# Supplementary material for: Integrated transcriptomic and proteomic analyses identify the TLR2–CXCR4 axis as a regulator of endothelial cell migration under simulated microgravity
Source: Front Physiol. 2025 Dec 10;16:1701338. doi: 10.3389/fphys.2025.1701338 (PMC12727572; doi:10.3389/fphys.2025.1701338)
Supplement: Supplementary file 1 [file Table2.xlsx]

## Sheet: Proteomics LFQ
Protein accession	Protein description	Gene name	LFQ intensity H0_A	LFQ intensity H0_B	LFQ intensity H0_C	LFQ intensity H48_A	LFQ intensity H48_B	LFQ intensity H48_C	H0_A	H0_B	H0_C	H48_A	H48_B	H48_C	H48/H0 Ratio	H48/H0 P value
P0DPI2	Glutamine amidotransferase-like class 1 domain-containing protein 3, mitochondrial OS=Homo sapiens OX=9606 GN=GATD3 PE=1 SV=1	GATD3	540450	569810	465840	586780	570990	581350	0.978125	1.03126	0.843093	1.06197	1.0334	1.05215	1.10343	0.169084
A0A0B4J2F0	Protein PIGBOS1 OS=Homo sapiens OX=9606 GN=PIGBOS1 PE=1 SV=1	PIGBOS1	0	0	0	0	0	0
A0A0U1RRL7	Protein MMP24OS OS=Homo sapiens OX=9606 GN=MMP24OS PE=1 SV=1	MMP24OS	99940	102250	113520	171020	161380	179910	0.724185	0.740924	0.822589	1.23925	1.16939	1.30366	1.62272	0.000645832
A0AVT1	Ubiquitin-like modifier-activating enzyme 6 OS=Homo sapiens OX=9606 GN=UBA6 PE=1 SV=1	UBA6	241480	253830	269440	249550	266640	257800	0.941602	0.989758	1.05063	0.973069	1.03971	1.00524	1.01208	0.749634
A0FGR8	Extended synaptotagmin-2 OS=Homo sapiens OX=9606 GN=ESYT2 PE=1 SV=1	ESYT2	460400	477210	532420	449810	506330	519080	0.937917	0.972162	1.08463	0.916343	1.03148	1.05746	1.00353	0.957446
A0JLT2	Mediator of RNA polymerase II transcription subunit 19 OS=Homo sapiens OX=9606 GN=MED19 PE=1 SV=2	MED19	40581	24223	0	31411	0	0	1.26532	0.755277		0.9794			0.969415
A0MZ66	Shootin-1 OS=Homo sapiens OX=9606 GN=SHTN1 PE=1 SV=4	SHTN1	163190	148210	160980	136410	132940	172650	1.07082	0.972528	1.05632	0.895098	0.872329	1.1329	0.935687	0.457411
A0PK00	Transmembrane protein 120B OS=Homo sapiens OX=9606 GN=TMEM120B PE=1 SV=1	TMEM120B	0	0	0	0	0	0
A1L0T0	2-hydroxyacyl-CoA lyase 2 OS=Homo sapiens OX=9606 GN=ILVBL PE=1 SV=2	ILVBL	601310	608580	618530	549410	593590	595500	1.01148	1.02371	1.04044	0.924175	0.998492	1.0017	0.950821	0.137775
A1X283	SH3 and PX domain-containing protein 2B OS=Homo sapiens OX=9606 GN=SH3PXD2B PE=1 SV=3	SH3PXD2B	60331	56606	58920	59182	68586	70498	0.967559	0.907819	0.94493	0.949132	1.09995	1.13061	1.12743	0.110398
A2A3N6	Putative PIP5K1A and PSMD4-like protein OS=Homo sapiens OX=9606 GN=PIPSL PE=5 SV=1	PIPSL	39408	45605	44238	48661	48600	58215
A2RRD8	Zinc finger protein 320 OS=Homo sapiens OX=9606 GN=ZNF320 PE=1 SV=1	ZNF320	0	0	0	0	0	0
A2RRP1	Neuroblastoma-amplified sequence OS=Homo sapiens OX=9606 GN=NBAS PE=1 SV=2	NBAS	50670	50193	60261	53819	60299	55386	0.919523	0.910867	1.09357	0.976669	1.09426	1.00511	1.05201	0.481489
A2RUS2	DENN domain-containing protein 3 OS=Homo sapiens OX=9606 GN=DENND3 PE=1 SV=2	DENND3	75873	77591	68573	55336	0	34417	1.21673	1.24428	1.09967	0.887392		0.551926	0.606338	0.262791
A2VDF0	Fucose mutarotase OS=Homo sapiens OX=9606 GN=FUOM PE=1 SV=2	FUOM	0	0	0	0	0	0
A3KMH1	von Willebrand factor A domain-containing protein 8 OS=Homo sapiens OX=9606 GN=VWA8 PE=1 SV=2	VWA8	34636	40372	39670	39344	44900	42027	0.86249	1.00532	0.987844	0.979726	1.11808	1.04654	1.10109	0.190081
A3KN83	Protein strawberry notch homolog 1 OS=Homo sapiens OX=9606 GN=SBNO1 PE=1 SV=1	SBNO1	52738	53956	43642	43431	36598	29071	1.21968	1.24785	1.00931	1.00443	0.846405	0.672328	0.725708	0.0702124
A4D1E9	GTP-binding protein 10 OS=Homo sapiens OX=9606 GN=GTPBP10 PE=1 SV=1	GTPBP10	83512	84388	88509	85848	91502	91772	0.953459	0.96346	1.01051	0.980129	1.04468	1.04776	1.04958	0.162017
A4D1P6	WD repeat-containing protein 91 OS=Homo sapiens OX=9606 GN=WDR91 PE=1 SV=2	WDR91	35428	33553	35843	39989	41015	39616	0.942886	0.892985	0.953931	1.06427	1.09158	1.05435	1.15069	0.0035242
A4D1S5	Ras-related protein Rab-19 OS=Homo sapiens OX=9606 GN=RAB19 PE=1 SV=2	RAB19	0	0	0	0	0	0
A5PLL7	Plasmanylethanolamine desaturase OS=Homo sapiens OX=9606 GN=PEDS1 PE=1 SV=3	PEDS1	61637	70839	46247	69839	57094	31337	1.09742	1.26125	0.823406	1.24345	1.01653	0.55794	0.88556	0.587286
A5YKK6	CCR4-NOT transcription complex subunit 1 OS=Homo sapiens OX=9606 GN=CNOT1 PE=1 SV=2	CNOT1	148910	148150	161300	138820	148110	146990	1.00132	0.996212	1.08464	0.933474	0.995943	0.988412	0.946679	0.187574
Q9GZQ8	Microtubule-associated proteins 1A/1B light chain 3B OS=Homo sapiens OX=9606 GN=MAP1LC3B PE=1 SV=3	MAP1LC3B	429140	443240	477160	939080	1042200	1024300
A6ND36	Protein FAM83G OS=Homo sapiens OX=9606 GN=FAM83G PE=1 SV=2	FAM83G	0	0	0	0	0	0
A6NDG6	Glycerol-3-phosphate phosphatase OS=Homo sapiens OX=9606 GN=PGP PE=1 SV=1	PGP	142150	148490	151240	132940	142970	138350	0.996216	1.04065	1.05992	0.93167	1.00196	0.969584	0.937494	0.0816254
A6NDU8	UPF0600 protein C5orf51 OS=Homo sapiens OX=9606 GN=C5orf51 PE=1 SV=1	C5orf51	89327	89838	73270	87896	72046	58531	1.13815	1.14466	0.933558	1.11991	0.917963	0.745764	0.865462	0.318678
A6NHL2	Tubulin alpha chain-like 3 OS=Homo sapiens OX=9606 GN=TUBAL3 PE=1 SV=2	TUBAL3	642770	654170	785410	731200	769920	824750	0.87487	0.890387	1.06902	0.995232	1.04793	1.12256	1.11694	0.194531
A6NHQ2	rRNA/tRNA 2'-O-methyltransferase fibrillarin-like protein 1 OS=Homo sapiens OX=9606 GN=FBLL1 PE=3 SV=2	FBLL1	0	0	0	0	0	0
A6NHR9	Structural maintenance of chromosomes flexible hinge domain-containing protein 1 OS=Homo sapiens OX=9606 GN=SMCHD1 PE=1 SV=2	SMCHD1	173890	177620	199150	147430	158510	152950	1.03347	1.05564	1.1836	0.876212	0.942063	0.909019	0.833345	0.0183429
A6NIH7	Protein unc-119 homolog B OS=Homo sapiens OX=9606 GN=UNC119B PE=1 SV=1	UNC119B	48819	47763	55773	45414	54702	46093	0.981076	0.959855	1.12083	0.912649	1.0993	0.926294	0.95966	0.610477
A6NJ78	12S rRNA N4-methylcytidine (m4C) methyltransferase OS=Homo sapiens OX=9606 GN=METTL15 PE=1 SV=1	METTL15	0	0	48252	66684	83573	68832			0.721954	0.997737	1.25043	1.02988	1.51351
A8CG34	Nuclear envelope pore membrane protein POM 121C OS=Homo sapiens OX=9606 GN=POM121C PE=1 SV=3	POM121C	0	0	0	0	0	0
C4AMC7	Putative WAS protein family homolog 3 OS=Homo sapiens OX=9606 GN=WASH3P PE=1 SV=2	WASH3P	156730	149570	147420	164730	142660	140780	1.04268	0.995044	0.98074	1.0959	0.949074	0.936567	0.987768	0.799647
P62308	Small nuclear ribonucleoprotein G OS=Homo sapiens OX=9606 GN=SNRPG PE=1 SV=1	SNRPG	1652900	1617000	1698000	1549600	1601700	1609800	1.01936	0.997225	1.04718	0.955658	0.987789	0.992784	0.958373	0.0835006
A8MXV4	Acyl-coenzyme A diphosphatase NUDT19 OS=Homo sapiens OX=9606 GN=NUDT19 PE=1 SV=1	NUDT19	99137	94466	99008	93596	92323	106040	1.01754	0.969595	1.01621	0.960665	0.947599	1.08839	0.997772	0.93687
A9UHW6	MIF4G domain-containing protein OS=Homo sapiens OX=9606 GN=MIF4GD PE=1 SV=1	MIF4GD	39596	39192	31436	0	21247	0	1.20471	1.19242	0.956439		0.646439		0.578286
B3EWG6	Protein FAM25G OS=Homo sapiens OX=9606 GN=FAM25G PE=3 SV=1	FAM25G	41341	37996	41244	61969	59282	62669	0.814598	0.748687	0.812687	1.22106	1.16811	1.23485	1.52528	0.000202129
P0CG08	Golgi pH regulator B OS=Homo sapiens OX=9606 GN=GPR89B PE=1 SV=1	GPR89B	0	117560	0	134600	164400	173520		0.796909		0.912419	1.11443	1.17625	1.3398
C9J7I0	UBAP1-MVB12-associated (UMA)-domain containing protein 1 OS=Homo sapiens OX=9606 GN=UMAD1 PE=1 SV=2	UMAD1	0	0	0	0	0	0
C9JLW8	Mapk-regulated corepressor-interacting protein 1 OS=Homo sapiens OX=9606 GN=MCRIP1 PE=1 SV=1	MCRIP1	125760	130810	153000	82954	72299	83351	1.16413	1.21088	1.41629	0.767886	0.669255	0.771561	0.582572	0.00208006
E9PAV3	Nascent polypeptide-associated complex subunit alpha, muscle-specific form OS=Homo sapiens OX=9606 GN=NACA PE=1 SV=1	NACA	1748900	1745100	2136200	1569900	1822100	1821800	0.967669	0.965566	1.18196	0.868628	1.00817	1.008	0.926042	0.421329
L0R6Q1	SLC35A4 upstream open reading frame protein OS=Homo sapiens OX=9606 GN=SLC35A4 PE=3 SV=1	SLC35A4	297860	306510	324590	329080	327620	354970	0.920917	0.947661	1.00356	1.01744	1.01293	1.09749	1.08904	0.0784533
O00115	Deoxyribonuclease-2-alpha OS=Homo sapiens OX=9606 GN=DNASE2 PE=1 SV=2	DNASE2	99426	91251	0	81946	72764	81506	1.16453	1.06878		0.959796	0.852251	0.954642	0.825885	0.0481542
O00116	Alkyldihydroxyacetonephosphate synthase, peroxisomal OS=Homo sapiens OX=9606 GN=AGPS PE=1 SV=1	AGPS	444300	449750	491130	458420	507580	500800	0.934719	0.946185	1.03324	0.964425	1.06785	1.05358	1.05892	0.271467
O00139	Kinesin-like protein KIF2A OS=Homo sapiens OX=9606 GN=KIF2A PE=1 SV=3	KIF2A	253510	252290	288210	224600	249820	258010	0.996475	0.99168	1.13287	0.882839	0.981971	1.01416	0.922444	0.25366
O00142	Thymidine kinase 2, mitochondrial OS=Homo sapiens OX=9606 GN=TK2 PE=1 SV=4	TK2	35878	37274	37086	31644	27253	0	1.06063	1.1019	1.09634	0.935466	0.805658		0.801407	0.197331
O00148	ATP-dependent RNA helicase DDX39A OS=Homo sapiens OX=9606 GN=DDX39A PE=1 SV=2	DDX39A	363340	370380	314980	277090	250740	244200	1.19734	1.22054	1.03798	0.913117	0.826284	0.804732	0.736178	0.00883463
O00151	PDZ and LIM domain protein 1 OS=Homo sapiens OX=9606 GN=PDLIM1 PE=1 SV=4	PDLIM1	238100	247620	270150	235220	262980	253200	0.947806	0.985703	1.07539	0.936342	1.04685	1.00791	0.994086	0.915712
O00154	Cytosolic acyl coenzyme A thioester hydrolase OS=Homo sapiens OX=9606 GN=ACOT7 PE=1 SV=3	ACOT7	709720	707140	785040	762560	823890	853510	0.917374	0.914039	1.01473	0.985674	1.06495	1.10323	1.10812	0.0977712
O00159	Unconventional myosin-Ic OS=Homo sapiens OX=9606 GN=MYO1C PE=1 SV=4	MYO1C	1009500	994500	1061600	1017700	1046900	1050300	0.980018	0.965456	1.0306	0.987978	1.01633	1.01963	1.01608	0.503803
O00161	Synaptosomal-associated protein 23 OS=Homo sapiens OX=9606 GN=SNAP23 PE=1 SV=1	SNAP23	224550	215900	218810	230140	245160	246560	0.975513	0.937934	0.950576	0.999797	1.06505	1.07113	1.09495	0.0222177
O00165	HCLS1-associated protein X-1 OS=Homo sapiens OX=9606 GN=HAX1 PE=1 SV=2	HAX1	77777	72422	79666	82810	103190	98099	0.907966	0.845452	0.930018	0.966721	1.20464	1.1452	1.23594	0.0451996
O00170	AH receptor-interacting protein OS=Homo sapiens OX=9606 GN=AIP PE=1 SV=2	AIP	239840	234650	258030	252230	256540	274010	0.949673	0.929123	1.0217	0.998733	1.0158	1.08497	1.06861	0.156841
O00178	GTP-binding protein 1 OS=Homo sapiens OX=9606 GN=GTPBP1 PE=1 SV=3	GTPBP1	105700	99246	93944	98695	92724	103600	1.06784	1.00264	0.949075	0.997072	0.93675	1.04662	0.987049	0.796468
O00186	Syntaxin-binding protein 3 OS=Homo sapiens OX=9606 GN=STXBP3 PE=1 SV=2	STXBP3	141740	140180	156400	161570	175690	169560	0.899803	0.8899	0.992869	1.02569	1.11533	1.07641	1.15628	0.0263632
O00192	Armadillo repeat protein deleted in velo-cardio-facial syndrome OS=Homo sapiens OX=9606 GN=ARVCF PE=1 SV=1	ARVCF	53153	66870	0	71697	26816	58960	0.957726	1.20488		1.29186	0.483178	1.06236	0.874682	0.63604
O00193	Small acidic protein OS=Homo sapiens OX=9606 GN=SMAP PE=1 SV=1	SMAP	314870	328100	365730	274970	283280	322890	0.999672	1.04168	1.16115	0.872995	0.899378	1.02513	0.87354	0.111158
O00194	Ras-related protein Rab-27B OS=Homo sapiens OX=9606 GN=RAB27B PE=1 SV=4	RAB27B	0	0	0	46818	50709	0				0.960103	1.0399
O00203	AP-3 complex subunit beta-1 OS=Homo sapiens OX=9606 GN=AP3B1 PE=1 SV=3	AP3B1	209400	213590	235330	209570	226810	233860	0.945686	0.964608	1.06279	0.946453	1.02431	1.05615	1.01811	0.727398
O00214	Galectin-8 OS=Homo sapiens OX=9606 GN=LGALS8 PE=1 SV=4	LGALS8	79744	77872	94624	95354	105700	113810	0.843697	0.823891	1.00113	1.00885	1.11831	1.20412	1.24827	0.0494412
O00217	NADH dehydrogenase [ubiquinone] iron-sulfur protein 8, mitochondrial OS=Homo sapiens OX=9606 GN=NDUFS8 PE=1 SV=1	NDUFS8	613280	620320	638320	611340	642810	628770	0.979983	0.991233	1.02	0.976883	1.02717	1.00474	1.00588	0.773208
O00219	Hyaluronan synthase 3 OS=Homo sapiens OX=9606 GN=HAS3 PE=1 SV=3	HAS3	75774	69086	73793	112360	112850	118530	0.80841	0.737058	0.787275	1.19873	1.20396	1.26456	1.57208	0.000151628
O00220	Tumor necrosis factor receptor superfamily member 10A OS=Homo sapiens OX=9606 GN=TNFRSF10A PE=1 SV=3	TNFRSF10A	42540	45210	49654	67689	73383	72220	0.72781	0.77349	0.849522	1.15808	1.2555	1.2356	1.5523	0.00100534
O00231	26S proteasome non-ATPase regulatory subunit 11 OS=Homo sapiens OX=9606 GN=PSMD11 PE=1 SV=3	PSMD11	534830	535370	550760	486770	478690	495440	1.04125	1.0423	1.07226	0.947681	0.93195	0.96456	0.901256	0.00167353
O00232	26S proteasome non-ATPase regulatory subunit 12 OS=Homo sapiens OX=9606 GN=PSMD12 PE=1 SV=3	PSMD12	667140	674100	766060	592840	681800	660940	0.990096	1.00043	1.1369	0.879828	1.01185	0.980895	0.918512	0.239677
O00233	26S proteasome non-ATPase regulatory subunit 9 OS=Homo sapiens OX=9606 GN=PSMD9 PE=1 SV=3	PSMD9	209070	221580	247220	213410	246300	243490	0.908296	0.962645	1.07404	0.927151	1.07004	1.05783	1.03737	0.611377
O00244	Copper transport protein ATOX1 OS=Homo sapiens OX=9606 GN=ATOX1 PE=1 SV=1	ATOX1	320110	292170	186950	329580	207500	210610	1.2416	1.13323	0.725118	1.27833	0.804825	0.816888	0.935513	0.788259
O00255	Menin OS=Homo sapiens OX=9606 GN=MEN1 PE=1 SV=4	MEN1	48808	45406	57377	49558	63245	57013	0.911144	0.847636	1.07111	0.925145	1.18065	1.06431	1.12022	0.315337
O00257	E3 SUMO-protein ligase CBX4 OS=Homo sapiens OX=9606 GN=CBX4 PE=1 SV=3	CBX4	0	0	0	0	0	0
O00258	Guided entry of tail-anchored proteins factor 1 OS=Homo sapiens OX=9606 GN=GET1 PE=1 SV=2	GET1	0	17182	0	23892	0	31960		0.705781		0.981406		1.31281	1.62531
O00264	Membrane-associated progesterone receptor component 1 OS=Homo sapiens OX=9606 GN=PGRMC1 PE=1 SV=3	PGRMC1	1566300	1603500	1808300	1884400	2013800	2053700	0.859817	0.880238	0.992662	1.03444	1.10547	1.12737	1.19562	0.0250888
O00267	Transcription elongation factor SPT5 OS=Homo sapiens OX=9606 GN=SUPT5H PE=1 SV=1	SUPT5H	173540	172300	170070	164110	160340	167360	1.03326	1.02588	1.0126	0.977117	0.95467	0.996467	0.953286	0.0250172
O00268	Transcription initiation factor TFIID subunit 4 OS=Homo sapiens OX=9606 GN=TAF4 PE=1 SV=2	TAF4	0	0	0	0	0	0
O00273	DNA fragmentation factor subunit alpha OS=Homo sapiens OX=9606 GN=DFFA PE=1 SV=1	DFFA	219970	222610	256410	219400	242070	246650	0.937965	0.949222	1.09335	0.935535	1.0322	1.05173	1.01306	0.828593
O00291	Huntingtin-interacting protein 1 OS=Homo sapiens OX=9606 GN=HIP1 PE=1 SV=5	HIP1	39608	45377	46326	40433	50170	40955	0.904055	1.03573	1.05739	0.922886	1.14513	0.9348	1.00188	0.993555
O00299	Chloride intracellular channel protein 1 OS=Homo sapiens OX=9606 GN=CLIC1 PE=1 SV=4	CLIC1	3146900	3197400	3525100	3120700	3323400	3372100	0.959148	0.97454	1.07442	0.951162	1.01294	1.02779	0.99461	0.917764
O00300	Tumor necrosis factor receptor superfamily member 11B OS=Homo sapiens OX=9606 GN=TNFRSF11B PE=1 SV=3	TNFRSF11B	34153	34829	26884	56005	54497	45437	0.813796	0.829904	0.640591	1.33449	1.29855	1.08267	1.62664	0.00992812
O00303	Eukaryotic translation initiation factor 3 subunit F OS=Homo sapiens OX=9606 GN=EIF3F PE=1 SV=1	EIF3F	526420	526290	618040	500770	564950	550350	0.960965	0.960728	1.12822	0.914142	1.0313	1.00465	0.967272	0.650695
O00308	NEDD4-like E3 ubiquitin-protein ligase WWP2 OS=Homo sapiens OX=9606 GN=WWP2 PE=1 SV=2	WWP2	0	0	0	0	0	0
O00330	Pyruvate dehydrogenase protein X component, mitochondrial OS=Homo sapiens OX=9606 GN=PDHX PE=1 SV=3	PDHX	289680	284230	333980	323990	357680	352680	0.894884	0.878048	1.03174	1.00088	1.10495	1.0895	1.13929	0.0907652
O00391	Sulfhydryl oxidase 1 OS=Homo sapiens OX=9606 GN=QSOX1 PE=1 SV=3	QSOX1	445430	452100	435350	410900	465060	454860	1.00333	1.01836	0.980628	0.925555	1.04755	1.02457	0.998454	0.945935
O00399	Dynactin subunit 6 OS=Homo sapiens OX=9606 GN=DCTN6 PE=1 SV=1	DCTN6	0	77124	0	68407	0	0		1.0599		0.940102			0.886974
O00400	Acetyl-coenzyme A transporter 1 OS=Homo sapiens OX=9606 GN=SLC33A1 PE=1 SV=1	SLC33A1	49578	50375	57004	63828	69175	74320	0.816592	0.829719	0.938904	1.0513	1.13937	1.22411	1.32089	0.0110751
O00401	Neural Wiskott-Aldrich syndrome protein OS=Homo sapiens OX=9606 GN=WASL PE=1 SV=2	WASL	0	0	0	0	0	0
O00410	Importin-5 OS=Homo sapiens OX=9606 GN=IPO5 PE=1 SV=4	IPO5	566200	574040	586800	565260	570270	584180	0.985624	0.999272	1.02148	0.983988	0.992709	1.01692	0.995756	0.781834
O00411	DNA-directed RNA polymerase, mitochondrial OS=Homo sapiens OX=9606 GN=POLRMT PE=1 SV=2	POLRMT	109710	111540	119970	117620	130670	124920	0.921378	0.936747	1.00754	0.987808	1.09741	1.04912	1.09375	0.094715
O00422	Histone deacetylase complex subunit SAP18 OS=Homo sapiens OX=9606 GN=SAP18 PE=1 SV=1	SAP18	856360	866740	753880	908900	920280	818080	1.00272	1.01487	0.882722	1.06424	1.07756	0.957894	1.06875	0.313261
O00425	Insulin-like growth factor 2 mRNA-binding protein 3 OS=Homo sapiens OX=9606 GN=IGF2BP3 PE=1 SV=2	IGF2BP3	269480	292280	285700	253500	272160	267250	0.98568	1.06908	1.04501	0.92723	0.995483	0.977523	0.935631	0.108411
O00429	Dynamin-1-like protein OS=Homo sapiens OX=9606 GN=DNM1L PE=1 SV=2	DNM1L	187580	184100	198710	190750	205930	203020	0.961875	0.94403	1.01895	0.97813	1.05597	1.04105	1.05139	0.202295
O00442	RNA 3'-terminal phosphate cyclase OS=Homo sapiens OX=9606 GN=RTCA PE=1 SV=1	RTCA	106540	121430	85402	110740	117750	103020	0.991251	1.12979	0.794583	1.03033	1.09555	0.958501	1.05788	0.584668
O00443	Phosphatidylinositol 4-phosphate 3-kinase C2 domain-containing subunit alpha OS=Homo sapiens OX=9606 GN=PIK3C2A PE=1 SV=2	PIK3C2A	25833	23317	19219	29167	30018	25537	1.01246	0.913849	0.753238	1.14312	1.17648	1.00086	1.23919	0.0932378
O00461	Golgi integral membrane protein 4 OS=Homo sapiens OX=9606 GN=GOLIM4 PE=1 SV=1	GOLIM4	125780	121790	143950	128830	146200	141280	0.934206	0.904572	1.06916	0.95686	1.08587	1.04933	1.06332	0.380623
O00468	Agrin OS=Homo sapiens OX=9606 GN=AGRN PE=1 SV=6	AGRN	207260	212580	223880	205230	224050	220530	0.961369	0.986046	1.03846	0.951953	1.03925	1.02292	1.00946	0.806884
O00469	Procollagen-lysine,2-oxoglutarate 5-dioxygenase 2 OS=Homo sapiens OX=9606 GN=PLOD2 PE=1 SV=2	PLOD2	424990	440800	470010	385820	436860	426150	0.986578	1.02328	1.09109	0.895649	1.01413	0.989271	0.934893	0.230469
O00471	Exocyst complex component 5 OS=Homo sapiens OX=9606 GN=EXOC5 PE=1 SV=1	EXOC5	61487	66904	75863	68033	75536	81576	0.859159	0.934851	1.06004	0.950626	1.05547	1.13986	1.10228	0.289206
O00487	26S proteasome non-ATPase regulatory subunit 14 OS=Homo sapiens OX=9606 GN=PSMD14 PE=1 SV=1	PSMD14	459870	470100	519180	425860	473620	483440	0.974277	0.99595	1.09993	0.902223	1.00341	1.02421	0.954297	0.43563
O00488	Zinc finger protein 593 OS=Homo sapiens OX=9606 GN=ZNF593 PE=1 SV=2	ZNF593	80337	80750	92037	78619	92871	79505	0.956167	0.961083	1.09542	0.93572	1.10535	0.946265	0.991589	0.899587
O00499	Myc box-dependent-interacting protein 1 OS=Homo sapiens OX=9606 GN=BIN1 PE=1 SV=1	BIN1	137460	138550	147240	146270	138990	160380	0.949211	0.956738	1.01675	1.01005	0.959776	1.10748	1.0529	0.346782
O00505	Importin subunit alpha-4 OS=Homo sapiens OX=9606 GN=KPNA3 PE=1 SV=2	KPNA3	170280	182880	143370	178290	168860	158020	1.01995	1.09542	0.85876	1.06792	1.01144	0.946511	1.0174	0.804939
O00541	Pescadillo homolog OS=Homo sapiens OX=9606 GN=PES1 PE=1 SV=1	PES1	250340	251570	280040	265830	293940	296050	0.917125	0.921631	1.02593	0.973873	1.07685	1.08458	1.09447	0.147603
O00559	Receptor-binding cancer antigen expressed on SiSo cells OS=Homo sapiens OX=9606 GN=EBAG9 PE=1 SV=1	EBAG9	0	0	0	0	0	0
O00560	Syntenin-1 OS=Homo sapiens OX=9606 GN=SDCBP PE=1 SV=1	SDCBP	505380	508110	534900	791450	879530	895460	0.736915	0.740896	0.779959	1.15405	1.28248	1.30571	1.65749	0.000290554
O00566	U3 small nucleolar ribonucleoprotein protein MPP10 OS=Homo sapiens OX=9606 GN=MPHOSPH10 PE=1 SV=2	MPHOSPH10	163580	161280	171400	147680	158970	161520	1.01768	1.00337	1.06633	0.91876	0.988999	1.00486	0.943397	0.151468
O00567	Nucleolar protein 56 OS=Homo sapiens OX=9606 GN=NOP56 PE=1 SV=4	NOP56	654670	655240	737940	740670	827120	818200	0.885918	0.88669	0.998602	1.0023	1.11928	1.10721	1.16512	0.044683
O00571	ATP-dependent RNA helicase DDX3X OS=Homo sapiens OX=9606 GN=DDX3X PE=1 SV=3	DDX3X	990020	1007000	1129000	775690	840740	861970	1.0599	1.07808	1.20869	0.830441	0.900082	0.922811	0.792829	0.0113137
O00584	Ribonuclease T2 OS=Homo sapiens OX=9606 GN=RNASET2 PE=1 SV=2	RNASET2	37836	29012	28793	0	24798	0	1.2566	0.963542	0.956268		0.823587		0.777846
O00592	Podocalyxin OS=Homo sapiens OX=9606 GN=PODXL PE=1 SV=2	PODXL	0	0	0	0	0	0
O00622	CCN family member 1 OS=Homo sapiens OX=9606 GN=CCN1 PE=1 SV=1	CCN1	623820	633480	718860	502720	573610	566750	1.03417	1.05019	1.19173	0.833413	0.950934	0.939562	0.831451	0.0402277
O00629	Importin subunit alpha-3 OS=Homo sapiens OX=9606 GN=KPNA4 PE=1 SV=1	KPNA4	318630	319000	311270	349800	345110	342130	0.962657	0.963775	0.940421	1.05683	1.04266	1.03366	1.09289	0.000981849
O00635	E3 ubiquitin-protein ligase TRIM38 OS=Homo sapiens OX=9606 GN=TRIM38 PE=1 SV=1	TRIM38	220180	166380	236140	150630	190900	242090	1.09513	0.827542	1.17451	0.749204	0.949499	1.20411	0.937241	0.698295
O00743	Serine/threonine-protein phosphatase 6 catalytic subunit OS=Homo sapiens OX=9606 GN=PPP6C PE=1 SV=1	PPP6C	145030	155730	166630	134750	149900	160320	0.953768	1.02414	1.09582	0.886163	0.985795	1.05432	0.952031	0.480994
O00746	Nucleoside diphosphate kinase, mitochondrial OS=Homo sapiens OX=9606 GN=NME4 PE=1 SV=1	NME4	84974	83329	81468	62474	67147	68471	1.13839	1.11635	1.09142	0.836961	0.899565	0.917303	0.793094	0.00157541
O00754	Lysosomal alpha-mannosidase OS=Homo sapiens OX=9606 GN=MAN2B1 PE=1 SV=3	MAN2B1	64106	64374	61847	41181	46964	45801	1.18615	1.19111	1.14435	0.761969	0.868972	0.847453	0.703768	0.0011236
O00755	Protein Wnt-7a OS=Homo sapiens OX=9606 GN=WNT7A PE=1 SV=2	WNT7A	0	0	0	0	0	0
O00762	Ubiquitin-conjugating enzyme E2 C OS=Homo sapiens OX=9606 GN=UBE2C PE=1 SV=1	UBE2C	144680	154160	176650	114420	143650	127710	1.00791	1.07395	1.23062	0.797102	1.00073	0.889686	0.811331	0.0760648
O00764	Pyridoxal kinase OS=Homo sapiens OX=9606 GN=PDXK PE=1 SV=1	PDXK	363510	364980	424140	358930	407200	404560	0.938769	0.942565	1.09535	0.926941	1.0516	1.04478	1.01567	0.812791
O00767	Stearoyl-CoA desaturase OS=Homo sapiens OX=9606 GN=SCD PE=1 SV=2	SCD	384320	430660	280600	597770	571120	594670	0.806508	0.903754	0.588848	1.25444	1.19851	1.24793	1.6097	0.0188747
O14494	Phospholipid phosphatase 1 OS=Homo sapiens OX=9606 GN=PLPP1 PE=1 SV=1	PLPP1	0	0	0	0	0	0
O14497	AT-rich interactive domain-containing protein 1A OS=Homo sapiens OX=9606 GN=ARID1A PE=1 SV=3	ARID1A	250270	254420	275150	203450	223590	230750	1.04451	1.06183	1.14835	0.849106	0.933161	0.963043	0.843494	0.0233446
O14524	Nuclear envelope integral membrane protein 1 OS=Homo sapiens OX=9606 GN=NEMP1 PE=1 SV=2	NEMP1	80424	75666	78942	77358	81940	100610	0.974955	0.917275	0.956989	0.937786	0.993333	1.21966	1.10584	0.312433
O14530	Thioredoxin domain-containing protein 9 OS=Homo sapiens OX=9606 GN=TXNDC9 PE=1 SV=2	TXNDC9	95303	94248	108450	98131	115570	108630	0.921793	0.911589	1.04895	0.949147	1.11782	1.0507	1.08164	0.298644
O14548	Cytochrome c oxidase subunit 7A-related protein, mitochondrial OS=Homo sapiens OX=9606 GN=COX7A2L PE=1 SV=2	COX7A2L	377560	357050	489910	366230	408150	431690	0.932021	0.881391	1.20936	0.904052	1.00753	1.06564	0.984933	0.946683
O14561	Acyl carrier protein, mitochondrial OS=Homo sapiens OX=9606 GN=NDUFAB1 PE=1 SV=3	NDUFAB1	1097900	1135600	980070	1226000	1082100	1017700	1.00734	1.04194	0.899233	1.12488	0.992848	0.93376	1.03492	0.662179
O14562	Ubiquitin domain-containing protein UBFD1 OS=Homo sapiens OX=9606 GN=UBFD1 PE=1 SV=2	UBFD1	145400	122750	118990	184570	0	171690	0.977939	0.825599	0.800309	1.24139		1.15476	1.38035	0.0311539
O14569	Transmembrane reductase CYB561D2 OS=Homo sapiens OX=9606 GN=CYB561D2 PE=1 SV=1	CYB561D2	53528	57160	66380	50584	0	62216
O14578	Citron Rho-interacting kinase OS=Homo sapiens OX=9606 GN=CIT PE=1 SV=2	CIT	112420	112310	122580	77807	93750	84232	1.11842	1.11733	1.2195	0.774072	0.932683	0.837992	0.736486	0.00736817
O14579	Coatomer subunit epsilon OS=Homo sapiens OX=9606 GN=COPE PE=1 SV=3	COPE	396310	395600	415770	379110	412420	417250	0.984026	0.982263	1.03234	0.941319	1.02403	1.03602	1.00091	0.994013
O14617	AP-3 complex subunit delta-1 OS=Homo sapiens OX=9606 GN=AP3D1 PE=1 SV=1	AP3D1	281720	281710	302970	304850	319950	323110	0.93166	0.931627	1.00193	1.00815	1.05809	1.06854	1.09408	0.0404263
O14618	Copper chaperone for superoxide dismutase OS=Homo sapiens OX=9606 GN=CCS PE=1 SV=1	CCS	150830	140270	143380	126700	148080	91985	1.12947	1.05039	1.07368	0.948773	1.10887	0.688816	0.844147	0.25549
P54792	Putative segment polarity protein dishevelled homolog DVL1P1 OS=Homo sapiens OX=9606 GN=DVL1P1 PE=5 SV=1	DVL1P1	0	0	0	0	0	0
O14641	Segment polarity protein dishevelled homolog DVL-2 OS=Homo sapiens OX=9606 GN=DVL2 PE=1 SV=1	DVL2	0	73538	70348	72232	84828	0		0.977425	0.935025	0.960066	1.12748		1.09156	0.476928
O14646	Chromodomain-helicase-DNA-binding protein 1 OS=Homo sapiens OX=9606 GN=CHD1 PE=1 SV=2	CHD1	74178	68525	59003	58182	70772	59118	1.14185	1.05483	0.908255	0.895618	1.08942	0.910026	0.932407	0.491284
O14647	Chromodomain-helicase-DNA-binding protein 2 OS=Homo sapiens OX=9606 GN=CHD2 PE=1 SV=2	CHD2	232500	271870	303660	250100	266630	228260	0.89825	1.05035	1.17317	0.966246	1.03011	0.881869	0.921983	0.437035
O14653	Golgi SNAP receptor complex member 2 OS=Homo sapiens OX=9606 GN=GOSR2 PE=1 SV=2	GOSR2	199750	219550	210160	219700	208200	226930	0.9332	1.0257	0.981834	1.0264	0.972678	1.06018	1.0403	0.345692
O14656	Torsin-1A OS=Homo sapiens OX=9606 GN=TOR1A PE=1 SV=1	TOR1A	130440	131010	140540	153810	160790	167360	0.885389	0.889258	0.953945	1.04402	1.0914	1.13599	1.19894	0.00614973
O14657	Torsin-1B OS=Homo sapiens OX=9606 GN=TOR1B PE=1 SV=2	TOR1B	121820	116640	122530	141940	141710	145910	0.924572	0.885257	0.92996	1.07728	1.07553	1.10741	1.18995	0.000668428
O14662	Syntaxin-16 OS=Homo sapiens OX=9606 GN=STX16 PE=1 SV=3	STX16	0	41172	0	47365	59993	0		0.83159		0.956675	1.21174		1.30377
O14672	Disintegrin and metalloproteinase domain-containing protein 10 OS=Homo sapiens OX=9606 GN=ADAM10 PE=1 SV=1	ADAM10	364580	377120	400650	424270	449690	460780	0.883085	0.913459	0.970453	1.02767	1.08924	1.1161	1.16842	0.0134415
O14681	Etoposide-induced protein 2.4 homolog OS=Homo sapiens OX=9606 GN=EI24 PE=1 SV=4	EI24	103370	108790	92037	0	97403	82197	1.06832	1.12434	0.951194		1.00665	0.849499	0.88561	0.265778
O14730	Serine/threonine-protein kinase RIO3 OS=Homo sapiens OX=9606 GN=RIOK3 PE=1 SV=2	RIOK3	51852	52756	68707	45709	0	0	0.946965	0.963474	1.25478	0.834776			0.791201
O14734	Acyl-coenzyme A thioesterase 8 OS=Homo sapiens OX=9606 GN=ACOT8 PE=1 SV=1	ACOT8	88206	75589	97358	122270	134740	123310	0.825032	0.70702	0.910635	1.14365	1.26029	1.15338	1.45631	0.00891727
O14735	CDP-diacylglycerol--inositol 3-phosphatidyltransferase OS=Homo sapiens OX=9606 GN=CDIPT PE=1 SV=1	CDIPT	260050	247730	268300	296740	298690	307370	0.92937	0.88534	0.958854	1.06049	1.06746	1.09848	1.16328	0.00406663
O14737	Programmed cell death protein 5 OS=Homo sapiens OX=9606 GN=PDCD5 PE=1 SV=3	PDCD5	465100	434260	467980	404260	436020	450870	1.04969	0.98009	1.05619	0.912383	0.984062	1.01758	0.944279	0.22386
O14744	Protein arginine N-methyltransferase 5 OS=Homo sapiens OX=9606 GN=PRMT5 PE=1 SV=4	PRMT5	426670	451800	443020	452620	456770	475830	0.945805	1.00151	0.982048	1.00333	1.01253	1.05478	1.04823	0.107144
O14745	Na(+)/H(+) exchange regulatory cofactor NHE-RF1 OS=Homo sapiens OX=9606 GN=SLC9A3R1 PE=1 SV=4	SLC9A3R1	218170	213910	251960	270740	305750	314820	0.830939	0.814714	0.959634	1.03116	1.1645	1.19905	1.30301	0.0186079
O14757	Serine/threonine-protein kinase Chk1 OS=Homo sapiens OX=9606 GN=CHEK1 PE=1 SV=2	CHEK1	0	0	0	0	0	0
O14763	Tumor necrosis factor receptor superfamily member 10B OS=Homo sapiens OX=9606 GN=TNFRSF10B PE=1 SV=2	TNFRSF10B	123160	132640	135560	231250	243240	262110	0.65513	0.705557	0.721089	1.2301	1.29388	1.39425	1.88215	0.000170461
O14773	Tripeptidyl-peptidase 1 OS=Homo sapiens OX=9606 GN=TPP1 PE=1 SV=2	TPP1	742020	752560	852450	787450	838690	862430	0.920697	0.933775	1.05772	0.977066	1.04064	1.0701	1.06031	0.311263
O14776	Transcription elongation regulator 1 OS=Homo sapiens OX=9606 GN=TCERG1 PE=1 SV=2	TCERG1	275730	278410	313930	230170	260620	257030	1.02382	1.03377	1.16566	0.85465	0.967714	0.954384	0.861474	0.0602504
O14777	Kinetochore protein NDC80 homolog OS=Homo sapiens OX=9606 GN=NDC80 PE=1 SV=1	NDC80	36342	41140	38742	28225	0	25867	1.0669	1.20775	1.13736	0.828607		0.759383	0.698117	0.00788899
O14802	DNA-directed RNA polymerase III subunit RPC1 OS=Homo sapiens OX=9606 GN=POLR3A PE=1 SV=2	POLR3A	0	0	19817	0	18049	0			1.04669		0.953309		0.910784
O14817	Tetraspanin-4 OS=Homo sapiens OX=9606 GN=TSPAN4 PE=1 SV=1	TSPAN4	147100	161150	0	149230	0	0	0.964632	1.05677		0.9786			0.96824
O14818	Proteasome subunit alpha type-7 OS=Homo sapiens OX=9606 GN=PSMA7 PE=1 SV=1	PSMA7	909230	833390	893280	864580	783630	823100	1.06817	0.979075	1.04943	1.01572	0.920616	0.966986	0.937558	0.172056
O14828	Secretory carrier-associated membrane protein 3 OS=Homo sapiens OX=9606 GN=SCAMP3 PE=1 SV=3	SCAMP3	351490	357730	354400	439690	487180	456330	0.861911	0.877212	0.869046	1.07819	1.19464	1.119	1.30046	0.000999679
O14832	Phytanoyl-CoA dioxygenase, peroxisomal OS=Homo sapiens OX=9606 GN=PHYH PE=1 SV=1	PHYH	21552	17078	13104	19603	0	0	1.20846	0.957596	0.734766	1.09918			1.13676
O14841	5-oxoprolinase OS=Homo sapiens OX=9606 GN=OPLAH PE=1 SV=3	OPLAH	43574	47050	47497	26826	26109	37076	1.14602	1.23744	1.2492	0.705539	0.686681	0.97512	0.651682	0.0190891
O14874	[3-methyl-2-oxobutanoate dehydrogenase [lipoamide]] kinase, mitochondrial OS=Homo sapiens OX=9606 GN=BCKDK PE=1 SV=2	BCKDK	125890	131810	148450	136400	154620	153420	0.888019	0.929778	1.04716	0.962156	1.09068	1.08221	1.09428	0.226678
O14880	Microsomal glutathione S-transferase 3 OS=Homo sapiens OX=9606 GN=MGST3 PE=1 SV=1	MGST3	1171600	1190300	1336600	1328100	1471500	1516000	0.877154	0.891154	1.00069	0.994323	1.10168	1.135	1.16685	0.055439
O14907	Tax1-binding protein 3 OS=Homo sapiens OX=9606 GN=TAX1BP3 PE=1 SV=2	TAX1BP3	488080	508310	527850	424280	485210	470380	1.00839	1.05019	1.09056	0.876578	1.00246	0.971823	0.905284	0.0961555
O14908	PDZ domain-containing protein GIPC1 OS=Homo sapiens OX=9606 GN=GIPC1 PE=1 SV=2	GIPC1	99209	98651	109510	108310	123700	118970	0.90416	0.899075	0.998041	0.987104	1.12736	1.08426	1.14188	0.0637111
O14925	Mitochondrial import inner membrane translocase subunit Tim23 OS=Homo sapiens OX=9606 GN=TIMM23 PE=1 SV=1	TIMM23	588910	606090	649630	595440	678140	664160	0.934192	0.961445	1.03051	0.944551	1.07574	1.05356	1.05048	0.384882
O14929	Histone acetyltransferase type B catalytic subunit OS=Homo sapiens OX=9606 GN=HAT1 PE=1 SV=1	HAT1	401210	405380	415110	333270	360510	348430	1.06332	1.07437	1.10016	0.883259	0.955453	0.923438	0.853082	0.00305529
O14936	Peripheral plasma membrane protein CASK OS=Homo sapiens OX=9606 GN=CASK PE=1 SV=3	CASK	419240	419410	458910	399720	425600	432030	0.984551	0.984951	1.07771	0.93871	0.999487	1.01459	0.969011	0.462535
O14939	Phospholipase D2 OS=Homo sapiens OX=9606 GN=PLD2 PE=1 SV=2	PLD2	43265	45214	40680	42077	36160	35330	1.06948	1.11766	1.00558	1.04011	0.893847	0.87333	0.879281	0.105688
O14949	Cytochrome b-c1 complex subunit 8 OS=Homo sapiens OX=9606 GN=UQCRQ PE=1 SV=4	UQCRQ	0	131930	0	0	309170	225750		0.593522			1.39088	1.0156	2.02729
P19105	Myosin regulatory light chain 12A OS=Homo sapiens OX=9606 GN=MYL12A PE=1 SV=2	MYL12A	3512600	3524100	3808200	3137600	3476500	3489200	1.00608	1.00938	1.09075	0.898674	0.995742	0.999379	0.931618	0.177929
O14964	Hepatocyte growth factor-regulated tyrosine kinase substrate OS=Homo sapiens OX=9606 GN=HGS PE=1 SV=1	HGS	182530	186950	217460	203020	222950	227260	0.883089	0.904473	1.05208	0.98222	1.07864	1.09949	1.11294	0.169062
O14965	Aurora kinase A OS=Homo sapiens OX=9606 GN=AURKA PE=1 SV=2	AURKA	82283	87512	92733	103210	114670	92076	0.862379	0.917182	0.971901	1.08171	1.20182	0.965016	1.18066	0.0864399
O14966	Ras-related protein Rab-7L1 OS=Homo sapiens OX=9606 GN=RAB29 PE=1 SV=1	RAB29	104500	107200	106930	223060	152870	153950	0.738942	0.758035	0.756125	1.57731	1.08098	1.08861	1.66299	0.016982
O14967	Calmegin OS=Homo sapiens OX=9606 GN=CLGN PE=1 SV=1	CLGN	73951	68204	78744	60902	73729	72446	1.03675	0.956184	1.10395	0.853814	1.03364	1.01566	0.937428	0.418421
O14972	Vacuolar protein sorting-associated protein 26C OS=Homo sapiens OX=9606 GN=VPS26C PE=1 SV=1	VPS26C	192150	174840	194630	134560	200760	157190	1.0937	0.995171	1.10781	0.765902	1.14271	0.894709	0.876945	0.301036
O14974	Protein phosphatase 1 regulatory subunit 12A OS=Homo sapiens OX=9606 GN=PPP1R12A PE=1 SV=1	PPP1R12A	193440	196420	216410	180350	196230	200880	0.980494	0.995599	1.09692	0.914144	0.994636	1.01821	0.95248	0.369641
O14976	Cyclin-G-associated kinase OS=Homo sapiens OX=9606 GN=GAK PE=1 SV=2	GAK	59254	68582	72036	63110	72669	55485	0.908952	1.05204	1.10503	0.968103	1.11474	0.851136	0.956932	0.657001
O14979	Heterogeneous nuclear ribonucleoprotein D-like OS=Homo sapiens OX=9606 GN=HNRNPDL PE=1 SV=3	HNRNPDL	2602900	2540300	2773000	2296100	2557700	2560300	1.01873	0.994227	1.0853	0.898652	1.00104	1.00205	0.936573	0.212186
O14980	Exportin-1 OS=Homo sapiens OX=9606 GN=XPO1 PE=1 SV=1	XPO1	1461700	1456900	1531700	1360800	1444300	1404500	1.01274	1.00941	1.06124	0.942828	1.00068	0.973106	0.945914	0.0779442
O14981	TATA-binding protein-associated factor 172 OS=Homo sapiens OX=9606 GN=BTAF1 PE=1 SV=2	BTAF1	19218	17813	17565	10827	0	10444	1.26656	1.17396	1.15762	0.713551		0.68831	0.584411	0.000799006
O15013	Rho guanine nucleotide exchange factor 10 OS=Homo sapiens OX=9606 GN=ARHGEF10 PE=1 SV=4	ARHGEF10	341700	362810	364660	341540	402710	364040	0.941556	0.999724	1.00482	0.941115	1.10967	1.00311	1.03659	0.550528
O15027	Protein transport protein Sec16A OS=Homo sapiens OX=9606 GN=SEC16A PE=1 SV=4	SEC16A	66090	67124	72839	72526	71865	75597	0.930755	0.945317	1.0258	1.02139	1.01209	1.06464	1.06763	0.123274
O15031	Plexin-B2 OS=Homo sapiens OX=9606 GN=PLXNB2 PE=1 SV=3	PLXNB2	300360	305450	329670	327330	346950	340970	0.923839	0.939494	1.01399	1.00679	1.06714	1.04875	1.08527	0.0694883
O15042	U2 snRNP-associated SURP motif-containing protein OS=Homo sapiens OX=9606 GN=U2SURP PE=1 SV=2	U2SURP	367530	374580	404060	366630	401000	395130	0.955066	0.973386	1.04999	0.952727	1.04204	1.02679	1.01447	0.736718
O15056	Synaptojanin-2 OS=Homo sapiens OX=9606 GN=SYNJ2 PE=1 SV=3	SYNJ2	661950	694930	545820	840880	751560	684270	0.950302	0.997648	0.783584	1.20718	1.07895	0.982344	1.19657	0.128529
O15066	Kinesin-like protein KIF3B OS=Homo sapiens OX=9606 GN=KIF3B PE=1 SV=1	KIF3B	35489	36515	46408	40193	42215	42719	0.874332	0.89961	1.14334	0.990223	1.04004	1.05246	1.05671	0.514349
O15067	Phosphoribosylformylglycinamidine synthase OS=Homo sapiens OX=9606 GN=PFAS PE=1 SV=4	PFAS	335340	328470	357940	302730	326740	317860	1.02182	1.00088	1.09068	0.922451	0.995612	0.968554	0.927164	0.0918915
O15084	Serine/threonine-protein phosphatase 6 regulatory ankyrin repeat subunit A OS=Homo sapiens OX=9606 GN=ANKRD28 PE=1 SV=5	ANKRD28	61438	64729	62313	67307	65252	68954	0.945217	0.995849	0.958679	1.03551	1.00389	1.06085	1.06915	0.0400927
O15085	Rho guanine nucleotide exchange factor 11 OS=Homo sapiens OX=9606 GN=ARHGEF11 PE=1 SV=1	ARHGEF11	341350	245630	0	271770	146430	137930	1.49308	1.07439		1.18873	0.64049	0.60331	0.631629	0.203265
O15091	Mitochondrial ribonuclease P catalytic subunit OS=Homo sapiens OX=9606 GN=PRORP PE=1 SV=2	PRORP	95175	111720	71250	98198	74797	85609	1.06391	1.24885	0.796462	1.0977	0.836111	0.956972	0.929745	0.706051
O15116	U6 snRNA-associated Sm-like protein LSm1 OS=Homo sapiens OX=9606 GN=LSM1 PE=1 SV=1	LSM1	165880	189060	110320	186420	99232	111940	1.15348	1.31466	0.76713	1.29631	0.690028	0.778395	0.854559	0.534899
O15118	NPC intracellular cholesterol transporter 1 OS=Homo sapiens OX=9606 GN=NPC1 PE=1 SV=2	NPC1	514060	539570	552790	625690	666580	673600	0.863413	0.906259	0.928463	1.05091	1.11958	1.13138	1.22376	0.00301786
O15120	1-acyl-sn-glycerol-3-phosphate acyltransferase beta OS=Homo sapiens OX=9606 GN=AGPAT2 PE=1 SV=1	AGPAT2	91151	92772	86982	89513	96914	91395	0.996681	1.01441	0.951096	0.978771	1.0597	0.999349	1.02553	0.459386
O15121	Sphingolipid delta(4)-desaturase DES1 OS=Homo sapiens OX=9606 GN=DEGS1 PE=1 SV=1	DEGS1	294540	300040	319760	251780	295990	291280	1.0079	1.02672	1.0942	0.861577	1.01286	0.996743	0.917656	0.198864
O15126	Secretory carrier-associated membrane protein 1 OS=Homo sapiens OX=9606 GN=SCAMP1 PE=1 SV=2	SCAMP1	210850	210660	230420	228000	241410	243330	0.927037	0.926202	1.01308	1.00244	1.0614	1.06984	1.09328	0.0680428
O15127	Secretory carrier-associated membrane protein 2 OS=Homo sapiens OX=9606 GN=SCAMP2 PE=1 SV=2	SCAMP2	0	0	0	0	0	0
O15143	Actin-related protein 2/3 complex subunit 1B OS=Homo sapiens OX=9606 GN=ARPC1B PE=1 SV=3	ARPC1B	893520	910750	1006100	900370	958540	998990	0.945812	0.964051	1.06498	0.953063	1.01464	1.05745	1.01691	0.735719
O15144	Actin-related protein 2/3 complex subunit 2 OS=Homo sapiens OX=9606 GN=ARPC2 PE=1 SV=1	ARPC2	945160	949000	1079100	940680	1050400	1075900	0.938863	0.942678	1.07191	0.934413	1.0434	1.06873	1.03152	0.630004
O15145	Actin-related protein 2/3 complex subunit 3 OS=Homo sapiens OX=9606 GN=ARPC3 PE=1 SV=3	ARPC3	1209300	1252800	1336500	1169000	1334100	1327300	0.951081	0.985293	1.05112	0.919387	1.04923	1.04389	1.00837	0.894704
O15155	BET1 homolog OS=Homo sapiens OX=9606 GN=BET1 PE=1 SV=1	BET1	285010	281940	254410	333060	275490	301970	0.987401	0.976765	0.881389	1.15387	0.954419	1.04616	1.10855	0.197613
O15160	DNA-directed RNA polymerases I and III subunit RPAC1 OS=Homo sapiens OX=9606 GN=POLR1C PE=1 SV=1	POLR1C	177590	181310	188940	177110	189430	189360	0.96539	0.985613	1.02709	0.962781	1.02975	1.02937	1.01471	0.642746
O15162	Phospholipid scramblase 1 OS=Homo sapiens OX=9606 GN=PLSCR1 PE=1 SV=1	PLSCR1	72181	73029	80600	99090	103440	110370	0.803932	0.813376	0.8977	1.10364	1.15209	1.22927	1.38568	0.00225179
O15164	Transcription intermediary factor 1-alpha OS=Homo sapiens OX=9606 GN=TRIM24 PE=1 SV=3	TRIM24	33337	34647	30158	30922	29839	29430	1.06207	1.1038	0.960788	0.985127	0.950625	0.937595	0.918985	0.13162
O15173	Membrane-associated progesterone receptor component 2 OS=Homo sapiens OX=9606 GN=PGRMC2 PE=1 SV=1	PGRMC2	900920	933040	980820	920360	1033800	1047500	0.929352	0.962486	1.01177	0.949405	1.06643	1.08056	1.06639	0.257671
O15182	Centrin-3 OS=Homo sapiens OX=9606 GN=CETN3 PE=1 SV=2	CETN3	64297	63895	68592	54890	68579	70369	0.98761	0.981435	1.05358	0.843117	1.05338	1.08088	0.985029	0.813977
O15212	Prefoldin subunit 6 OS=Homo sapiens OX=9606 GN=PFDN6 PE=1 SV=1	PFDN6	394390	417350	448750	374320	405590	446840	0.951392	1.00678	1.08253	0.902977	0.97841	1.07792	0.973233	0.677737
O15213	WD repeat-containing protein 46 OS=Homo sapiens OX=9606 GN=WDR46 PE=1 SV=3	WDR46	55289	55356	65099	48195	68670	56263	0.950876	0.952028	1.11959	0.828871	1.18101	0.967627	0.985115	0.855246
O15226	NF-kappa-B-repressing factor OS=Homo sapiens OX=9606 GN=NKRF PE=1 SV=2	NKRF	111190	115090	133610	121640	129820	130550	0.899232	0.930772	1.08055	0.983744	1.0499	1.0558	1.06146	0.362734
O15228	Dihydroxyacetone phosphate acyltransferase OS=Homo sapiens OX=9606 GN=GNPAT PE=1 SV=1	GNPAT	73182	74511	80473	81650	96123	92123	0.881601	0.897611	0.969434	0.983612	1.15796	1.10978	1.18289	0.0430001
O15230	Laminin subunit alpha-5 OS=Homo sapiens OX=9606 GN=LAMA5 PE=1 SV=8	LAMA5	99200	100420	108250	125510	138620	141620	0.834057	0.844315	0.910148	1.05527	1.16549	1.19072	1.31793	0.00395545
O15231	Zinc finger protein 185 OS=Homo sapiens OX=9606 GN=ZNF185 PE=1 SV=3	ZNF185	134530	145420	141220	113260	112560	109150	1.0675	1.15391	1.12059	0.898722	0.893168	0.866109	0.795332	0.000845241
O15235	28S ribosomal protein S12, mitochondrial OS=Homo sapiens OX=9606 GN=MRPS12 PE=1 SV=1	MRPS12	71128	71811	80730	73506	85883	92090	0.898179	0.906804	1.01943	0.928208	1.0845	1.16288	1.12434	0.216403
O15239	NADH dehydrogenase [ubiquinone] 1 alpha subcomplex subunit 1 OS=Homo sapiens OX=9606 GN=NDUFA1 PE=1 SV=1	NDUFA1	67810	70879	59724	47371	53403	50700
O15243	Leptin receptor gene-related protein OS=Homo sapiens OX=9606 GN=LEPROT PE=1 SV=1	LEPROT	0	0	0	0	0	0
O15254	Peroxisomal acyl-coenzyme A oxidase 3 OS=Homo sapiens OX=9606 GN=ACOX3 PE=1 SV=2	ACOX3	0	0	32979	0	32127	25352			1.09373		1.06548	0.840788	0.871448
O15258	Protein RER1 OS=Homo sapiens OX=9606 GN=RER1 PE=1 SV=1	RER1	1013300	979660	1109900	987470	1068200	1056600	0.978226	0.94575	1.07148	0.95329	1.03123	1.02003	1.00303	0.935767
O15260	Surfeit locus protein 4 OS=Homo sapiens OX=9606 GN=SURF4 PE=1 SV=3	SURF4	1136700	1098000	1182500	991360	1123500	1031300	1.03913	1.00375	1.081	0.906268	1.02707	0.942779	0.920684	0.121954
O15269	Serine palmitoyltransferase 1 OS=Homo sapiens OX=9606 GN=SPTLC1 PE=1 SV=1	SPTLC1	462690	463210	518740	527960	531040	555530	0.907481	0.908501	1.01741	1.0355	1.04154	1.08957	1.1176	0.0525669
O15270	Serine palmitoyltransferase 2 OS=Homo sapiens OX=9606 GN=SPTLC2 PE=1 SV=1	SPTLC2	269390	295180	229140	341370	291680	313560	0.92876	1.01767	0.789993	1.17692	1.00561	1.08104	1.19264	0.107707
O15287	Fanconi anemia group G protein OS=Homo sapiens OX=9606 GN=FANCG PE=1 SV=1	FANCG	0	0	0	0	0	0
O15294	UDP-N-acetylglucosamine--peptide N-acetylglucosaminyltransferase 110 kDa subunit OS=Homo sapiens OX=9606 GN=OGT PE=1 SV=3	OGT	135940	144240	156590	139380	157660	151790	0.921003	0.977236	1.06091	0.944309	1.06816	1.02839	1.02761	0.641225
O15321	Transmembrane 9 superfamily member 1 OS=Homo sapiens OX=9606 GN=TM9SF1 PE=2 SV=2	TM9SF1	105710	104990	107690	110510	134040	124890	0.922117	0.915837	0.939389	0.963988	1.16924	1.08943	1.16034	0.0626667
O15335	Chondroadherin OS=Homo sapiens OX=9606 GN=CHAD PE=1 SV=2	CHAD	156170	177600	190740	121490	137840	125860	1.03003	1.17138	1.25804	0.801297	0.909135	0.83012	0.734381	0.0115952
O15347	High mobility group protein B3 OS=Homo sapiens OX=9606 GN=HMGB3 PE=1 SV=4	HMGB3	241080	246630	291020	242830	230010	241760	0.968627	0.990926	1.16928	0.975658	0.924149	0.971359	0.917648	0.252176
O15355	Protein phosphatase 1G OS=Homo sapiens OX=9606 GN=PPM1G PE=1 SV=1	PPM1G	407500	414550	451010	307340	327980	315630	1.09937	1.11839	1.21675	0.829151	0.884834	0.851516	0.74698	0.00135237
O15357	Phosphatidylinositol 3,4,5-trisphosphate 5-phosphatase 2 OS=Homo sapiens OX=9606 GN=INPPL1 PE=1 SV=2	INPPL1	52541	43394	43107	56742	35283	0	1.13692	0.938992	0.932781	1.22783	0.76348		0.992776	0.884643
O15360	Fanconi anemia group A protein OS=Homo sapiens OX=9606 GN=FANCA PE=1 SV=2	FANCA	0	0	0	0	0	0
O15371	Eukaryotic translation initiation factor 3 subunit D OS=Homo sapiens OX=9606 GN=EIF3D PE=1 SV=1	EIF3D	802100	813690	842950	774410	844040	794600	0.98785	1.00212	1.03816	0.953748	1.0395	0.978614	0.981417	0.550477
O15372	Eukaryotic translation initiation factor 3 subunit H OS=Homo sapiens OX=9606 GN=EIF3H PE=1 SV=1	EIF3H	462370	441950	500080	442230	449540	494950	0.993945	0.950049	1.07501	0.950651	0.966365	1.06398	0.987411	0.814711
O15379	Histone deacetylase 3 OS=Homo sapiens OX=9606 GN=HDAC3 PE=1 SV=2	HDAC3	0	27150	0	23619	13804	0		1.26136		1.09732	0.641321		0.68919
O15381	Nuclear valosin-containing protein-like OS=Homo sapiens OX=9606 GN=NVL PE=1 SV=1	NVL	60698	56087	20792	46526	45035	41345	1.34644	1.24415	0.461219	1.03206	0.998991	0.917137	0.966048	0.855376
O15382	Branched-chain-amino-acid aminotransferase, mitochondrial OS=Homo sapiens OX=9606 GN=BCAT2 PE=1 SV=2	BCAT2	395600	419760	436490	369200	366340	388200	0.999162	1.06018	1.10244	0.932484	0.925261	0.980472	0.897663	0.0337666
O15392	Baculoviral IAP repeat-containing protein 5 OS=Homo sapiens OX=9606 GN=BIRC5 PE=1 SV=3	BIRC5	49278	41880	43058	47363	39146	42452	1.12346	0.954795	0.981651	1.0798	0.892464	0.967835	0.960847	0.616757
O15397	Importin-8 OS=Homo sapiens OX=9606 GN=IPO8 PE=1 SV=2	IPO8	149030	183770	182390	165470	172770	163230	0.879527	1.08455	1.07641	0.976551	1.01963	0.963331	0.973369	0.764421
O15400	Syntaxin-7 OS=Homo sapiens OX=9606 GN=STX7 PE=1 SV=4	STX7	528420	586390	555290	703620	696840	665380	0.848654	0.941755	0.891808	1.13003	1.11914	1.06861	1.23696	0.00353727
O15427	Monocarboxylate transporter 4 OS=Homo sapiens OX=9606 GN=SLC16A3 PE=1 SV=1	SLC16A3	1289200	1323700	1517700	1455400	1634500	1667100	0.870336	0.893627	1.0246	0.982537	1.10345	1.12546	1.15165	0.0976675
O15431	High affinity copper uptake protein 1 OS=Homo sapiens OX=9606 GN=SLC31A1 PE=1 SV=1	SLC31A1	12543	0	0	47707	38745	0
O15438	ATP-binding cassette sub-family C member 3 OS=Homo sapiens OX=9606 GN=ABCC3 PE=1 SV=3	ABCC3	35217	31668	25902	39287	20538	26725	1.17824	1.0595	0.866592	1.31441	0.687131	0.894127	0.932782	0.664913
O15439	ATP-binding cassette sub-family C member 4 OS=Homo sapiens OX=9606 GN=ABCC4 PE=1 SV=3	ABCC4	194260	193360	185110	189040	170610	176580	1.05104	1.04617	1.00153	1.0228	0.923081	0.955382	0.93627	0.120671
O15440	ATP-binding cassette sub-family C member 5 OS=Homo sapiens OX=9606 GN=ABCC5 PE=1 SV=2	ABCC5	396720	373720	341450	411620	358340	398010	1.04406	0.983534	0.898608	1.08328	0.943058	1.04746	1.05044	0.459356
O15446	DNA-directed RNA polymerase I subunit RPA34 OS=Homo sapiens OX=9606 GN=POLR1G PE=1 SV=1	POLR1G	187560	188890	193560	226780	228250	216210	0.906634	0.913063	0.935637	1.09622	1.10332	1.04512	1.17759	0.00112839
O15460	Prolyl 4-hydroxylase subunit alpha-2 OS=Homo sapiens OX=9606 GN=P4HA2 PE=1 SV=1	P4HA2	852130	880840	968850	849040	941320	965640	0.936781	0.968343	1.0651	0.933384	1.03483	1.06157	1.02005	0.736937
O15484	Calpain-5 OS=Homo sapiens OX=9606 GN=CAPN5 PE=1 SV=2	CAPN5	47470	46608	46185	36227	31221	34292	1.17693	1.15556	1.14507	0.898179	0.774065	0.850204	0.725352	0.00186081
O15498	Synaptobrevin homolog YKT6 OS=Homo sapiens OX=9606 GN=YKT6 PE=1 SV=1	YKT6	147200	150530	136290	171000	171830	175860	0.92704	0.948011	0.85833	1.07693	1.08216	1.10754	1.19508	0.00463092
O15504	Nucleoporin NUP42 OS=Homo sapiens OX=9606 GN=NUP42 PE=1 SV=1	NUP42	0	0	0	0	0	0
O15511	Actin-related protein 2/3 complex subunit 5 OS=Homo sapiens OX=9606 GN=ARPC5 PE=1 SV=3	ARPC5	861630	734750	813500	763350	796350	813460	1.08086	0.921694	1.02048	0.957571	0.998967	1.02043	0.984763	0.800511
O15514	DNA-directed RNA polymerase II subunit RPB4 OS=Homo sapiens OX=9606 GN=POLR2D PE=1 SV=1	POLR2D	203930	229150	151240	255420	156660	169180	1.04976	1.17958	0.778531	1.31481	0.806431	0.87088	0.994763	0.945071
O15530	3-phosphoinositide-dependent protein kinase 1 OS=Homo sapiens OX=9606 GN=PDPK1 PE=1 SV=1	PDPK1	0	0	27473	43502	27720	30381			0.851374	1.3481	0.859029	0.941492	1.23276
O15533	Tapasin OS=Homo sapiens OX=9606 GN=TAPBP PE=1 SV=1	TAPBP	234290	239530	270290	263120	311070	302830	0.867136	0.88653	1.00038	0.973839	1.15131	1.12081	1.17862	0.0746903
O15554	Intermediate conductance calcium-activated potassium channel protein 4 OS=Homo sapiens OX=9606 GN=KCNN4 PE=1 SV=1	KCNN4	26495	24013	0	34450	35000	47129	0.79285	0.718578		1.0309	1.04736	1.41031	1.53875	0.0538977
O43143	Pre-mRNA-splicing factor ATP-dependent RNA helicase DHX15 OS=Homo sapiens OX=9606 GN=DHX15 PE=1 SV=2	DHX15	997530	993200	1056300	1003300	1093700	1084100	0.960992	0.95682	1.01761	0.96655	1.05364	1.04439	1.044	0.275438
O43148	mRNA cap guanine-N7 methyltransferase OS=Homo sapiens OX=9606 GN=RNMT PE=1 SV=1	RNMT	139210	133350	155060	107340	130040	108330	1.08008	1.03462	1.20306	0.832814	1.00894	0.840495	0.808451	0.0493142
O43149	Zinc finger ZZ-type and EF-hand domain-containing protein 1 OS=Homo sapiens OX=9606 GN=ZZEF1 PE=1 SV=6	ZZEF1	60112	69076	0	64377	0	0	0.931656	1.07059		0.997758			0.996641
O43156	TELO2-interacting protein 1 homolog OS=Homo sapiens OX=9606 GN=TTI1 PE=1 SV=3	TTI1	24561	25696	23406	30006	28377	28715	0.916678	0.959039	0.87357	1.1199	1.0591	1.07172	1.18238	0.00619881
O43159	Ribosomal RNA-processing protein 8 OS=Homo sapiens OX=9606 GN=RRP8 PE=1 SV=2	RRP8	87383	90794	99016	118680	120990	123900	0.81824	0.85018	0.92717	1.1113	1.13293	1.16018	1.31161	0.00220977
O43169	Cytochrome b5 type B OS=Homo sapiens OX=9606 GN=CYB5B PE=1 SV=3	CYB5B	1577700	1624800	1821700	1852900	1928100	1994000	0.876565	0.902734	1.01213	1.02947	1.07125	1.10786	1.14944	0.0445941
O43172	U4/U6 small nuclear ribonucleoprotein Prp4 OS=Homo sapiens OX=9606 GN=PRPF4 PE=1 SV=2	PRPF4	234660	240290	279810	224120	262360	264350	0.935155	0.957591	1.11508	0.893152	1.04554	1.05347	0.994793	0.951622
O43175	D-3-phosphoglycerate dehydrogenase OS=Homo sapiens OX=9606 GN=PHGDH PE=1 SV=4	PHGDH	326830	331420	360190	256560	281110	283040	1.06624	1.08122	1.17508	0.836995	0.917087	0.923383	0.80585	0.00790861
O43181	NADH dehydrogenase [ubiquinone] iron-sulfur protein 4, mitochondrial OS=Homo sapiens OX=9606 GN=NDUFS4 PE=1 SV=1	NDUFS4	240230	248270	256170	236700	235280	253680	0.980311	1.01312	1.04536	0.965906	0.960111	1.0352	0.974472	0.439726
O43187	Interleukin-1 receptor-associated kinase-like 2 OS=Homo sapiens OX=9606 GN=IRAK2 PE=1 SV=2	IRAK2	0	0	0	34503	38776	34111				0.963861	1.08323	0.95291
O43237	Cytoplasmic dynein 1 light intermediate chain 2 OS=Homo sapiens OX=9606 GN=DYNC1LI2 PE=1 SV=1	DYNC1LI2	365550	360170	377230	345220	379730	376970	0.994753	0.980112	1.02654	0.93943	1.03334	1.02583	0.999066	0.962531
O43242	26S proteasome non-ATPase regulatory subunit 3 OS=Homo sapiens OX=9606 GN=PSMD3 PE=1 SV=2	PSMD3	561220	586420	625130	538930	614320	592680	0.956978	0.999949	1.06596	0.91897	1.04752	1.01062	0.98486	0.768307
Q9NWB1	RNA binding protein fox-1 homolog 1 OS=Homo sapiens OX=9606 GN=RBFOX1 PE=1 SV=2	RBFOX1	166070	154960	216540	174290	217880	202330	0.880175	0.821292	1.14767	0.923741	1.15477	1.07235	1.1059	0.427173
O43252	Bifunctional 3'-phosphoadenosine 5'-phosphosulfate synthase 1 OS=Homo sapiens OX=9606 GN=PAPSS1 PE=1 SV=2	PAPSS1	158440	159980	183640	144600	162750	163000	0.977612	0.987114	1.1331	0.892216	1.00421	1.00575	0.93684	0.357147
O43264	Centromere/kinetochore protein zw10 homolog OS=Homo sapiens OX=9606 GN=ZW10 PE=1 SV=3	ZW10	214760	217760	204290	191170	177080	179950	1.08738	1.10257	1.03437	0.967941	0.8966	0.911132	0.860853	0.0077748
O43286	Beta-1,4-galactosyltransferase 5 OS=Homo sapiens OX=9606 GN=B4GALT5 PE=1 SV=1	B4GALT5	0	0	0	26206	0	14159				1.29845		0.701548
O43290	U4/U6.U5 tri-snRNP-associated protein 1 OS=Homo sapiens OX=9606 GN=SART1 PE=1 SV=1	SART1	250800	263700	270600	271970	296660	294510	0.912974	0.959933	0.985051	0.990038	1.07992	1.07209	1.0994	0.0570261
O43291	Kunitz-type protease inhibitor 2 OS=Homo sapiens OX=9606 GN=SPINT2 PE=1 SV=2	SPINT2	136170	150840	214050	510660	797590	629260	0.335041	0.371136	0.526661	1.25646	1.96244	1.54827	3.86682	0.00196342
O43292	Glycosylphosphatidylinositol anchor attachment 1 protein OS=Homo sapiens OX=9606 GN=GPAA1 PE=1 SV=3	GPAA1	148470	161790	157200	150820	173910	167730	0.928015	1.01127	0.982582	0.942704	1.08703	1.0484	1.05348	0.362988
O43293	Death-associated protein kinase 3 OS=Homo sapiens OX=9606 GN=DAPK3 PE=1 SV=1	DAPK3	49737	47559	51526	52030	51218	50282	0.987002	0.943781	1.0225	1.03251	1.01639	0.997817	1.03164	0.278291
O43294	Transforming growth factor beta-1-induced transcript 1 protein OS=Homo sapiens OX=9606 GN=TGFB1I1 PE=1 SV=2	TGFB1I1	94246	108940	93836	85393	82129	82324	1.03403	1.19524	1.02953	0.936895	0.901084	0.903223	0.84117	0.0280247
O43299	AP-5 complex subunit zeta-1 OS=Homo sapiens OX=9606 GN=AP5Z1 PE=1 SV=2	AP5Z1	68459	70677	70221	76132	74892	78730	0.935422	0.965728	0.959498	1.04027	1.02332	1.07576	1.09743	0.00623355
O43318	Mitogen-activated protein kinase kinase kinase 7 OS=Homo sapiens OX=9606 GN=MAP3K7 PE=1 SV=1	MAP3K7	0	21228	0	20516	0	0		1.01706		0.982944			0.966459
O43324	Eukaryotic translation elongation factor 1 epsilon-1 OS=Homo sapiens OX=9606 GN=EEF1E1 PE=1 SV=1	EEF1E1	318870	315140	369220	288120	320480	332410	0.984045	0.972534	1.13943	0.889149	0.989014	1.02583	0.93798	0.396289
O43390	Heterogeneous nuclear ribonucleoprotein R OS=Homo sapiens OX=9606 GN=HNRNPR PE=1 SV=1	HNRNPR	1465800	1487300	1624200	1411100	1529200	1551400	0.969765	0.983989	1.07456	0.933576	1.01171	1.0264	0.981299	0.689758
O43395	U4/U6 small nuclear ribonucleoprotein Prp3 OS=Homo sapiens OX=9606 GN=PRPF3 PE=1 SV=2	PRPF3	183060	193460	217160	205480	228390	218140	0.881728	0.931821	1.04597	0.989717	1.10007	1.05069	1.09825	0.180824
O43396	Thioredoxin-like protein 1 OS=Homo sapiens OX=9606 GN=TXNL1 PE=1 SV=3	TXNL1	362820	378980	409270	387800	390970	410130	0.93032	0.971756	1.04942	0.994372	1.0025	1.05163	1.03287	0.444926
O43399	Tumor protein D54 OS=Homo sapiens OX=9606 GN=TPD52L2 PE=1 SV=2	TPD52L2	1235200	1279100	1441300	1513400	1691000	1732600	0.833412	0.863032	0.972471	1.02112	1.14095	1.16902	1.2481	0.0238071
O43402	ER membrane protein complex subunit 8 OS=Homo sapiens OX=9606 GN=EMC8 PE=1 SV=1	EMC8	226700	238750	258730	226040	243850	232990	0.953148	1.00381	1.08782	0.950373	1.02525	0.979594	0.970587	0.550471
O43414	ERI1 exoribonuclease 3 OS=Homo sapiens OX=9606 GN=ERI3 PE=1 SV=2	ERI3	141060	129680	144210	127800	142530	135330	1.03138	0.948173	1.05441	0.934427	1.04213	0.989483	0.977612	0.643074
O43422	52 kDa repressor of the inhibitor of the protein kinase OS=Homo sapiens OX=9606 GN=THAP12 PE=1 SV=2	THAP12	0	0	191840	109950	161330	160610			1.23028	0.705113	1.03461	1.03	0.750434
O43426	Synaptojanin-1 OS=Homo sapiens OX=9606 GN=SYNJ1 PE=1 SV=2	SYNJ1	0	0	0	0	0	0
O43427	Acidic fibroblast growth factor intracellular-binding protein OS=Homo sapiens OX=9606 GN=FIBP PE=1 SV=3	FIBP	22393	24545	14949	19444	24109	21905	1.05507	1.15646	0.704339	0.916125	1.13592	1.03208	1.0577	0.67491
O43432	Eukaryotic translation initiation factor 4 gamma 3 OS=Homo sapiens OX=9606 GN=EIF4G3 PE=1 SV=2	EIF4G3	44710	38024	31439	31093	29351	0	1.28023	1.08878	0.900227	0.89032	0.840439		0.794111	0.195976
O43447	Peptidyl-prolyl cis-trans isomerase H OS=Homo sapiens OX=9606 GN=PPIH PE=1 SV=1	PPIH	83167	87281	109070	79959	90717	88485	0.926344	0.972167	1.21486	0.890612	1.01044	0.985578	0.927171	0.489323
O43464	Serine protease HTRA2, mitochondrial OS=Homo sapiens OX=9606 GN=HTRA2 PE=1 SV=2	HTRA2	106510	113510	137400	145750	167300	164790	0.765103	0.815387	0.986998	1.04698	1.20178	1.18375	1.33691	0.0287767
O43488	Aflatoxin B1 aldehyde reductase member 2 OS=Homo sapiens OX=9606 GN=AKR7A2 PE=1 SV=3	AKR7A2	310390	318360	350450	314010	341370	351670	0.937616	0.961692	1.05863	0.948551	1.0312	1.06231	1.02844	0.602961
O43491	Band 4.1-like protein 2 OS=Homo sapiens OX=9606 GN=EPB41L2 PE=1 SV=1	EPB41L2	413080	408550	463900	383060	428630	424520	0.982845	0.972067	1.10376	0.911418	1.01984	1.01006	0.961635	0.514909
O43493	Trans-Golgi network integral membrane protein 2 OS=Homo sapiens OX=9606 GN=TGOLN2 PE=1 SV=4	TGOLN2	135710	99554	124960	142490	131730	149110	1.03919	0.762327	0.956871	1.09111	1.00871	1.1418	1.17519	0.165476
O43504	Ragulator complex protein LAMTOR5 OS=Homo sapiens OX=9606 GN=LAMTOR5 PE=1 SV=1	LAMTOR5	551080	552950	583870	662750	697050	742530	0.872369	0.875329	0.924276	1.04914	1.10344	1.17544	1.24553	0.00444178
O43567	E3 ubiquitin-protein ligase RNF13 OS=Homo sapiens OX=9606 GN=RNF13 PE=1 SV=1	RNF13	0	0	0	0	0	0
O43572	A-kinase anchor protein 10, mitochondrial OS=Homo sapiens OX=9606 GN=AKAP10 PE=1 SV=2	AKAP10	285140	0	303190	287580	0	298840	0.970896		1.03236	0.979204		1.01754	0.996754	0.943411
O43583	Density-regulated protein OS=Homo sapiens OX=9606 GN=DENR PE=1 SV=2	DENR	452490	446540	456640	451460	465140	421970	1.00768	0.994433	1.01692	1.00539	1.03585	0.939716	0.987386	0.671843
O43592	Exportin-T OS=Homo sapiens OX=9606 GN=XPOT PE=1 SV=2	XPOT	160080	156010	165700	153300	161150	160000	1.00443	0.978897	1.0397	0.961892	1.01115	1.00393	0.984765	0.549248
O43598	2'-deoxynucleoside 5'-phosphate N-hydrolase 1 OS=Homo sapiens OX=9606 GN=DNPH1 PE=1 SV=1	DNPH1	30622	32765	40714	0	35427	36198	0.8713	0.932275	1.15845		1.00802	1.02996	1.03205	0.748889
O43615	Mitochondrial import inner membrane translocase subunit TIM44 OS=Homo sapiens OX=9606 GN=TIMM44 PE=1 SV=2	TIMM44	353920	346180	340000	349340	363840	355290	1.00709	0.985066	0.96748	0.994058	1.03532	1.01099	1.02728	0.179253
O43617	Trafficking protein particle complex subunit 3 OS=Homo sapiens OX=9606 GN=TRAPPC3 PE=1 SV=1	TRAPPC3	242430	237070	251130	227920	0	244440	1.00761	0.985337	1.04377	0.947306		1.01597	0.969766	0.427431
O43633	Charged multivesicular body protein 2a OS=Homo sapiens OX=9606 GN=CHMP2A PE=1 SV=1	CHMP2A	160670	145570	146890	139770	172310	190370	1.00883	0.914021	0.922309	0.877603	1.08192	1.19532	1.10884	0.374572
O43657	Tetraspanin-6 OS=Homo sapiens OX=9606 GN=TSPAN6 PE=1 SV=1	TSPAN6	321640	338050	373380	363910	429920	425850	0.85666	0.900366	0.994465	0.969242	1.14505	1.13421	1.18064	0.0766094
O43660	Pleiotropic regulator 1 OS=Homo sapiens OX=9606 GN=PLRG1 PE=1 SV=1	PLRG1	416760	410140	469690	403430	452830	463550	0.955725	0.940544	1.07711	0.925157	1.03844	1.06303	1.01791	0.783789
O43663	Protein regulator of cytokinesis 1 OS=Homo sapiens OX=9606 GN=PRC1 PE=1 SV=2	PRC1	88882	82685	83642	67125	64377	61906	1.18875	1.10587	1.11866	0.897759	0.861006	0.827958	0.757842	0.00102119
O43665	Regulator of G-protein signaling 10 OS=Homo sapiens OX=9606 GN=RGS10 PE=1 SV=3	RGS10	118380	121830	121640	130090	120640	141120	0.942391	0.969855	0.968343	1.03561	0.960382	1.12342	1.08291	0.168144
O43670	BUB3-interacting and GLEBS motif-containing protein ZNF207 OS=Homo sapiens OX=9606 GN=ZNF207 PE=1 SV=1	ZNF207	469440	467560	542310	410090	488020	467450	0.990077	0.986112	1.14376	0.864904	1.02926	0.98588	0.923106	0.324462
O43674	NADH dehydrogenase [ubiquinone] 1 beta subcomplex subunit 5, mitochondrial OS=Homo sapiens OX=9606 GN=NDUFB5 PE=1 SV=1	NDUFB5	289000	268130	283950	244050	293250	277360	1.04727	0.971638	1.02897	0.884378	1.06267	1.00509	0.968588	0.591215
O43676	NADH dehydrogenase [ubiquinone] 1 beta subcomplex subunit 3 OS=Homo sapiens OX=9606 GN=NDUFB3 PE=1 SV=3	NDUFB3	175850	177910	202230	158730	181910	177310	0.982457	0.993966	1.12984	0.886809	1.01631	0.990614	0.931582	0.313608
O43678	NADH dehydrogenase [ubiquinone] 1 alpha subcomplex subunit 2 OS=Homo sapiens OX=9606 GN=NDUFA2 PE=1 SV=3	NDUFA2	373940	370320	383450	353670	364300	331290	1.03063	1.02065	1.05684	0.974758	1.00406	0.913076	0.930434	0.0717778
O43681	ATPase GET3 OS=Homo sapiens OX=9606 GN=GET3 PE=1 SV=2	GET3	332320	325280	289380	361710	332540	332420	1.01027	0.988868	0.87973	1.09962	1.01094	1.01057	1.08415	0.18633
O43684	Mitotic checkpoint protein BUB3 OS=Homo sapiens OX=9606 GN=BUB3 PE=1 SV=1	BUB3	815530	838670	968100	745900	820580	871350	0.967007	0.994445	1.14792	0.884444	0.972995	1.03319	0.929653	0.359823
O43688	Phospholipid phosphatase 2 OS=Homo sapiens OX=9606 GN=PLPP2 PE=1 SV=1	PLPP2	88347	90014	109040	123820	147300	128280	0.771813	0.786376	0.95259	1.08171	1.28684	1.12067	1.3897	0.0180749
O43707	Alpha-actinin-4 OS=Homo sapiens OX=9606 GN=ACTN4 PE=1 SV=2	ACTN4	2889500	2900200	3148500	2882800	3153800	3127300	0.957734	0.961281	1.04358	0.955513	1.04534	1.03655	1.02525	0.567742
O43708	Maleylacetoacetate isomerase OS=Homo sapiens OX=9606 GN=GSTZ1 PE=1 SV=3	GSTZ1	64063	61478	61390	64225	61018	56781	1.0418	0.999764	0.998333	1.04444	0.992284	0.923381	0.97375	0.510577
O43709	Probable 18S rRNA (guanine-N(7))-methyltransferase OS=Homo sapiens OX=9606 GN=BUD23 PE=1 SV=2	BUD23	79909	76309	44227	80195	58417	47460	1.24045	1.18456	0.686547	1.24489	0.906822	0.736733	0.928295	0.804712
O43716	Glutamyl-tRNA(Gln) amidotransferase subunit C, mitochondrial OS=Homo sapiens OX=9606 GN=GATC PE=1 SV=1	GATC	112250	103400	104210	111520	137650	133350	0.958883	0.883283	0.890202	0.952647	1.17586	1.13913	1.1959	0.0677959
O43719	HIV Tat-specific factor 1 OS=Homo sapiens OX=9606 GN=HTATSF1 PE=1 SV=1	HTATSF1	129100	126530	142360	147930	173770	172350	0.868347	0.85106	0.957536	0.995	1.1688	1.15925	1.24136	0.0280573
O43747	AP-1 complex subunit gamma-1 OS=Homo sapiens OX=9606 GN=AP1G1 PE=1 SV=5	AP1G1	307270	311910	287730	290560	263170	276990	1.061	1.07702	0.993526	1.0033	0.90872	0.956441	0.915989	0.0806987
O43752	Syntaxin-6 OS=Homo sapiens OX=9606 GN=STX6 PE=1 SV=1	STX6	134980	126260	125660	193760	172050	177840	0.870324	0.814099	0.810231	1.24933	1.10934	1.14668	1.40514	0.00130602
O43760	Synaptogyrin-2 OS=Homo sapiens OX=9606 GN=SYNGR2 PE=1 SV=1	SYNGR2	524220	529780	605620	578940	659200	696660	0.875056	0.884337	1.01093	0.966398	1.10037	1.1629	1.16581	0.100972
O43765	Small glutamine-rich tetratricopeptide repeat-containing protein alpha OS=Homo sapiens OX=9606 GN=SGTA PE=1 SV=1	SGTA	116210	112650	130210	127250	123850	131270	0.940413	0.911604	1.05371	1.02975	1.00224	1.06228	1.06489	0.242647
O43766	Lipoyl synthase, mitochondrial OS=Homo sapiens OX=9606 GN=LIAS PE=1 SV=3	LIAS	0	0	0	0	0	0
O43768	Alpha-endosulfine OS=Homo sapiens OX=9606 GN=ENSA PE=1 SV=1	ENSA	109860	102310	124950	93278	98826	102650	1.04318	0.971491	1.18647	0.885727	0.938409	0.97472	0.87433	0.111997
O43772	Mitochondrial carnitine/acylcarnitine carrier protein OS=Homo sapiens OX=9606 GN=SLC25A20 PE=1 SV=1	SLC25A20	66011	67516	70352	75023	82596	87904	0.881318	0.901411	0.939275	1.00164	1.10275	1.17361	1.20426	0.0207807
O43776	Asparagine--tRNA ligase, cytoplasmic OS=Homo sapiens OX=9606 GN=NARS1 PE=1 SV=1	NARS1	1032300	1018000	1084900	1014200	1066900	1081000	0.983564	0.969939	1.03368	0.966319	1.01653	1.02997	1.00858	0.77087
O43795	Unconventional myosin-Ib OS=Homo sapiens OX=9606 GN=MYO1B PE=1 SV=3	MYO1B	441200	435180	482810	504170	526050	549100	0.900865	0.888573	0.985826	1.02944	1.07412	1.12118	1.16196	0.0210865
O43808	Peroxisomal membrane protein PMP34 OS=Homo sapiens OX=9606 GN=SLC25A17 PE=1 SV=1	SLC25A17	169610	185170	169110	164280	166760	160310	1.00238	1.09434	0.999429	0.970884	0.98554	0.947421	0.937888	0.117992
O43809	Cleavage and polyadenylation specificity factor subunit 5 OS=Homo sapiens OX=9606 GN=NUDT21 PE=1 SV=1	NUDT21	795590	814340	886880	706570	742810	747340	1.01705	1.04102	1.13375	0.903248	0.949575	0.955366	0.879811	0.0274315
O43813	Glutathione S-transferase LANCL1 OS=Homo sapiens OX=9606 GN=LANCL1 PE=1 SV=1	LANCL1	191200	199700	210180	181830	201000	196140	0.972162	1.01538	1.06867	0.92452	1.02199	0.99728	0.963216	0.407739
O43815	Striatin OS=Homo sapiens OX=9606 GN=STRN PE=1 SV=4	STRN	214490	211400	243830	212310	233300	227600	0.958308	0.944502	1.08939	0.948568	1.04235	1.01688	1.00521	0.909122
O43818	U3 small nucleolar RNA-interacting protein 2 OS=Homo sapiens OX=9606 GN=RRP9 PE=1 SV=1	RRP9	487220	475570	474690	499090	487280	504870	0.998156	0.974289	0.972486	1.02247	0.998279	1.03432	1.0374	0.0520452
O43819	Protein SCO2 homolog, mitochondrial OS=Homo sapiens OX=9606 GN=SCO2 PE=1 SV=3	SCO2	77906	83635	100960	78872	92494	92661	0.88777	0.953055	1.15048	0.898778	1.05401	1.05591	1.00581	0.927718
O43823	A-kinase anchor protein 8 OS=Homo sapiens OX=9606 GN=AKAP8 PE=1 SV=1	AKAP8	254170	232160	263880	211010	239800	249940	1.05104	0.960026	1.09119	0.872567	0.991619	1.03355	0.934072	0.336768
O43824	Putative GTP-binding protein 6 OS=Homo sapiens OX=9606 GN=GTPBP6 PE=1 SV=4	GTPBP6	0	0	0	0	0	0
O43826	Glucose-6-phosphate exchanger SLC37A4 OS=Homo sapiens OX=9606 GN=SLC37A4 PE=1 SV=1	SLC37A4	124900	133890	155100	121100	161270	0	0.896935	0.961494	1.11381	0.869646	1.15812		1.02335	0.907769
O43837	Isocitrate dehydrogenase [NAD] subunit beta, mitochondrial OS=Homo sapiens OX=9606 GN=IDH3B PE=1 SV=2	IDH3B	469560	478320	534070	589100	621640	638480	0.845757	0.861535	0.96195	1.06107	1.11968	1.15001	1.24783	0.00883767
O43847	Nardilysin OS=Homo sapiens OX=9606 GN=NRDC PE=1 SV=3	NRDC	261230	256280	302170	229820	256800	245300	1.01017	0.991029	1.16848	0.888708	0.993039	0.948569	0.892934	0.142365
O43852	Calumenin OS=Homo sapiens OX=9606 GN=CALU PE=1 SV=2	CALU	1978100	1943900	2146100	2118800	2322600	2340100	0.923655	0.907686	1.0021	0.989354	1.08452	1.09269	1.11757	0.0656726
O43865	S-adenosylhomocysteine hydrolase-like protein 1 OS=Homo sapiens OX=9606 GN=AHCYL1 PE=1 SV=2	AHCYL1	372990	386450	453630	416270	478460	494380	0.860025	0.891061	1.04596	0.959818	1.10321	1.13992	1.14512	0.163381
O43896	Kinesin-like protein KIF1C OS=Homo sapiens OX=9606 GN=KIF1C PE=1 SV=3	KIF1C	41337	38298	42332	40296	37613	37275	1.04584	0.968952	1.07101	1.0195	0.951622	0.94307	0.944387	0.217825
O43913	Origin recognition complex subunit 5 OS=Homo sapiens OX=9606 GN=ORC5 PE=1 SV=1	ORC5	89002	89459	90158	87691	70814	80905	1.05114	1.05654	1.0648	1.03566	0.836338	0.955516	0.891262	0.129494
O43920	NADH dehydrogenase [ubiquinone] iron-sulfur protein 5 OS=Homo sapiens OX=9606 GN=NDUFS5 PE=1 SV=3	NDUFS5	206150	190760	208690	168670	184800	178200	1.0876	1.00641	1.10101	0.889868	0.974966	0.940146	0.877923	0.0281933
O43924	Retinal rod rhodopsin-sensitive cGMP 3',5'-cyclic phosphodiesterase subunit delta OS=Homo sapiens OX=9606 GN=PDE6D PE=1 SV=1	PDE6D	25910	21782	24168	0	20711	19276	1.15828	0.973741	1.0804		0.925863	0.861713	0.834685	0.0846316
O60216	Double-strand-break repair protein rad21 homolog OS=Homo sapiens OX=9606 GN=RAD21 PE=1 SV=2	RAD21	237020	238650	243930	243450	255640	248810	0.969077	0.975741	0.997329	0.995366	1.04521	1.01728	1.03933	0.08119
O60220	Mitochondrial import inner membrane translocase subunit Tim8 A OS=Homo sapiens OX=9606 GN=TIMM8A PE=1 SV=1	TIMM8A	443940	430770	538560	505580	611770	603330	0.849931	0.824716	1.03108	0.967941	1.17124	1.15509	1.21752	0.100334
O60231	Pre-mRNA-splicing factor ATP-dependent RNA helicase DHX16 OS=Homo sapiens OX=9606 GN=DHX16 PE=1 SV=2	DHX16	165490	168650	174770	142350	139780	141260	1.06504	1.08538	1.12477	0.916121	0.899582	0.909107	0.831955	0.000400969
O60232	Protein ZNRD2 OS=Homo sapiens OX=9606 GN=ZNRD2 PE=1 SV=1	ZNRD2	213040	216710	242080	196220	221370	225280	0.972267	0.989017	1.1048	0.895505	1.01028	1.02813	0.956894	0.494992
O60238	BCL2/adenovirus E1B 19 kDa protein-interacting protein 3-like OS=Homo sapiens OX=9606 GN=BNIP3L PE=1 SV=1	BNIP3L	77716	81026	98371	102820	114440	112690	0.794286	0.828116	1.00539	1.05086	1.16962	1.15173	1.28329	0.0337365
O60244	Mediator of RNA polymerase II transcription subunit 14 OS=Homo sapiens OX=9606 GN=MED14 PE=1 SV=2	MED14	42248	41612	50210	49576	47652	52431	0.893416	0.879966	1.06179	1.04838	1.00769	1.10876	1.11628	0.163804
O60256	Phosphoribosyl pyrophosphate synthase-associated protein 2 OS=Homo sapiens OX=9606 GN=PRPSAP2 PE=1 SV=1	PRPSAP2	96510	94608	110600	108480	120190	118050	0.893008	0.875408	1.02338	1.00377	1.11212	1.09232	1.14915	0.0738319
O60264	SWI/SNF-related matrix-associated actin-dependent regulator of chromatin subfamily A member 5 OS=Homo sapiens OX=9606 GN=SMARCA5 PE=1 SV=1	SMARCA5	303300	302020	325160	303300	334530	335200	0.956023	0.951989	1.02493	0.956023	1.05446	1.05657	1.04573	0.339155
O60271	C-Jun-amino-terminal kinase-interacting protein 4 OS=Homo sapiens OX=9606 GN=SPAG9 PE=1 SV=4	SPAG9	182900	187170	203270	184050	188760	193980	0.962522	0.984993	1.06972	0.968574	0.99336	1.02083	0.988576	0.778207
O60287	Nucleolar pre-ribosomal-associated protein 1 OS=Homo sapiens OX=9606 GN=URB1 PE=1 SV=4	URB1	130260	129370	124070	133700	135020	132610	0.99558	0.988777	0.948269	1.02187	1.03196	1.01354	1.04595	0.0485094
O60291	E3 ubiquitin-protein ligase MGRN1 OS=Homo sapiens OX=9606 GN=MGRN1 PE=1 SV=2	MGRN1	54651	0	66393	80973	79130	88754	0.738725		0.897443	1.09452	1.06961	1.1997	1.37061	0.0336148
O60292	Signal-induced proliferation-associated 1-like protein 3 OS=Homo sapiens OX=9606 GN=SIPA1L3 PE=1 SV=3	SIPA1L3	47146	54898	70603	46168	47505	33743	0.942722	1.09773	1.41176	0.923166	0.949901	0.674718	0.738015	0.13432
O60293	Zinc finger C3H1 domain-containing protein OS=Homo sapiens OX=9606 GN=ZFC3H1 PE=1 SV=3	ZFC3H1	29261	26968	0	0	26744	20501	1.13114	1.0425			1.03384	0.792508	0.840225	0.388577
O60306	RNA helicase aquarius OS=Homo sapiens OX=9606 GN=AQR PE=1 SV=4	AQR	121050	118920	119540	127130	113240	101120	1.03609	1.01786	1.02317	1.08813	0.969244	0.865506	0.949876	0.447609
O60313	Dynamin-like 120 kDa protein, mitochondrial OS=Homo sapiens OX=9606 GN=OPA1 PE=1 SV=3	OPA1	223890	227070	249570	222810	251090	249400	0.943469	0.95687	1.05168	0.938918	1.05809	1.05097	1.0325	0.572552
O60318	Germinal-center associated nuclear protein OS=Homo sapiens OX=9606 GN=MCM3AP PE=1 SV=2	MCM3AP	32865	39615	14101	36852	18873	28432	1.15493	1.39213	0.495531	1.29504	0.663227	0.999145	0.972003	0.950216
O60333	Kinesin-like protein KIF1B OS=Homo sapiens OX=9606 GN=KIF1B PE=1 SV=5	KIF1B	86952	93755	0	0	86687	0	0.975549	1.05187			0.972576		0.95942
O60337	E3 ubiquitin-protein ligase MARCHF6 OS=Homo sapiens OX=9606 GN=MARCHF6 PE=1 SV=2	MARCHF6	47095	36090	49961	42818	53134	41536	1.0441	0.800121	1.10764	0.949282	1.17799	0.92086	1.03261	0.792213
O60341	Lysine-specific histone demethylase 1A OS=Homo sapiens OX=9606 GN=KDM1A PE=1 SV=2	KDM1A	307430	336450	360540	274520	291060	299230	0.986813	1.07996	1.15729	0.881176	0.934267	0.960492	0.861004	0.0481483
O60343	TBC1 domain family member 4 OS=Homo sapiens OX=9606 GN=TBC1D4 PE=1 SV=2	TBC1D4	0	0	0	0	0	0
O60353	Frizzled-6 OS=Homo sapiens OX=9606 GN=FZD6 PE=1 SV=2	FZD6	0	24405	14325	37208	38482	31335		0.837193	0.491407	1.27639	1.32009	1.07492	1.84224	0.0582137
O60427	Acyl-CoA (8-3)-desaturase OS=Homo sapiens OX=9606 GN=FADS1 PE=1 SV=3	FADS1	85557	76781	73934	76597	74812	75445	1.10843	0.994731	0.957847	0.992348	0.969222	0.977423	0.960139	0.430606
O60437	Periplakin OS=Homo sapiens OX=9606 GN=PPL PE=1 SV=4	PPL	154000	149020	170320	175290	180440	170130	0.92474	0.894836	1.02274	1.05258	1.08351	1.0216	1.11096	0.0710308
O60443	Gasdermin-E OS=Homo sapiens OX=9606 GN=GSDME PE=1 SV=2	GSDME	0	0	0	0	0	0
O60476	Mannosyl-oligosaccharide 1,2-alpha-mannosidase IB OS=Homo sapiens OX=9606 GN=MAN1A2 PE=1 SV=1	MAN1A2	68510	0	57347	90727	72631	0	0.94753		0.79314	1.2548	1.00453		1.29797	0.217143
O60488	Long-chain-fatty-acid--CoA ligase 4 OS=Homo sapiens OX=9606 GN=ACSL4 PE=1 SV=2	ACSL4	478750	475550	509910	586640	628810	649640	0.862794	0.857027	0.91895	1.05723	1.13323	1.17077	1.27379	0.00295673
O60493	Sorting nexin-3 OS=Homo sapiens OX=9606 GN=SNX3 PE=1 SV=3	SNX3	367850	373610	358760	419550	491880	490940	0.881926	0.895736	0.860133	1.00588	1.17929	1.17704	1.27463	0.0112912
O60502	Protein O-GlcNAcase OS=Homo sapiens OX=9606 GN=OGA PE=1 SV=2	OGA	94687	95874	87650	71017	67301	63895	1.18254	1.19737	1.09466	0.886929	0.84052	0.797983	0.726833	0.00152884
O60504	Vinexin OS=Homo sapiens OX=9606 GN=SORBS3 PE=1 SV=2	SORBS3	54195	60531	68936	50506	57101	54867	0.939428	1.04926	1.19495	0.875482	0.989802	0.951077	0.884636	0.203379
O60506	Heterogeneous nuclear ribonucleoprotein Q OS=Homo sapiens OX=9606 GN=SYNCRIP PE=1 SV=2	SYNCRIP	1778400	1776700	1863600	1780200	1874300	1877700	0.974386	0.973454	1.02107	0.975372	1.02693	1.02879	1.02095	0.42929
O60508	Pre-mRNA-processing factor 17 OS=Homo sapiens OX=9606 GN=CDC40 PE=1 SV=1	CDC40	49965	52612	51924	48577	40461	57042	0.997368	1.05021	1.03647	0.969662	0.807656	1.13863	0.945495	0.549275
O60513	Beta-1,4-galactosyltransferase 4 OS=Homo sapiens OX=9606 GN=B4GALT4 PE=1 SV=1	B4GALT4	45307	61455	56309	39398	39004	35469	0.981585	1.33143	1.21994	0.853565	0.845029	0.768442	0.698291	0.0218572
O60524	Nuclear export mediator factor NEMF OS=Homo sapiens OX=9606 GN=NEMF PE=1 SV=4	NEMF	70336	68337	86184	71724	75622	86968	0.919082	0.892961	1.12617	0.937219	0.988155	1.13641	1.04206	0.665509
O60547	GDP-mannose 4,6 dehydratase OS=Homo sapiens OX=9606 GN=GMDS PE=1 SV=1	GMDS	91213	99891	70992	108180	93684	74004	1.01731	1.1141	0.791785	1.20655	1.04487	0.825379	1.05255	0.759637
O60563	Cyclin-T1 OS=Homo sapiens OX=9606 GN=CCNT1 PE=1 SV=1	CCNT1	550470	544230	638460	688150	717280	686080	0.863557	0.853768	1.00159	1.07954	1.12524	1.0763	1.20676	0.0234582
O60568	Multifunctional procollagen lysine hydroxylase and glycosyltransferase LH3 OS=Homo sapiens OX=9606 GN=PLOD3 PE=1 SV=1	PLOD3	366060	373870	425920	425820	479280	471900	0.86374	0.882168	1.00498	1.00475	1.13089	1.11348	1.18111	0.0497264
O60573	Eukaryotic translation initiation factor 4E type 2 OS=Homo sapiens OX=9606 GN=EIF4E2 PE=1 SV=1	EIF4E2	230930	220480	264380	193440	222890	251500	1.00142	0.956101	1.14647	0.838843	0.966552	1.09062	0.932997	0.483305
O60583	Cyclin-T2 OS=Homo sapiens OX=9606 GN=CCNT2 PE=1 SV=2	CCNT2	0	0	0	0	0	0
O60603	Toll-like receptor 2 OS=Homo sapiens OX=9606 GN=TLR2 PE=1 SV=1	TLR2	43699	41530	47936	98346	107200	101360	0.595799	0.566227	0.653567	1.34087	1.46158	1.38196	2.3047	6.91793e-05
O60610	Protein diaphanous homolog 1 OS=Homo sapiens OX=9606 GN=DIAPH1 PE=1 SV=2	DIAPH1	397380	409350	420310	373970	410430	395690	0.990507	1.02034	1.04766	0.932156	1.02304	0.986295	0.961737	0.278848
O60613	Selenoprotein F OS=Homo sapiens OX=9606 GN=SELENOF PE=1 SV=4	SELENOF	131260	129280	138880	120950	127150	120130	1.02594	1.01046	1.08549	0.945353	0.993812	0.938944	0.921912	0.0451303
O60645	Exocyst complex component 3 OS=Homo sapiens OX=9606 GN=EXOC3 PE=1 SV=3	EXOC3	223660	248520	183010	226740	223450	214040	1.01708	1.13013	0.832229	1.03109	1.01613	0.973337	1.0138	0.826992
O60664	Perilipin-3 OS=Homo sapiens OX=9606 GN=PLIN3 PE=1 SV=3	PLIN3	720580	739800	782950	802970	817310	810760	0.924933	0.949604	1.00499	1.03069	1.0491	1.04069	1.08367	0.0318348
O60671	Cell cycle checkpoint protein RAD1 OS=Homo sapiens OX=9606 GN=RAD1 PE=1 SV=1	RAD1	29294	33431	40507	33821	29761	39085	0.853642	0.974196	1.18039	0.985561	0.86725	1.13896	0.994527	0.983044
O60678	Protein arginine N-methyltransferase 3 OS=Homo sapiens OX=9606 GN=PRMT3 PE=1 SV=4	PRMT3	260260	263180	278710	221300	225470	252460	1.04008	1.05175	1.11382	0.884386	0.901051	1.00891	0.871695	0.040221
O60684	Importin subunit alpha-7 OS=Homo sapiens OX=9606 GN=KPNA6 PE=1 SV=1	KPNA6	647910	658530	743150	665870	728070	764150	0.923896	0.93904	1.05971	0.949507	1.0382	1.08965	1.05294	0.430001
O60701	UDP-glucose 6-dehydrogenase OS=Homo sapiens OX=9606 GN=UGDH PE=1 SV=1	UGDH	304960	314740	341510	323800	346120	354300	0.921594	0.951149	1.03205	0.978529	1.04598	1.0707	1.06555	0.212937
O60716	Catenin delta-1 OS=Homo sapiens OX=9606 GN=CTNND1 PE=1 SV=1	CTNND1	401720	420630	453470	476480	508440	514710	0.868443	0.909323	0.980317	1.03006	1.09915	1.11271	1.17542	0.0190382
O60725	Protein-S-isoprenylcysteine O-methyltransferase OS=Homo sapiens OX=9606 GN=ICMT PE=1 SV=1	ICMT	159280	165330	193600	169380	195390	196900	0.884987	0.918602	1.07568	0.941105	1.08562	1.09401	1.08387	0.349484
O60739	Eukaryotic translation initiation factor 1b OS=Homo sapiens OX=9606 GN=EIF1B PE=1 SV=2	EIF1B	0	0	0	0	0	0
O60749	Sorting nexin-2 OS=Homo sapiens OX=9606 GN=SNX2 PE=1 SV=2	SNX2	141260	140150	156650	151270	163260	164750	0.923932	0.916672	1.02459	0.989404	1.06783	1.07757	1.0941	0.114217
O60762	Dolichol-phosphate mannosyltransferase subunit 1 OS=Homo sapiens OX=9606 GN=DPM1 PE=1 SV=1	DPM1	452350	482610	438370	488010	447560	484380	0.971653	1.03665	0.941624	1.04825	0.961364	1.04045	1.03395	0.446015
O60763	General vesicular transport factor p115 OS=Homo sapiens OX=9606 GN=USO1 PE=1 SV=2	USO1	316730	343180	354200	336910	352530	346540	0.926974	1.00439	1.03664	0.986035	1.03175	1.01422	1.02157	0.567798
O60783	28S ribosomal protein S14, mitochondrial OS=Homo sapiens OX=9606 GN=MRPS14 PE=1 SV=1	MRPS14	93403	107600	103140	118470	115070	125670	0.844826	0.973237	0.932897	1.07156	1.0408	1.13668	1.18106	0.027343
O60784	Target of Myb protein 1 OS=Homo sapiens OX=9606 GN=TOM1 PE=1 SV=2	TOM1	185730	187870	177500	250870	255380	261990	0.84465	0.854382	0.807222	1.14089	1.1614	1.19146	1.39401	0.000100802
Q99880	Histone H2B type 1-L OS=Homo sapiens OX=9606 GN=H2BC13 PE=1 SV=3	H2BC13	23886000	23109000	26414000	24332000	25747000	27693000	0.947976	0.917139	1.04831	0.965677	1.02183	1.09907	1.05943	0.350927
O60825	6-phosphofructo-2-kinase/fructose-2,6-bisphosphatase 2 OS=Homo sapiens OX=9606 GN=PFKFB2 PE=1 SV=2	PFKFB2	0	0	0	0	0	0
O60826	Coiled-coil domain-containing protein 22 OS=Homo sapiens OX=9606 GN=CCDC22 PE=1 SV=1	CCDC22	137340	139890	143710	111000	131670	116020	1.05696	1.07659	1.10599	0.854251	1.01333	0.892885	0.852117	0.0370868
O60828	Polyglutamine-binding protein 1 OS=Homo sapiens OX=9606 GN=PQBP1 PE=1 SV=1	PQBP1	381010	347740	394600	370790	399970	393840	0.999174	0.911926	1.03481	0.972373	1.0489	1.03282	1.03672	0.450367
O60830	Mitochondrial import inner membrane translocase subunit Tim17-B OS=Homo sapiens OX=9606 GN=TIMM17B PE=1 SV=1	TIMM17B	180250	90791	173180	210360	229740	196820	1.00033	0.503862	0.961096	1.16743	1.27499	1.09229	1.43379	0.149615
O60831	PRA1 family protein 2 OS=Homo sapiens OX=9606 GN=PRAF2 PE=1 SV=1	PRAF2	0	99132	0	0	67584	0		1.18923			0.810768		0.681758
O60832	H/ACA ribonucleoprotein complex subunit DKC1 OS=Homo sapiens OX=9606 GN=DKC1 PE=1 SV=3	DKC1	558160	551870	528480	606410	625680	629700	0.956764	0.945982	0.905888	1.03947	1.0725	1.07939	1.13627	0.00325396
O60841	Eukaryotic translation initiation factor 5B OS=Homo sapiens OX=9606 GN=EIF5B PE=1 SV=4	EIF5B	399520	421330	447820	435140	436880	442980	0.927797	0.978445	1.03996	1.01052	1.01456	1.02872	1.03652	0.331089
O60869	Endothelial differentiation-related factor 1 OS=Homo sapiens OX=9606 GN=EDF1 PE=1 SV=1	EDF1	410380	383760	438940	345270	380940	385590	1.05007	0.981952	1.12314	0.883465	0.974736	0.986635	0.901645	0.119207
O60870	DNA/RNA-binding protein KIN17 OS=Homo sapiens OX=9606 GN=KIN PE=1 SV=2	KIN	33270	40949	0	39007	40657	36843	0.872194	1.0735		1.02259	1.06585	0.965862	1.04652	0.714637
O60879	Protein diaphanous homolog 2 OS=Homo sapiens OX=9606 GN=DIAPH2 PE=1 SV=1	DIAPH2	77199	87248	91388	81318	87418	86065	0.907092	1.02517	1.07381	0.955491	1.02717	1.01127	0.995958	0.972312
O60884	DnaJ homolog subfamily A member 2 OS=Homo sapiens OX=9606 GN=DNAJA2 PE=1 SV=1	DNAJA2	904100	887780	1016100	890290	1060200	1017400	0.939183	0.92223	1.05553	0.924837	1.10134	1.05688	1.05695	0.465534
O60885	Bromodomain-containing protein 4 OS=Homo sapiens OX=9606 GN=BRD4 PE=1 SV=2	BRD4	102190	107460	112150	91664	109110	93720	0.994882	1.04619	1.09185	0.892405	1.06225	0.912422	0.915146	0.210007
O60888	Protein CutA OS=Homo sapiens OX=9606 GN=CUTA PE=1 SV=2	CUTA	729730	739890	505780	620260	490260	471370	1.23082	1.24796	0.853088	1.04618	0.82691	0.795049	0.800795	0.228353
O60906	Sphingomyelin phosphodiesterase 2 OS=Homo sapiens OX=9606 GN=SMPD2 PE=1 SV=2	SMPD2	0	0	0	0	0	0
O60921	Checkpoint protein HUS1 OS=Homo sapiens OX=9606 GN=HUS1 PE=1 SV=1	HUS1	27038	27932	23052	26684	21243	22780	1.09076	1.12683	0.92996	1.07648	0.856981	0.918987	0.906244	0.329742
O60925	Prefoldin subunit 1 OS=Homo sapiens OX=9606 GN=PFDN1 PE=1 SV=2	PFDN1	204910	205590	241100	196010	217280	206530	0.966998	0.970207	1.13778	0.924997	1.02537	0.974643	0.951228	0.478146
O60927	E3 ubiquitin-protein ligase PPP1R11 OS=Homo sapiens OX=9606 GN=PPP1R11 PE=1 SV=1	PPP1R11	74898	80598	85609	69077	69473	81737
O60934	Nibrin OS=Homo sapiens OX=9606 GN=NBN PE=1 SV=1	NBN	111150	113690	133490	105590	112110	123010	0.954023	0.975824	1.14577	0.9063	0.962263	1.05582	0.950827	0.537491
O60936	Nucleolar protein 3 OS=Homo sapiens OX=9606 GN=NOL3 PE=1 SV=2	NOL3	107420	149520	122580	117680	163000	106370	0.840784	1.1703	0.959443	0.92109	1.27581	0.832566	1.01984	0.944517
O60942	mRNA-capping enzyme OS=Homo sapiens OX=9606 GN=RNGTT PE=1 SV=1	RNGTT	84240	84080	89625	109350	76663	0	0.948738	0.946936	1.00939	1.23154	0.863404		1.0817	0.782146
O75027	Iron-sulfur clusters transporter ABCB7, mitochondrial OS=Homo sapiens OX=9606 GN=ABCB7 PE=1 SV=2	ABCB7	174850	163360	165200	178940	177400	173350	1.01549	0.948756	0.959442	1.03924	1.0303	1.00678	1.0522	0.0905388
O75044	SLIT-ROBO Rho GTPase-activating protein 2 OS=Homo sapiens OX=9606 GN=SRGAP2 PE=1 SV=3	SRGAP2	78678	80161	81292	92023	102380	102120	0.879651	0.896231	0.908876	1.02885	1.14465	1.14174	1.23484	0.00448998
O75054	Immunoglobulin superfamily member 3 OS=Homo sapiens OX=9606 GN=IGSF3 PE=2 SV=3	IGSF3	0	17546	0	0	19438	20744		0.911828			1.01015	1.07802	1.14505
O75063	Glycosaminoglycan xylosylkinase OS=Homo sapiens OX=9606 GN=FAM20B PE=1 SV=1	FAM20B	31497	26866	21285	29606	30159	33334	1.09398	0.933133	0.739289	1.0283	1.04751	1.15779	1.16888	0.234163
O75083	WD repeat-containing protein 1 OS=Homo sapiens OX=9606 GN=WDR1 PE=1 SV=4	WDR1	1072100	1068700	1199700	1027500	1151600	1183000	0.959717	0.956674	1.07394	0.919792	1.03088	1.05899	1.00647	0.921114
O75113	NEDD4-binding protein 1 OS=Homo sapiens OX=9606 GN=N4BP1 PE=1 SV=4	N4BP1	0	0	0	0	0	0
O75116	Rho-associated protein kinase 2 OS=Homo sapiens OX=9606 GN=ROCK2 PE=1 SV=4	ROCK2	49881	53802	55350	49582	52719	57717	0.938051	1.01179	1.0409	0.932428	0.991421	1.08541	1.00619	0.92819
O75122	CLIP-associating protein 2 OS=Homo sapiens OX=9606 GN=CLASP2 PE=1 SV=3	CLASP2	53943	48344	55085	42995	56292	49894	1.0558	0.946212	1.07815	0.841518	1.10177	0.976549	0.947951	0.545897
O75131	Copine-3 OS=Homo sapiens OX=9606 GN=CPNE3 PE=1 SV=1	CPNE3	777680	788100	904660	801060	933010	939150	0.907152	0.919306	1.05527	0.934424	1.08834	1.0955	1.08208	0.330143
O75144	ICOS ligand OS=Homo sapiens OX=9606 GN=ICOSLG PE=1 SV=2	ICOSLG	88861	91071	99605	98806	100300	107770	0.909199	0.931811	1.01913	1.01095	1.02624	1.10267	1.0978	0.0990863
O75146	Huntingtin-interacting protein 1-related protein OS=Homo sapiens OX=9606 GN=HIP1R PE=1 SV=2	HIP1R	67600	66631	61637	61827	82423	66917	0.996475	0.982191	0.908575	0.911376	1.21498	0.986407	1.07811	0.490659
O75150	E3 ubiquitin-protein ligase BRE1B OS=Homo sapiens OX=9606 GN=RNF40 PE=1 SV=5	RNF40	460990	465980	556540	508450	561400	615210	0.87293	0.882379	1.05386	0.9628	1.06307	1.16496	1.13586	0.193999
O75152	Zinc finger CCCH domain-containing protein 11A OS=Homo sapiens OX=9606 GN=ZC3H11A PE=1 SV=3	ZC3H11A	125280	131120	153230	130700	153790	152680	0.887671	0.929051	1.08571	0.926075	1.08968	1.08181	1.06723	0.459532
O75153	Clustered mitochondria protein homolog OS=Homo sapiens OX=9606 GN=CLUH PE=1 SV=2	CLUH	248480	253540	274750	230180	230710	236570	1.01129	1.03189	1.11821	0.936814	0.938972	0.962821	0.897898	0.0286699
O75157	TSC22 domain family protein 2 OS=Homo sapiens OX=9606 GN=TSC22D2 PE=1 SV=3	TSC22D2	2312300	0	0	241910	684910	0	2.1416			0.224052	0.634348		0.200411
O75164	Lysine-specific demethylase 4A OS=Homo sapiens OX=9606 GN=KDM4A PE=1 SV=2	KDM4A	18958	17030	0	0	0	0	1.05357	0.946427
O75165	DnaJ homolog subfamily C member 13 OS=Homo sapiens OX=9606 GN=DNAJC13 PE=1 SV=5	DNAJC13	244600	239500	235690	269510	243380	240290	0.996354	0.97558	0.96006	1.09782	0.991385	0.978798	1.04639	0.30865
O75170	Serine/threonine-protein phosphatase 6 regulatory subunit 2 OS=Homo sapiens OX=9606 GN=PPP6R2 PE=1 SV=2	PPP6R2	68754	76143	42916	58821	39375	0	1.20196	1.33113	0.750256	1.02831	0.688352		0.784259	0.454489
O75175	CCR4-NOT transcription complex subunit 3 OS=Homo sapiens OX=9606 GN=CNOT3 PE=1 SV=1	CNOT3	80108	62145	73201	64788	58180	65986	1.18852	0.922014	1.08605	0.961227	0.863188	0.979001	0.877004	0.204414
O75177	Calcium-responsive transactivator OS=Homo sapiens OX=9606 GN=SS18L1 PE=1 SV=2	SS18L1	0	0	0	0	0	0
O75179	Ankyrin repeat domain-containing protein 17 OS=Homo sapiens OX=9606 GN=ANKRD17 PE=1 SV=3	ANKRD17	34666	40547	41919	42042	0	44384	0.851502	0.995957	1.02966	1.03268		1.09021	1.10678	0.274279
O75190	DnaJ homolog subfamily B member 6 OS=Homo sapiens OX=9606 GN=DNAJB6 PE=1 SV=2	DNAJB6	437230	412520	468600	449850	507550	540690	0.931452	0.878812	0.998282	0.958337	1.08126	1.15186	1.13634	0.12538
O75204	Transmembrane protein 127 OS=Homo sapiens OX=9606 GN=TMEM127 PE=1 SV=1	TMEM127	14380	13794	0	35751	48254	49722	0.444099	0.426001		1.1041	1.49023	1.53557	3.16431	0.00361201
O75208	Ubiquinone biosynthesis protein COQ9, mitochondrial OS=Homo sapiens OX=9606 GN=COQ9 PE=1 SV=1	COQ9	207400	181350	169750	241260	245550	231160	0.974876	0.852429	0.797904	1.13403	1.1542	1.08656	1.28553	0.0145024
O75251	NADH dehydrogenase [ubiquinone] iron-sulfur protein 7, mitochondrial OS=Homo sapiens OX=9606 GN=NDUFS7 PE=1 SV=3	NDUFS7	247760	226330	259070	219490	269750	250490	1.00928	0.921983	1.05535	0.89412	1.09886	1.0204	1.00896	0.928589
O75306	NADH dehydrogenase [ubiquinone] iron-sulfur protein 2, mitochondrial OS=Homo sapiens OX=9606 GN=NDUFS2 PE=1 SV=2	NDUFS2	514820	500260	536990	477310	517430	492720	1.01625	0.987508	1.06001	0.942205	1.0214	0.972624	0.958372	0.243623
O75312	Zinc finger protein ZPR1 OS=Homo sapiens OX=9606 GN=ZPR1 PE=1 SV=1	ZPR1	86719	89299	96711	91764	102770	102850	0.912651	0.939803	1.01781	0.965745	1.08158	1.08242	1.0904	0.159626
P62068	Ubiquitin carboxyl-terminal hydrolase 46 OS=Homo sapiens OX=9606 GN=USP46 PE=1 SV=1	USP46	0	31529	32030	36729	0	0		0.943154	0.958141	1.09871			1.15575
O75319	RNA/RNP complex-1-interacting phosphatase OS=Homo sapiens OX=9606 GN=DUSP11 PE=1 SV=2	DUSP11	0	0	0	0	0	0
O75323	Protein NipSnap homolog 2 OS=Homo sapiens OX=9606 GN=NIPSNAP2 PE=1 SV=1	NIPSNAP2	308070	343070	358100	262060	297550	278020	1.00084	1.11455	1.16337	0.851365	0.966663	0.903215	0.829961	0.0326152
O75330	Hyaluronan mediated motility receptor OS=Homo sapiens OX=9606 GN=HMMR PE=1 SV=2	HMMR	31522	34213	37121	43281	33616	37789	0.869405	0.943625	1.02383	1.19373	0.927159	1.04225	1.11502	0.290721
O75340	Programmed cell death protein 6 OS=Homo sapiens OX=9606 GN=PDCD6 PE=1 SV=1	PDCD6	744830	768250	886980	901640	1037000	1027400	0.832817	0.859004	0.991759	1.00815	1.1595	1.14877	1.23582	0.0388764
O75347	Tubulin-specific chaperone A OS=Homo sapiens OX=9606 GN=TBCA PE=1 SV=3	TBCA	692780	706190	810650	677590	814640	794770	0.924401	0.942294	1.08168	0.904132	1.087	1.06049	1.03502	0.681094
O75348	V-type proton ATPase subunit G 1 OS=Homo sapiens OX=9606 GN=ATP6V1G1 PE=1 SV=3	ATP6V1G1	407360	426480	433870	488140	527870	530690	0.868445	0.909207	0.924961	1.04066	1.12536	1.13137	1.22007	0.0038109
O75351	Vacuolar protein sorting-associated protein 4B OS=Homo sapiens OX=9606 GN=VPS4B PE=1 SV=2	VPS4B	309360	304460	350710	333540	360060	377810	0.911697	0.897256	1.03356	0.982956	1.06111	1.11342	1.11081	0.140035
O75352	Mannose-P-dolichol utilization defect 1 protein OS=Homo sapiens OX=9606 GN=MPDU1 PE=1 SV=2	MPDU1	652170	668480	556670	686730	594580	487100	1.07332	1.10016	0.916146	1.13019	0.978537	0.80165	0.941986	0.594656
O75354	Ectonucleoside triphosphate diphosphohydrolase 6 OS=Homo sapiens OX=9606 GN=ENTPD6 PE=1 SV=3	ENTPD6	25369	14351	0	0	24734	36268	1.00749	0.569925			0.982268	1.44032	1.5358	0.334837
O75356	Ectonucleoside triphosphate diphosphohydrolase 5 OS=Homo sapiens OX=9606 GN=ENTPD5 PE=1 SV=1	ENTPD5	0	0	0	0	0	0
O75362	Zinc finger protein 217 OS=Homo sapiens OX=9606 GN=ZNF217 PE=1 SV=1	ZNF217	41195	35546	39471	33893	0	0	1.09776	0.94723	1.05182	0.903181			0.874944
O75367	Core histone macro-H2A.1 OS=Homo sapiens OX=9606 GN=MACROH2A1 PE=1 SV=4	MACROH2A1	1557200	1534200	1693300	1921300	2085100	2116100	0.856608	0.843956	0.931476	1.0569	1.147	1.16406	1.2796	0.00456213
O75368	SH3 domain-binding glutamic acid-rich-like protein OS=Homo sapiens OX=9606 GN=SH3BGRL PE=1 SV=1	SH3BGRL	485300	387440	463420	391410	448540	474000	1.09875	0.877186	1.04921	0.886175	1.01552	1.07316	0.983378	0.871842
O75369	Filamin-B OS=Homo sapiens OX=9606 GN=FLNB PE=1 SV=2	FLNB	2129100	2127900	2385000	1948300	2154100	2184900	0.988035	0.987478	1.10679	0.904132	0.999636	1.01393	0.946597	0.354903
O75376	Nuclear receptor corepressor 1 OS=Homo sapiens OX=9606 GN=NCOR1 PE=1 SV=2	NCOR1	0	0	0	0	0	0
O75379	Vesicle-associated membrane protein 4 OS=Homo sapiens OX=9606 GN=VAMP4 PE=1 SV=2	VAMP4	0	0	0	0	0	0
O75380	NADH dehydrogenase [ubiquinone] iron-sulfur protein 6, mitochondrial OS=Homo sapiens OX=9606 GN=NDUFS6 PE=1 SV=1	NDUFS6	315760	267160	333940	275810	337190	299690	1.03553	0.87615	1.09515	0.904518	1.10581	0.982832	0.995452	0.969939
O75381	Peroxisomal membrane protein PEX14 OS=Homo sapiens OX=9606 GN=PEX14 PE=1 SV=1	PEX14	146220	146520	162710	142140	173360	170730	0.931654	0.933566	1.03672	0.905658	1.10458	1.08782	1.06758	0.438402
O75390	Citrate synthase, mitochondrial OS=Homo sapiens OX=9606 GN=CS PE=1 SV=2	CS	1933900	2002800	2066500	1952800	2117900	2060200	0.956264	0.990333	1.02183	0.965609	1.04725	1.01872	1.02127	0.532641
O75391	Sperm-associated antigen 7 OS=Homo sapiens OX=9606 GN=SPAG7 PE=1 SV=2	SPAG7	231330	181940	260690	177430	199580	161980	1.1443	0.899988	1.28953	0.877678	0.987246	0.801253	0.799736	0.150549
O75394	39S ribosomal protein L33, mitochondrial OS=Homo sapiens OX=9606 GN=MRPL33 PE=1 SV=1	MRPL33	0	0	0	0	0	0
O75396	Vesicle-trafficking protein SEC22b OS=Homo sapiens OX=9606 GN=SEC22B PE=1 SV=5	SEC22B	1012600	981780	1067300	1052200	1198400	1143600	0.941096	0.912452	0.991933	0.977899	1.11378	1.06285	1.10861	0.0863903
O75400	Pre-mRNA-processing factor 40 homolog A OS=Homo sapiens OX=9606 GN=PRPF40A PE=1 SV=2	PRPF40A	522990	525120	593540	534410	590410	578060	0.93823	0.942052	1.0648	0.958718	1.05918	1.03702	1.0373	0.506633
O75410	Transforming acidic coiled-coil-containing protein 1 OS=Homo sapiens OX=9606 GN=TACC1 PE=1 SV=2	TACC1	103230	123070	124120	111920	137600	100600	0.884147	1.05407	1.06307	0.958575	1.17852	0.861621	0.999144	0.959788
O75414	Nucleoside diphosphate kinase 6 OS=Homo sapiens OX=9606 GN=NME6 PE=1 SV=3	NME6	61598	51746	59700	53731	56771	61902	1.06988	0.898763	1.03691	0.93324	0.986041	1.07516	0.996302	0.9714
O75427	Leucine-rich repeat and calponin homology domain-containing protein 4 OS=Homo sapiens OX=9606 GN=LRCH4 PE=1 SV=2	LRCH4	0	0	0	0	0	0
O75431	Metaxin-2 OS=Homo sapiens OX=9606 GN=MTX2 PE=1 SV=1	MTX2	428960	424680	277370	307240	319060	273080	1.26762	1.25497	0.819655	0.907924	0.942853	0.806978	0.795201	0.233812
O75436	Vacuolar protein sorting-associated protein 26A OS=Homo sapiens OX=9606 GN=VPS26A PE=1 SV=2	VPS26A	776940	789260	828030	799480	844610	877100	0.948371	0.963409	1.01073	0.975884	1.03097	1.07063	1.05303	0.195158
O75438	NADH dehydrogenase [ubiquinone] 1 beta subcomplex subunit 1 OS=Homo sapiens OX=9606 GN=NDUFB1 PE=1 SV=1	NDUFB1	91250	97549	97580	82998	94509	92938	0.983255	1.05113	1.05146	0.894336	1.01837	1.00144	0.94436	0.27742
O75439	Mitochondrial-processing peptidase subunit beta OS=Homo sapiens OX=9606 GN=PMPCB PE=1 SV=2	PMPCB	400240	370210	377850	362530	348620	348410	1.08768	1.00607	1.02683	0.985198	0.947397	0.946826	0.922721	0.0404325
O75446	Histone deacetylase complex subunit SAP30 OS=Homo sapiens OX=9606 GN=SAP30 PE=1 SV=1	SAP30	0	0	0	0	0	0
O75448	Mediator of RNA polymerase II transcription subunit 24 OS=Homo sapiens OX=9606 GN=MED24 PE=1 SV=1	MED24	98024	108360	93593	88681	94940	97110	1.01281	1.1196	0.967023	0.916271	0.980941	1.00336	0.935842	0.271507
O75475	PC4 and SFRS1-interacting protein OS=Homo sapiens OX=9606 GN=PSIP1 PE=1 SV=1	PSIP1	1125700	1167000	1300000	1002800	1083200	1047400	1.00418	1.04102	1.15966	0.894545	0.966266	0.93433	0.872157	0.049731
O75477	Erlin-1 OS=Homo sapiens OX=9606 GN=ERLIN1 PE=1 SV=2	ERLIN1	319150	311250	334330	324020	356920	338200	0.965235	0.941342	1.01114	0.979963	1.07947	1.02285	1.0564	0.193822
O75487	Glypican-4 OS=Homo sapiens OX=9606 GN=GPC4 PE=1 SV=4	GPC4	59232	59864	65674	72822	82555	78875	0.848146	0.857196	0.94039	1.04274	1.18211	1.12942	1.2678	0.00852689
O75489	NADH dehydrogenase [ubiquinone] iron-sulfur protein 3, mitochondrial OS=Homo sapiens OX=9606 GN=NDUFS3 PE=1 SV=1	NDUFS3	577090	595540	661960	605530	654380	675470	0.918453	0.947817	1.05353	0.963716	1.04146	1.07503	1.05494	0.361947
O75494	Serine/arginine-rich splicing factor 10 OS=Homo sapiens OX=9606 GN=SRSF10 PE=1 SV=1	SRSF10	433450	450650	480510	427000	494710	494160	0.935342	0.972458	1.03689	0.921424	1.06754	1.06635	1.03756	0.570292
O75503	Ceroid-lipofuscinosis neuronal protein 5 OS=Homo sapiens OX=9606 GN=CLN5 PE=1 SV=2	CLN5	42020	36130	39890	24789	25771	31161	1.26211	1.0852	1.19813	0.74456	0.774055	0.935948	0.692316	0.0112792
O75506	Heat shock factor-binding protein 1 OS=Homo sapiens OX=9606 GN=HSBP1 PE=1 SV=1	HSBP1	239690	205310	220690	217980	224650	221800	1.08121	0.926127	0.995504	0.98328	1.01337	1.00051	0.998107	0.99947
O75508	Claudin-11 OS=Homo sapiens OX=9606 GN=CLDN11 PE=1 SV=2	CLDN11	218050	224630	264590	254010	289030	294520	0.846889	0.872446	1.02765	0.986555	1.12257	1.14389	1.18422	0.0882029
O75521	Enoyl-CoA delta isomerase 2 OS=Homo sapiens OX=9606 GN=ECI2 PE=1 SV=4	ECI2	227190	228780	250120	228360	258720	250060	0.944506	0.951117	1.03983	0.949371	1.07559	1.03958	1.04397	0.428511
O75525	KH domain-containing, RNA-binding, signal transduction-associated protein 3 OS=Homo sapiens OX=9606 GN=KHDRBS3 PE=1 SV=1	KHDRBS3	120810	100470	0	0	219610	0	0.822042	0.68364			1.49432		1.98491
O75529	TAF5-like RNA polymerase II p300/CBP-associated factor-associated factor 65 kDa subunit 5L OS=Homo sapiens OX=9606 GN=TAF5L PE=1 SV=1	TAF5L	0	52362	123950	50223	72891	0		0.699498	1.65583	0.670924	0.973743		0.698274	0.627835
O75530	Polycomb protein EED OS=Homo sapiens OX=9606 GN=EED PE=1 SV=2	EED	82977	92693	103040	80516	98020	94746	0.901937	1.00755	1.12002	0.875187	1.06545	1.02986	0.980525	0.834885
O75531	Barrier-to-autointegration factor OS=Homo sapiens OX=9606 GN=BANF1 PE=1 SV=1	BANF1	3339200	3350100	3604000	3939200	4158500	4032700	0.893483	0.8964	0.964337	1.05403	1.11271	1.07905	1.17848	0.00502076
O75533	Splicing factor 3B subunit 1 OS=Homo sapiens OX=9606 GN=SF3B1 PE=1 SV=3	SF3B1	683290	693840	757630	698310	775840	767690	0.936741	0.951204	1.03866	0.957332	1.06362	1.05245	1.05016	0.35185
O75534	Cold shock domain-containing protein E1 OS=Homo sapiens OX=9606 GN=CSDE1 PE=1 SV=2	CSDE1	631510	605430	703020	543390	584460	589970	1.03589	0.993111	1.15319	0.891344	0.958713	0.967751	0.885492	0.0798478
O75554	WW domain-binding protein 4 OS=Homo sapiens OX=9606 GN=WBP4 PE=1 SV=1	WBP4	0	0	0	0	0	0
O75558	Syntaxin-11 OS=Homo sapiens OX=9606 GN=STX11 PE=1 SV=1	STX11	0	0	0	0	0	0
O75569	Interferon-inducible double-stranded RNA-dependent protein kinase activator A OS=Homo sapiens OX=9606 GN=PRKRA PE=1 SV=1	PRKRA	136010	136840	137000	128490	129080	137440	1.01392	1.0201	1.0213	0.957856	0.962254	1.02458	0.963792	0.162381
O75586	Mediator of RNA polymerase II transcription subunit 6 OS=Homo sapiens OX=9606 GN=MED6 PE=1 SV=2	MED6	0	0	0	0	0	0
O75600	2-amino-3-ketobutyrate coenzyme A ligase, mitochondrial OS=Homo sapiens OX=9606 GN=GCAT PE=1 SV=1	GCAT	218310	228770	249080	230540	230740	248390	0.931734	0.976377	1.06306	0.983931	0.984785	1.06011	1.01941	0.683573
O75607	Nucleoplasmin-3 OS=Homo sapiens OX=9606 GN=NPM3 PE=1 SV=3	NPM3	586420	612510	472920	570800	459930	561670	1.0779	1.12585	0.869272	1.04918	0.845395	1.0324	0.952478	0.679104
O75608	Acyl-protein thioesterase 1 OS=Homo sapiens OX=9606 GN=LYPLA1 PE=1 SV=1	LYPLA1	470320	471340	461800	417590	454480	490350	1.02026	1.02247	1.00178	0.905874	0.9859	1.06371	0.970758	0.534649
O75616	GTPase Era, mitochondrial OS=Homo sapiens OX=9606 GN=ERAL1 PE=1 SV=2	ERAL1	139390	130600	154410	111110	114660	127250	1.07579	1.00795	1.19171	0.857529	0.884927	0.982095	0.83181	0.0449773
O75629	Protein CREG1 OS=Homo sapiens OX=9606 GN=CREG1 PE=1 SV=1	CREG1	210390	235860	113390	218440	130120	0
O75643	U5 small nuclear ribonucleoprotein 200 kDa helicase OS=Homo sapiens OX=9606 GN=SNRNP200 PE=1 SV=2	SNRNP200	1069400	1075600	1164200	1028100	1123500	1126800	0.974012	0.979659	1.06036	0.936396	1.02329	1.02629	0.990693	0.82704
O75648	Mitochondrial tRNA-specific 2-thiouridylase 1 OS=Homo sapiens OX=9606 GN=TRMU PE=1 SV=2	TRMU	62201	66743	60383	92594	97488	92652	0.790589	0.848318	0.767481	1.17689	1.23909	1.17763	1.49336	0.000302572
O75663	TIP41-like protein OS=Homo sapiens OX=9606 GN=TIPRL PE=1 SV=2	TIPRL	731770	734810	748230	670520	722550	684260	1.02294	1.02719	1.04595	0.937323	1.01006	0.95653	0.937927	0.0505498
O75674	TOM1-like protein 1 OS=Homo sapiens OX=9606 GN=TOM1L1 PE=1 SV=2	TOM1L1	74352	72886	63752	82053	70719	73777	1.01959	0.99949	0.874235	1.1252	0.969774	1.01171	1.07374	0.336375
O75676	Ribosomal protein S6 kinase alpha-4 OS=Homo sapiens OX=9606 GN=RPS6KA4 PE=1 SV=1	RPS6KA4	51122	54607	53748	37137	43528	39354	1.09745	1.17226	1.15382	0.797228	0.934425	0.844821	0.752579	0.0047806
O75688	Protein phosphatase 1B OS=Homo sapiens OX=9606 GN=PPM1B PE=1 SV=1	PPM1B	35452	36693	0	36575	0	0	0.978256	1.0125		1.00924			1.01393
O75691	Small subunit processome component 20 homolog OS=Homo sapiens OX=9606 GN=UTP20 PE=1 SV=3	UTP20	164520	154340	168040	157950	158950	165020	1.01889	0.955843	1.04069	0.9782	0.984393	1.02199	0.989772	0.751824
O75694	Nuclear pore complex protein Nup155 OS=Homo sapiens OX=9606 GN=NUP155 PE=1 SV=1	NUP155	520720	520290	561510	470550	495890	522000	1.01079	1.00996	1.08997	0.913406	0.962594	1.01328	0.928812	0.131664
O75695	Protein XRP2 OS=Homo sapiens OX=9606 GN=RP2 PE=1 SV=4	RP2	342380	349940	348660	435660	382650	409110	0.905607	0.925604	0.922218	1.15234	1.01212	1.08211	1.1791	0.012718
O75717	WD repeat and HMG-box DNA-binding protein 1 OS=Homo sapiens OX=9606 GN=WDHD1 PE=1 SV=1	WDHD1	285860	264570	295570	192300	219760	205420	1.17197	1.08469	1.21178	0.788395	0.900976	0.842184	0.729882	0.00338212
O75718	Cartilage-associated protein OS=Homo sapiens OX=9606 GN=CRTAP PE=1 SV=1	CRTAP	304830	325360	358420	312490	369830	351130	0.904513	0.965431	1.06353	0.927243	1.09739	1.0419	1.04536	0.55464
O75746	Calcium-binding mitochondrial carrier protein Aralar1 OS=Homo sapiens OX=9606 GN=SLC25A12 PE=1 SV=2	SLC25A12	129560	136790	129650	120650	110500	119650	1.04092	1.09901	1.04164	0.969336	0.887788	0.961302	0.885859	0.0216831
O75787	Renin receptor OS=Homo sapiens OX=9606 GN=ATP6AP2 PE=1 SV=2	ATP6AP2	251600	224100	205010	265350	252790	265360	1.031	0.918311	0.840084	1.08734	1.03588	1.08739	1.151	0.0792202
O75792	Ribonuclease H2 subunit A OS=Homo sapiens OX=9606 GN=RNASEH2A PE=1 SV=2	RNASEH2A	96681	101380	66447	0	0	0	1.09654	1.14983	0.753629
O75815	Breast cancer anti-estrogen resistance protein 3 OS=Homo sapiens OX=9606 GN=BCAR3 PE=1 SV=1	BCAR3	164280	153670	152280	217570	222810	214410	0.876144	0.819559	0.812146	1.16035	1.1883	1.1435	1.39249	0.000231548
O75817	Ribonuclease P protein subunit p20 OS=Homo sapiens OX=9606 GN=POP7 PE=1 SV=2	POP7	69423	0	68781	65893	56434	64393	1.0683		1.05842	1.01398	0.868418	0.990893	0.900698	0.185394
O75818	Ribonuclease P protein subunit p40 OS=Homo sapiens OX=9606 GN=RPP40 PE=1 SV=3	RPP40	120130	125000	118350	112740	113740	108380	1.03213	1.07398	1.01684	0.96864	0.977232	0.93118	0.921261	0.020535
O75821	Eukaryotic translation initiation factor 3 subunit G OS=Homo sapiens OX=9606 GN=EIF3G PE=1 SV=2	EIF3G	518150	535630	547440	469470	546900	523290	0.989818	1.02321	1.04577	0.896825	1.04474	0.999637	0.961554	0.442116
O75822	Eukaryotic translation initiation factor 3 subunit J OS=Homo sapiens OX=9606 GN=EIF3J PE=1 SV=2	EIF3J	392300	372800	435540	385820	426820	445710	0.957222	0.909642	1.06273	0.941411	1.04145	1.08754	1.04807	0.492633
O75832	26S proteasome non-ATPase regulatory subunit 10 OS=Homo sapiens OX=9606 GN=PSMD10 PE=1 SV=1	PSMD10	123890	115090	149400	109010	120970	136170	0.98517	0.915192	1.18802	0.866844	0.96195	1.08282	0.942762	0.602275
O75843	AP-1 complex subunit gamma-like 2 OS=Homo sapiens OX=9606 GN=AP1G2 PE=1 SV=1	AP1G2	0	0	0	0	0	0
O75844	CAAX prenyl protease 1 homolog OS=Homo sapiens OX=9606 GN=ZMPSTE24 PE=1 SV=2	ZMPSTE24	723270	745670	782580	764740	829350	793530	0.935436	0.964407	1.01214	0.989071	1.07263	1.02631	1.06045	0.148209
O75874	Isocitrate dehydrogenase [NADP] cytoplasmic OS=Homo sapiens OX=9606 GN=IDH1 PE=1 SV=2	IDH1	256490	257610	302330	292950	333300	336850	0.864801	0.868578	1.01936	0.987733	1.12378	1.13575	1.17965	0.0772827
O75879	Glutamyl-tRNA(Gln) amidotransferase subunit B, mitochondrial OS=Homo sapiens OX=9606 GN=GATB PE=1 SV=1	GATB	48375	33740	29766	51006	51640	52212	1.08814	0.758944	0.669553	1.14732	1.16158	1.17445	1.38413	0.0759606
O75880	Protein SCO1 homolog, mitochondrial OS=Homo sapiens OX=9606 GN=SCO1 PE=1 SV=1	SCO1	79189	66715	87231	78760	99957	86964	0.952524	0.80248	1.04926	0.947363	1.20233	1.04605	1.1396	0.275418
O75882	Attractin OS=Homo sapiens OX=9606 GN=ATRN PE=1 SV=2	ATRN	52101	56895	67508	71669	79903	81111	0.763969	0.834264	0.989885	1.0509	1.17164	1.18935	1.31829	0.0303834
O75884	Serine hydrolase RBBP9 OS=Homo sapiens OX=9606 GN=RBBP9 PE=1 SV=2	RBBP9	0	0	0	0	0	0
O75886	Signal transducing adapter molecule 2 OS=Homo sapiens OX=9606 GN=STAM2 PE=1 SV=1	STAM2	115050	116190	128200	139190	136610	146130	0.883448	0.892202	0.984425	1.06882	1.049	1.12211	1.17385	0.0157145
O75907	Diacylglycerol O-acyltransferase 1 OS=Homo sapiens OX=9606 GN=DGAT1 PE=1 SV=2	DGAT1	193190	194710	194340	213490	207860	211450	0.953993	0.961499	0.959672	1.05424	1.02644	1.04416	1.08684	0.000522039
O75909	Cyclin-K OS=Homo sapiens OX=9606 GN=CCNK PE=1 SV=2	CCNK	129010	140630	147630	135130	161780	150260	0.895447	0.9761	1.02469	0.937925	1.1229	1.04294	1.07166	0.357231
O75915	PRA1 family protein 3 OS=Homo sapiens OX=9606 GN=ARL6IP5 PE=1 SV=1	ARL6IP5	576730	605600	484120	638760	688720	722200	0.931178	0.977791	0.781652	1.03133	1.112	1.16605	1.22997	0.0520209
O75923	Dysferlin OS=Homo sapiens OX=9606 GN=DYSF PE=1 SV=1	DYSF	246710	237760	248480	312070	325390	318930	0.876236	0.844448	0.882522	1.10837	1.15568	1.13274	1.30485	0.000128131
O75934	Pre-mRNA-splicing factor SPF27 OS=Homo sapiens OX=9606 GN=BCAS2 PE=1 SV=1	BCAS2	263750	256160	274920	253940	280040	274440	0.987058	0.958653	1.02886	0.950345	1.04802	1.02706	1.0171	0.672227
O75935	Dynactin subunit 3 OS=Homo sapiens OX=9606 GN=DCTN3 PE=1 SV=1	DCTN3	83622	86706	101260	71603	78805	87244	0.985256	1.02159	1.19307	0.843645	0.928501	1.02793	0.875046	0.178899
O75937	DnaJ homolog subfamily C member 8 OS=Homo sapiens OX=9606 GN=DNAJC8 PE=1 SV=2	DNAJC8	365440	358190	435760	331270	381400	367480	0.979058	0.959635	1.16745	0.887513	1.02182	0.984524	0.931654	0.413262
O75940	Survival of motor neuron-related-splicing factor 30 OS=Homo sapiens OX=9606 GN=SMNDC1 PE=1 SV=1	SMNDC1	280340	314580	262220	253610	251320	231740	1.05536	1.18426	0.987144	0.954731	0.94611	0.8724	0.859451	0.0686739
O75947	ATP synthase subunit d, mitochondrial OS=Homo sapiens OX=9606 GN=ATP5PD PE=1 SV=3	ATP5PD	2718400	2647700	3054700	2540800	2995400	2959700	0.96416	0.939084	1.08344	0.901169	1.06241	1.04974	1.00892	0.912248
O75955	Flotillin-1 OS=Homo sapiens OX=9606 GN=FLOT1 PE=1 SV=3	FLOT1	289940	290170	305150	377460	396080	409160	0.841235	0.841902	0.885365	1.09517	1.14919	1.18714	1.33599	0.000558327
O75962	Triple functional domain protein OS=Homo sapiens OX=9606 GN=TRIO PE=1 SV=2	TRIO	106710	111820	111220	95531	100740	88491	1.0419	1.09179	1.08593	0.93275	0.98361	0.864012	0.863569	0.02162
O75964	ATP synthase subunit g, mitochondrial OS=Homo sapiens OX=9606 GN=ATP5MG PE=1 SV=3	ATP5MG	1026800	1029200	1174200	990790	1147200	1112700	0.95061	0.952832	1.08707	0.917272	1.06208	1.03014	1.00634	0.924485
O75970	Multiple PDZ domain protein OS=Homo sapiens OX=9606 GN=MPDZ PE=1 SV=2	MPDZ	90993	53568	80107	98784	153140	0	0.954622	0.56199	0.840415	1.03636	1.60662		1.68198	0.142246
O75976	Carboxypeptidase D OS=Homo sapiens OX=9606 GN=CPD PE=1 SV=2	CPD	79673	85997	88557	103190	106870	111530	0.830191	0.896087	0.922762	1.07524	1.11358	1.16214	1.26497	0.00368545
O76003	Glutaredoxin-3 OS=Homo sapiens OX=9606 GN=GLRX3 PE=1 SV=2	GLRX3	594640	599140	655540	578120	629600	633760	0.966685	0.974	1.06569	0.939829	1.02352	1.03028	0.995761	0.928343
O76021	Ribosomal L1 domain-containing protein 1 OS=Homo sapiens OX=9606 GN=RSL1D1 PE=1 SV=3	RSL1D1	618320	620390	675020	812750	923380	902810	0.814889	0.817617	0.889614	1.07113	1.21693	1.18982	1.37895	0.00275324
O76024	Wolframin OS=Homo sapiens OX=9606 GN=WFS1 PE=1 SV=2	WFS1	69603	67408	77775	76758	84393	86676	0.902737	0.874269	1.00873	0.995536	1.09456	1.12417	1.15383	0.0650615
O76031	ATP-dependent Clp protease ATP-binding subunit clpX-like, mitochondrial OS=Homo sapiens OX=9606 GN=CLPX PE=1 SV=2	CLPX	153880	160520	163550	158800	174120	174490	0.936998	0.97743	0.99588	0.966956	1.06024	1.06249	1.06164	0.174695
O76054	SEC14-like protein 2 OS=Homo sapiens OX=9606 GN=SEC14L2 PE=1 SV=1	SEC14L2	75656	75391	90596	71672	67899	72499	1.00049	0.996987	1.19806	0.947806	0.897911	0.958743	0.877617	0.117547
O76061	Stanniocalcin-2 OS=Homo sapiens OX=9606 GN=STC2 PE=1 SV=1	STC2	179400	187520	196540	173590	192880	182080	0.967977	1.01179	1.06046	0.936628	1.04071	0.982437	0.973538	0.538566
O76071	Probable cytosolic iron-sulfur protein assembly protein CIAO1 OS=Homo sapiens OX=9606 GN=CIAO1 PE=1 SV=1	CIAO1	109660	107570	105040	116990	125210	117330	0.965034	0.946641	0.924377	1.02954	1.10188	1.03253	1.11562	0.0127452
O76081	Regulator of G-protein signaling 20 OS=Homo sapiens OX=9606 GN=RGS20 PE=1 SV=4	RGS20	27006	0	30716	38674	31260	25070	0.884132		1.00559	1.26612	1.0234	0.820751	1.09726	0.670057
O76094	Signal recognition particle subunit SRP72 OS=Homo sapiens OX=9606 GN=SRP72 PE=1 SV=3	SRP72	436770	445100	494930	395100	443600	439560	0.987029	1.00585	1.11846	0.892861	1.00246	0.993333	0.928428	0.240509
O94760	N(G),N(G)-dimethylarginine dimethylaminohydrolase 1 OS=Homo sapiens OX=9606 GN=DDAH1 PE=1 SV=3	DDAH1	86936	94758	102400	103280	116560	120710	0.835061	0.910195	0.9836	0.992053	1.11961	1.15948	1.19872	0.0534136
O94761	ATP-dependent DNA helicase Q4 OS=Homo sapiens OX=9606 GN=RECQL4 PE=1 SV=2	RECQL4	26969	26834	0	19444	0	0	1.10458	1.09905		0.796374			0.722785
O94766	Galactosylgalactosylxylosylprotein 3-beta-glucuronosyltransferase 3 OS=Homo sapiens OX=9606 GN=B3GAT3 PE=1 SV=2	B3GAT3	93080	89860	95224	109610	111490	103800	0.926071	0.894034	0.947402	1.09053	1.10924	1.03273	1.16802	0.00477816
O94776	Metastasis-associated protein MTA2 OS=Homo sapiens OX=9606 GN=MTA2 PE=1 SV=1	MTA2	315820	338730	379210	344790	399930	377960	0.878726	0.94247	1.0551	0.959331	1.11275	1.05162	1.08602	0.29044
O94804	Serine/threonine-protein kinase 10 OS=Homo sapiens OX=9606 GN=STK10 PE=1 SV=1	STK10	101030	106070	104710	141680	165980	157340	0.780345	0.819274	0.808769	1.09432	1.28201	1.21528	1.49129	0.00122578
O94822	E3 ubiquitin-protein ligase listerin OS=Homo sapiens OX=9606 GN=LTN1 PE=1 SV=6	LTN1	86841	79596	70461	59873	31048	54754	1.36195	1.24833	1.10506	0.939005	0.486935	0.858722	0.614927	0.0716555
O94826	Mitochondrial import receptor subunit TOM70 OS=Homo sapiens OX=9606 GN=TOMM70 PE=1 SV=1	TOMM70	558090	573530	649480	660230	740140	710250	0.860427	0.884231	1.00133	1.0179	1.1411	1.09502	1.18501	0.0408717
O94832	Unconventional myosin-Id OS=Homo sapiens OX=9606 GN=MYO1D PE=1 SV=2	MYO1D	100940	104170	108560	82291	90003	92903	1.04625	1.07973	1.12523	0.852952	0.932888	0.962947	0.845465	0.0158847
O94842	TOX high mobility group box family member 4 OS=Homo sapiens OX=9606 GN=TOX4 PE=1 SV=1	TOX4	112160	115680	122250	127570	133170	150310	0.884147	0.911895	0.963686	1.00562	1.04977	1.18488	1.17413	0.0452114
O94851	[F-actin]-monooxygenase MICAL2 OS=Homo sapiens OX=9606 GN=MICAL2 PE=1 SV=1	MICAL2	244310	240540	275470	243280	274350	282120	0.939612	0.925112	1.05945	0.93565	1.05514	1.08503	1.05186	0.465044
O94854	Uncharacterized protein KIAA0754 OS=Homo sapiens OX=9606 GN=KIAA0754 PE=2 SV=4	KIAA0754	74547	79968	80523	67985	82139	71149	0.980213	1.05149	1.05879	0.89393	1.08004	0.935533	0.941435	0.36737
O94855	Protein transport protein Sec24D OS=Homo sapiens OX=9606 GN=SEC24D PE=1 SV=2	SEC24D	0	33549	45246	27574	36459	34003		0.948618	1.27936	0.779671	1.0309	0.961455	0.82946	0.324627
O94864	STAGA complex 65 subunit gamma OS=Homo sapiens OX=9606 GN=SUPT7L PE=1 SV=1	SUPT7L	0	0	0	0	0	0
O94874	E3 UFM1-protein ligase 1 OS=Homo sapiens OX=9606 GN=UFL1 PE=1 SV=2	UFL1	186090	186380	207680	189920	203600	220770	0.934781	0.936238	1.04323	0.95402	1.02274	1.10899	1.05885	0.374278
O94880	PHD finger protein 14 OS=Homo sapiens OX=9606 GN=PHF14 PE=1 SV=2	PHF14	85544	80238	76146	85409	79420	79842	1.0548	0.989373	0.938917	1.05313	0.979287	0.98449	1.01134	0.786744
O94886	CSC1-like protein 1 OS=Homo sapiens OX=9606 GN=TMEM63A PE=1 SV=3	TMEM63A	3839600	3525100	3846000	3562400	3861500	3621100	1.03513	0.950345	1.03686	0.960401	1.04104	0.976226	0.985219	0.717911
O94887	FERM, ARHGEF and pleckstrin domain-containing protein 2 OS=Homo sapiens OX=9606 GN=FARP2 PE=1 SV=3	FARP2	11788	0	0	27636	0	27316	0.529877			1.24225		1.22787	2.33084
O94888	UBX domain-containing protein 7 OS=Homo sapiens OX=9606 GN=UBXN7 PE=1 SV=2	UBXN7	136510	140680	124640	107360	96845	89003	1.17844	1.21444	1.07597	0.926798	0.836026	0.768329	0.729682	0.00833231
O94901	SUN domain-containing protein 1 OS=Homo sapiens OX=9606 GN=SUN1 PE=1 SV=4	SUN1	201320	205590	219740	214340	204970	238600	0.940338	0.960282	1.02637	1.00115	0.957386	1.11447	1.04988	0.416124
O94903	Pyridoxal phosphate homeostasis protein OS=Homo sapiens OX=9606 GN=PLPBP PE=1 SV=1	PLPBP	89255	93927	108000	114450	124660	125070	0.817151	0.859925	0.988767	1.04782	1.14129	1.14505	1.2507	0.024097
O94905	Erlin-2 OS=Homo sapiens OX=9606 GN=ERLIN2 PE=1 SV=1	ERLIN2	441980	453550	487810	473170	568110	558510	0.888959	0.91223	0.981137	0.951692	1.14265	1.12334	1.15647	0.0941002
O94906	Pre-mRNA-processing factor 6 OS=Homo sapiens OX=9606 GN=PRPF6 PE=1 SV=1	PRPF6	307200	316000	345590	307270	330830	335060	0.949149	0.976338	1.06776	0.949365	1.02216	1.03523	1.00451	0.915307
O94913	Pre-mRNA cleavage complex 2 protein Pcf11 OS=Homo sapiens OX=9606 GN=PCF11 PE=1 SV=3	PCF11	42786	42919	41469	46227	51993	53741	0.919684	0.922543	0.891375	0.993648	1.11759	1.15516	1.19491	0.0199934
O94915	Protein furry homolog-like OS=Homo sapiens OX=9606 GN=FRYL PE=1 SV=2	FRYL	41650	41634	31975	35052	30467	32331	1.17264	1.17219	0.900244	0.986875	0.857786	0.910267	0.848958	0.178813
O94916	Nuclear factor of activated T-cells 5 OS=Homo sapiens OX=9606 GN=NFAT5 PE=1 SV=1	NFAT5	48609	48608	46221	44114	53544	61163	0.964914	0.964894	0.917511	0.875686	1.06288	1.21412	1.10724	0.387844
O94919	Endonuclease domain-containing 1 protein OS=Homo sapiens OX=9606 GN=ENDOD1 PE=1 SV=2	ENDOD1	46183	45753	44485	60516	64522	62452	0.855476	0.847511	0.824023	1.12097	1.19518	1.15684	1.37435	0.000125595
O94923	D-glucuronyl C5-epimerase OS=Homo sapiens OX=9606 GN=GLCE PE=1 SV=3	GLCE	0	0	24530	26590	23803	25290			0.979114	1.06134	0.950096	1.00945	1.02844
O94925	Glutaminase kidney isoform, mitochondrial OS=Homo sapiens OX=9606 GN=GLS PE=1 SV=1	GLS	1812300	1833900	1916100	2029300	2190100	2186100	0.908588	0.919417	0.960628	1.01738	1.098	1.09599	1.15159	0.00967938
O94927	HAUS augmin-like complex subunit 5 OS=Homo sapiens OX=9606 GN=HAUS5 PE=1 SV=2	HAUS5	18739	17508	28543	0	0	0	0.86768	0.810681	1.32164
O94953	Lysine-specific demethylase 4B OS=Homo sapiens OX=9606 GN=KDM4B PE=1 SV=4	KDM4B	0	0	0	0	0	0
O94966	Ubiquitin carboxyl-terminal hydrolase 19 OS=Homo sapiens OX=9606 GN=USP19 PE=1 SV=2	USP19	0	0	0	0	0	0
O94973	AP-2 complex subunit alpha-2 OS=Homo sapiens OX=9606 GN=AP2A2 PE=1 SV=2	AP2A2	307270	291970	313330	326420	319650	335510	0.973323	0.924858	0.992519	1.03398	1.01254	1.06278	1.07562	0.0444746
O94979	Protein transport protein Sec31A OS=Homo sapiens OX=9606 GN=SEC31A PE=1 SV=3	SEC31A	199830	214440	218840	187150	203310	202540	0.977873	1.04937	1.0709	0.915823	0.994903	0.991135	0.936646	0.16505
O94985	Calsyntenin-1 OS=Homo sapiens OX=9606 GN=CLSTN1 PE=1 SV=1	CLSTN1	142130	187250	190980	212310	174350	261760	0.729633	0.961259	0.980407	1.08991	0.895036	1.34376	1.2461	0.227966
O94992	Protein HEXIM1 OS=Homo sapiens OX=9606 GN=HEXIM1 PE=1 SV=1	HEXIM1	134800	138590	150070	139610	161900	146170	0.928439	0.954542	1.03361	0.961568	1.11509	1.00675	1.0572	0.370685
O95070	Protein YIF1A OS=Homo sapiens OX=9606 GN=YIF1A PE=1 SV=2	YIF1A	76071	83901	92308	68433	68397	95535	0.941774	1.03871	1.14279	0.847214	0.846768	1.18274	0.92106	0.501387
O95071	E3 ubiquitin-protein ligase UBR5 OS=Homo sapiens OX=9606 GN=UBR5 PE=1 SV=2	UBR5	72295	74916	73555	49083	43641	48920	1.1969	1.2403	1.21776	0.81261	0.722513	0.809911	0.641602	0.000370038
O95084	Serine protease 23 OS=Homo sapiens OX=9606 GN=PRSS23 PE=1 SV=1	PRSS23	126670	116190	128950	164510	176720	186670	0.844739	0.77485	0.859944	1.09709	1.17851	1.24487	1.41981	0.00198454
O95104	SR-related and CTD-associated factor 4 OS=Homo sapiens OX=9606 GN=SCAF4 PE=1 SV=3	SCAF4	246800	248550	241790	255670	264680	249970	0.982315	0.98928	0.962374	1.01762	1.05348	0.994932	1.04501	0.0777083
O95139	NADH dehydrogenase [ubiquinone] 1 beta subcomplex subunit 6 OS=Homo sapiens OX=9606 GN=NDUFB6 PE=1 SV=3	NDUFB6	703770	744340	801850	751680	771810	759650	0.931508	0.985207	1.06133	0.994922	1.02157	1.00547	1.01475	0.699271
O95140	Mitofusin-2 OS=Homo sapiens OX=9606 GN=MFN2 PE=1 SV=3	MFN2	235600	251830	254040	272710	301980	302650	0.873234	0.933389	0.941581	1.01078	1.11927	1.12175	1.18324	0.0159787
O95147	Dual specificity protein phosphatase 14 OS=Homo sapiens OX=9606 GN=DUSP14 PE=1 SV=1	DUSP14	0	0	0	0	0	0
O95155	Ubiquitin conjugation factor E4 B OS=Homo sapiens OX=9606 GN=UBE4B PE=1 SV=1	UBE4B	135230	134470	137720	134410	125170	127310	1.02149	1.01575	1.0403	1.0153	0.9455	0.961665	0.94961	0.0829196
O95159	Zinc finger protein-like 1 OS=Homo sapiens OX=9606 GN=ZFPL1 PE=1 SV=2	ZFPL1	116900	117440	122240	120390	135800	133660	0.939673	0.944014	0.982597	0.967726	1.0916	1.07439	1.0933	0.0946911
O95163	Elongator complex protein 1 OS=Homo sapiens OX=9606 GN=ELP1 PE=1 SV=3	ELP1	287180	306210	304390	308790	314290	313980	0.93909	1.00132	0.995367	1.00976	1.02774	1.02673	1.04375	0.111835
O95166	Gamma-aminobutyric acid receptor-associated protein OS=Homo sapiens OX=9606 GN=GABARAP PE=1 SV=1	GABARAP	25237	24197	30524	47705	46631	51270	0.671304	0.64364	0.811938	1.26895	1.24038	1.36378	1.82103	0.00142577
O95167	NADH dehydrogenase [ubiquinone] 1 alpha subcomplex subunit 3 OS=Homo sapiens OX=9606 GN=NDUFA3 PE=1 SV=1	NDUFA3	329230	305750	277600	316250	316440	311560	1.06385	0.987974	0.897013	1.0219	1.02252	1.00675	1.0347	0.502796
O95168	NADH dehydrogenase [ubiquinone] 1 beta subcomplex subunit 4 OS=Homo sapiens OX=9606 GN=NDUFB4 PE=1 SV=3	NDUFB4	259360	261400	283650	242180	268830	264580	0.984911	0.992658	1.07715	0.919671	1.02087	1.00473	0.964172	0.444262
O95169	NADH dehydrogenase [ubiquinone] 1 beta subcomplex subunit 8, mitochondrial OS=Homo sapiens OX=9606 GN=NDUFB8 PE=1 SV=1	NDUFB8	279340	260630	306210	223260	244840	226750	1.08761	1.01476	1.19223	0.869263	0.953284	0.882851	0.821161	0.0232297
O95182	NADH dehydrogenase [ubiquinone] 1 alpha subcomplex subunit 7 OS=Homo sapiens OX=9606 GN=NDUFA7 PE=1 SV=3	NDUFA7	69229	97551	110720	74553	79052	97844	0.785282	1.10655	1.25592	0.845673	0.896706	1.10987	0.906123	0.622899
O95197	Reticulon-3 OS=Homo sapiens OX=9606 GN=RTN3 PE=1 SV=2	RTN3	1394900	1454400	1593900	1641600	1785500	1650100	0.879102	0.9166	1.00452	1.03458	1.12527	1.03994	1.14269	0.0486018
O95202	Mitochondrial proton/calcium exchanger protein OS=Homo sapiens OX=9606 GN=LETM1 PE=1 SV=1	LETM1	687990	693690	743970	698820	775470	784340	0.941532	0.949333	1.01814	0.956353	1.06125	1.07339	1.06256	0.247546
O95208	Epsin-2 OS=Homo sapiens OX=9606 GN=EPN2 PE=1 SV=3	EPN2	88938	77006	80559	83113	91053	79048	1.06786	0.924595	0.967255	0.997921	1.09325	0.949113	1.02722	0.673192
O95210	Starch-binding domain-containing protein 1 OS=Homo sapiens OX=9606 GN=STBD1 PE=1 SV=1	STBD1	44174	39467	43840	52216	52156	54778	0.924687	0.826156	0.917696	1.09303	1.09177	1.14666	1.24842	0.00498343
O95218	Zinc finger Ran-binding domain-containing protein 2 OS=Homo sapiens OX=9606 GN=ZRANB2 PE=1 SV=2	ZRANB2	114530	108110	130430	112370	99067	76374	1.07224	1.01214	1.2211	1.05202	0.927476	0.715022	0.815167	0.166223
O95219	Sorting nexin-4 OS=Homo sapiens OX=9606 GN=SNX4 PE=1 SV=1	SNX4	79814	85001	86105	59493	82842	63116	1.04933	1.11752	1.13204	0.782166	1.08914	0.829799	0.818791	0.11505
O95232	Luc7-like protein 3 OS=Homo sapiens OX=9606 GN=LUC7L3 PE=1 SV=2	LUC7L3	430910	417490	450260	435210	483960	471040	0.961541	0.931596	1.00472	0.971137	1.07992	1.05109	1.0705	0.155303
O95235	Kinesin-like protein KIF20A OS=Homo sapiens OX=9606 GN=KIF20A PE=1 SV=1	KIF20A	243410	249370	251490	213900	192170	218160	1.0672	1.09333	1.10262	0.937815	0.842543	0.956493	0.838714	0.0119968
O95239	Chromosome-associated kinesin KIF4A OS=Homo sapiens OX=9606 GN=KIF4A PE=1 SV=3	KIF4A	153120	159700	167540	126810	134450	136040	1.04678	1.09177	1.14536	0.866919	0.919149	0.930018	0.827088	0.00500212
O95248	Myotubularin-related protein 5 OS=Homo sapiens OX=9606 GN=SBF1 PE=1 SV=4	SBF1	26945	22388	25719	24266	0	16917	1.15907	0.963049	1.10634	1.04383		0.727707	0.823089	0.266073
O95249	Golgi SNAP receptor complex member 1 OS=Homo sapiens OX=9606 GN=GOSR1 PE=1 SV=1	GOSR1	133920	137780	149730	161550	187400	195670	0.831758	0.855732	0.929952	1.00336	1.16391	1.21528	1.29231	0.0191851
O95251	Histone acetyltransferase KAT7 OS=Homo sapiens OX=9606 GN=KAT7 PE=1 SV=1	KAT7	78058	107330	98140	92246	95871	99657	0.819791	1.12721	1.0307	0.968798	1.00687	1.04663	1.01498	0.823848
O95260	Arginyl-tRNA--protein transferase 1 OS=Homo sapiens OX=9606 GN=ATE1 PE=1 SV=2	ATE1	0	0	0	0	0	0
O95292	Vesicle-associated membrane protein-associated protein B/C OS=Homo sapiens OX=9606 GN=VAPB PE=1 SV=3	VAPB	852000	877320	1000000	979720	1065600	1070700	0.874543	0.900533	1.02646	1.00564	1.09379	1.09903	1.14168	0.0784546
O95295	SNARE-associated protein Snapin OS=Homo sapiens OX=9606 GN=SNAPIN PE=1 SV=1	SNAPIN	52618	0	61748	49537	47968	61052	0.963972		1.13123	0.907527	0.878783	1.11848	0.924267	0.528023
O95297	Myelin protein zero-like protein 1 OS=Homo sapiens OX=9606 GN=MPZL1 PE=1 SV=1	MPZL1	230110	238460	264030	396370	417830	450070	0.691412	0.716501	0.793332	1.19097	1.25545	1.35233	1.72573	0.000589488
O95298	NADH dehydrogenase [ubiquinone] 1 subunit C2 OS=Homo sapiens OX=9606 GN=NDUFC2 PE=1 SV=1	NDUFC2	168050	164780	198750	169540	172160	174150	0.962642	0.94391	1.1385	0.971177	0.986185	0.997585	0.970409	0.681496
O95299	NADH dehydrogenase [ubiquinone] 1 alpha subcomplex subunit 10, mitochondrial OS=Homo sapiens OX=9606 GN=NDUFA10 PE=1 SV=1	NDUFA10	464060	436280	529260	448910	469280	534810	0.96592	0.908097	1.10163	0.934386	0.976785	1.11318	1.01637	0.83977
O95302	Peptidyl-prolyl cis-trans isomerase FKBP9 OS=Homo sapiens OX=9606 GN=FKBP9 PE=1 SV=2	FKBP9	252540	287290	117350	728740	422620	1594900	0.445208	0.50647	0.206879	1.28471	0.745046	2.81168	4.17886	0.0469039
O95319	CUGBP Elav-like family member 2 OS=Homo sapiens OX=9606 GN=CELF2 PE=1 SV=1	CELF2	76322	71677	84197	69221	76685	78067	1.00386	0.942769	1.10744	0.910465	1.00864	1.02682	0.964586	0.58848
O95336	6-phosphogluconolactonase OS=Homo sapiens OX=9606 GN=PGLS PE=1 SV=2	PGLS	289460	285760	280850	333330	289610	316740	0.96715	0.954788	0.938382	1.11373	0.967651	1.0583	1.09767	0.0947441
O95340	Bifunctional 3'-phosphoadenosine 5'-phosphosulfate synthase 2 OS=Homo sapiens OX=9606 GN=PAPSS2 PE=1 SV=2	PAPSS2	119100	113150	134290	121020	128480	135240	0.951177	0.903658	1.07249	0.96651	1.02609	1.08008	1.04965	0.451646
O95342	Bile salt export pump OS=Homo sapiens OX=9606 GN=ABCB11 PE=1 SV=2	ABCB11	0	0	0	0	0	0
O95347	Structural maintenance of chromosomes protein 2 OS=Homo sapiens OX=9606 GN=SMC2 PE=1 SV=2	SMC2	250370	249970	288260	214960	244810	239250	1.00981	1.0082	1.16264	0.866996	0.987389	0.964964	0.886406	0.125013
O95352	Ubiquitin-like modifier-activating enzyme ATG7 OS=Homo sapiens OX=9606 GN=ATG7 PE=1 SV=1	ATG7	88924	90563	86487	90667	96680	103050	0.958972	0.976647	0.932691	0.977768	1.04261	1.11131	1.09182	0.0921576
O95363	Phenylalanine--tRNA ligase, mitochondrial OS=Homo sapiens OX=9606 GN=FARS2 PE=1 SV=1	FARS2	25630	0	48749	29266	39950	42983	0.686844		1.3064	0.784283	1.0706	1.15188	1.00565	0.889032
O95365	Zinc finger and BTB domain-containing protein 7A OS=Homo sapiens OX=9606 GN=ZBTB7A PE=1 SV=1	ZBTB7A	0	0	0	0	0	0
O95372	Acyl-protein thioesterase 2 OS=Homo sapiens OX=9606 GN=LYPLA2 PE=1 SV=1	LYPLA2	227620	233100	252170	233440	239910	263290	0.942181	0.964864	1.0438	0.966272	0.993053	1.08983	1.03332	0.535024
O95373	Importin-7 OS=Homo sapiens OX=9606 GN=IPO7 PE=1 SV=1	IPO7	518610	517400	570110	518760	561520	565090	0.956995	0.954762	1.05203	0.957272	1.03618	1.04277	1.02444	0.593515
O95376	E3 ubiquitin-protein ligase ARIH2 OS=Homo sapiens OX=9606 GN=ARIH2 PE=1 SV=1	ARIH2	118010	146110	134480	120930	142920	0	0.890709	1.1028	1.01502	0.912748	1.07872		0.992913	0.951081
O95391	Pre-mRNA-splicing factor SLU7 OS=Homo sapiens OX=9606 GN=SLU7 PE=1 SV=2	SLU7	41958	45183	48299	45994	50522	47712	0.900167	0.969357	1.03621	0.986756	1.0839	1.02361	1.06488	0.262828
O95394	Phosphoacetylglucosamine mutase OS=Homo sapiens OX=9606 GN=PGM3 PE=1 SV=1	PGM3	113570	123450	143660	106310	111790	111660	0.959152	1.04259	1.21328	0.897838	0.944119	0.943021	0.866239	0.120767
O95400	CD2 antigen cytoplasmic tail-binding protein 2 OS=Homo sapiens OX=9606 GN=CD2BP2 PE=1 SV=1	CD2BP2	184330	164140	193890	154090	147500	157890	1.10395	0.983031	1.1612	0.922842	0.883375	0.9456	0.847186	0.0369023
O95415	Brain protein I3 OS=Homo sapiens OX=9606 GN=BRI3 PE=1 SV=1	BRI3	0	0	0	0	0	0
O95425	Supervillin OS=Homo sapiens OX=9606 GN=SVIL PE=1 SV=2	SVIL	322030	324360	356580	342120	365060	364660	0.931256	0.937994	1.03117	0.989353	1.05569	1.05454	1.06867	0.162572
O95429	BAG family molecular chaperone regulator 4 OS=Homo sapiens OX=9606 GN=BAG4 PE=1 SV=1	BAG4	0	0	0	0	0	0
O95433	Activator of 90 kDa heat shock protein ATPase homolog 1 OS=Homo sapiens OX=9606 GN=AHSA1 PE=1 SV=1	AHSA1	585250	578420	647280	824620	906970	909370	0.788763	0.779558	0.872363	1.11137	1.22236	1.22559	1.45833	0.00141857
O95453	Poly(A)-specific ribonuclease PARN OS=Homo sapiens OX=9606 GN=PARN PE=1 SV=1	PARN	177840	178870	216370	141670	173930	169220	1.00864	1.01448	1.22717	0.803497	0.986464	0.95975	0.84599	0.140353
O95456	Proteasome assembly chaperone 1 OS=Homo sapiens OX=9606 GN=PSMG1 PE=1 SV=1	PSMG1	196980	218890	152420	189350	120570	131290	1.17076	1.30098	0.905914	1.12541	0.716612	0.780327	0.776382	0.209714
O95470	Sphingosine-1-phosphate lyase 1 OS=Homo sapiens OX=9606 GN=SGPL1 PE=1 SV=3	SGPL1	241490	257980	269900	241720	269720	278590	0.929165	0.992613	1.03848	0.93005	1.03778	1.07191	1.02685	0.657283
O95476	CTD nuclear envelope phosphatase 1 OS=Homo sapiens OX=9606 GN=CTDNEP1 PE=1 SV=2	CTDNEP1	0	0	0	0	0	0
O95478	Ribosome biogenesis protein NSA2 homolog OS=Homo sapiens OX=9606 GN=NSA2 PE=1 SV=1	NSA2	224980	214780	236100	206440	252400	266060	0.963677	0.919986	1.01131	0.884263	1.08113	1.13964	1.07256	0.472535
O95486	Protein transport protein Sec24A OS=Homo sapiens OX=9606 GN=SEC24A PE=1 SV=2	SEC24A	74006	71657	69135	73160	69737	53908	1.0788	1.04456	1.00779	1.06646	1.01657	0.785825	0.916233	0.378458
O95487	Protein transport protein Sec24B OS=Homo sapiens OX=9606 GN=SEC24B PE=1 SV=2	SEC24B	67087	61007	56347	57837	54238	49953	1.16178	1.05649	0.975793	1.0016	0.93927	0.865064	0.878481	0.122285
O95551	Tyrosyl-DNA phosphodiesterase 2 OS=Homo sapiens OX=9606 GN=TDP2 PE=1 SV=1	TDP2	0	0	0	0	0	0
O95563	Mitochondrial pyruvate carrier 2 OS=Homo sapiens OX=9606 GN=MPC2 PE=1 SV=1	MPC2	130230	126980	133560	129110	139230	146620	0.969779	0.945577	0.994576	0.961439	1.0368	1.09183	1.0619	0.211969
O95571	Persulfide dioxygenase ETHE1, mitochondrial OS=Homo sapiens OX=9606 GN=ETHE1 PE=1 SV=2	ETHE1	318220	312970	357080	380190	419660	413440	0.867258	0.85295	0.973164	1.03615	1.14372	1.12676	1.22769	0.0162612
O95573	Fatty acid CoA ligase Acsl3 OS=Homo sapiens OX=9606 GN=ACSL3 PE=1 SV=3	ACSL3	1275500	1324300	1345700	1531400	1622500	1610000	0.878706	0.912325	0.927067	1.055	1.11776	1.10915	1.20743	0.00144129
O95602	DNA-directed RNA polymerase I subunit RPA1 OS=Homo sapiens OX=9606 GN=POLR1A PE=1 SV=2	POLR1A	122950	120370	134450	146450	133610	144160	0.919837	0.900535	1.00587	1.09565	0.999589	1.07852	1.12296	0.0579791
O95613	Pericentrin OS=Homo sapiens OX=9606 GN=PCNT PE=1 SV=4	PCNT	632820	626670	590490	683710	663600	706760	0.972559	0.963108	0.907504	1.05077	1.01986	1.0862	1.11032	0.0207194
O95619	YEATS domain-containing protein 4 OS=Homo sapiens OX=9606 GN=YEATS4 PE=1 SV=1	YEATS4	35972	37051	0	35248	0	0	0.996721	1.02662		0.97666			0.965394
O95630	STAM-binding protein OS=Homo sapiens OX=9606 GN=STAMBP PE=1 SV=1	STAMBP	34787	29029	39183	40575	37854	32677	0.974858	0.813498	1.09805	1.13706	1.06081	0.915728	1.07871	0.503936
O95631	Netrin-1 OS=Homo sapiens OX=9606 GN=NTN1 PE=1 SV=2	NTN1	0	0	0	843450	1058300	874630				0.911385	1.14354	0.945076
O95639	Cleavage and polyadenylation specificity factor subunit 4 OS=Homo sapiens OX=9606 GN=CPSF4 PE=1 SV=1	CPSF4	194900	187370	218390	182120	181250	185620	1.01718	0.97788	1.13977	0.950481	0.94594	0.968747	0.913978	0.131814
O95671	Probable bifunctional dTTP/UTP pyrophosphatase/methyltransferase protein OS=Homo sapiens OX=9606 GN=ASMTL PE=1 SV=3	ASMTL	17031	18846	0	22013	26414	29247	0.749927	0.829847		0.9693	1.16309	1.28784	1.44334	0.0501827
O95674	Phosphatidate cytidylyltransferase 2 OS=Homo sapiens OX=9606 GN=CDS2 PE=1 SV=1	CDS2	624070	602410	560950	714680	684460	740480	0.953494	0.920401	0.857056	1.09193	1.04576	1.13135	1.19704	0.00963081
O95684	Centrosomal protein 43 OS=Homo sapiens OX=9606 GN=CEP43 PE=1 SV=1	CEP43	70054	65338	40858	68208	41236	46827	1.26405	1.17896	0.737241	1.23074	0.744061	0.844945	0.886644	0.633683
O95714	E3 ubiquitin-protein ligase HERC2 OS=Homo sapiens OX=9606 GN=HERC2 PE=1 SV=2	HERC2	12936	10864	0	14044	0	15251	0.974555	0.818457		1.05803		1.14896	1.23088	0.209728
O95716	Ras-related protein Rab-3D OS=Homo sapiens OX=9606 GN=RAB3D PE=1 SV=1	RAB3D	108930	109670	131560	144110	171500	171490	0.780618	0.785921	0.94279	1.03273	1.22901	1.22894	1.39108	0.0175243
O95721	Synaptosomal-associated protein 29 OS=Homo sapiens OX=9606 GN=SNAP29 PE=1 SV=1	SNAP29	90792	80047	84135	103140	119930	118970	0.912461	0.804474	0.845558	1.03656	1.2053	1.19565	1.34147	0.00873589
O95747	Serine/threonine-protein kinase OSR1 OS=Homo sapiens OX=9606 GN=OXSR1 PE=1 SV=1	OXSR1	260620	249500	216500	226160	199650	200970	1.1554	1.1061	0.959805	1.00263	0.885104	0.890956	0.862597	0.101542
O95757	Heat shock 70 kDa protein 4L OS=Homo sapiens OX=9606 GN=HSPA4L PE=1 SV=3	HSPA4L	144780	152970	151290	190850	202180	198140	0.835101	0.882341	0.872651	1.10084	1.16619	1.14288	1.31652	0.000322152
O95758	Polypyrimidine tract-binding protein 3 OS=Homo sapiens OX=9606 GN=PTBP3 PE=1 SV=2	PTBP3	242000	264280	274800	252900	260120	249490	0.940664	1.02727	1.06816	0.983033	1.0111	0.969778	0.976225	0.594983
O95777	U6 snRNA-associated Sm-like protein LSm8 OS=Homo sapiens OX=9606 GN=LSM8 PE=1 SV=3	LSM8	391060	427900	395710	378130	383640	416290	0.98062	1.073	0.992281	0.948197	0.962014	1.04389	0.96986	0.4971
O95782	AP-2 complex subunit alpha-1 OS=Homo sapiens OX=9606 GN=AP2A1 PE=1 SV=3	AP2A1	349530	359800	415510	343410	374530	378500	0.944131	0.971872	1.12235	0.9276	1.01166	1.02238	0.974752	0.721511
O95785	Protein Wiz OS=Homo sapiens OX=9606 GN=WIZ PE=1 SV=2	WIZ	45902	42613	46127	39766	49036	38003	1.05341	0.977934	1.05858	0.912598	1.12534	0.872139	0.941794	0.471392
O95786	Antiviral innate immune response receptor RIG-I OS=Homo sapiens OX=9606 GN=DDX58 PE=1 SV=2	DDX58	91825	97980	99298	107320	105810	98396	0.917288	0.978774	0.99194	1.07208	1.05699	0.98293	1.07756	0.108144
O95793	Double-stranded RNA-binding protein Staufen homolog 1 OS=Homo sapiens OX=9606 GN=STAU1 PE=1 SV=2	STAU1	489300	500900	550020	517700	535830	541830	0.936286	0.958483	1.05248	0.99063	1.02532	1.0368	1.0358	0.396903
O95801	Tetratricopeptide repeat protein 4 OS=Homo sapiens OX=9606 GN=TTC4 PE=1 SV=3	TTC4	42679	44048	53835	49912	55207	58413	0.842088	0.8691	1.0622	0.984801	1.08928	1.15253	1.16342	0.146678
O95807	Transmembrane protein 50A OS=Homo sapiens OX=9606 GN=TMEM50A PE=1 SV=1	TMEM50A	0	0	0	0	0	0
O95816	BAG family molecular chaperone regulator 2 OS=Homo sapiens OX=9606 GN=BAG2 PE=1 SV=1	BAG2	369920	349580	364860	401480	420620	419610	0.954193	0.901727	0.941141	1.0356	1.08497	1.08237	1.14511	0.0040038
O95817	BAG family molecular chaperone regulator 3 OS=Homo sapiens OX=9606 GN=BAG3 PE=1 SV=3	BAG3	78274	79536	70076	153090	139040	156300	0.694415	0.705611	0.621686	1.35815	1.23351	1.38663	1.96778	0.000227753
O95819	Mitogen-activated protein kinase kinase kinase kinase 4 OS=Homo sapiens OX=9606 GN=MAP4K4 PE=1 SV=2	MAP4K4	144000	137590	153140	151200	168140	149280	0.95644	0.913865	1.01715	1.00426	1.11678	0.991509	1.07796	0.201333
O95822	Malonyl-CoA decarboxylase, mitochondrial OS=Homo sapiens OX=9606 GN=MLYCD PE=1 SV=3	MLYCD	0	0	0	0	0	0
O95825	Quinone oxidoreductase-like protein 1 OS=Homo sapiens OX=9606 GN=CRYZL1 PE=1 SV=2	CRYZL1	48532	45903	37833	45201	38582	26538	1.20035	1.13533	0.935731	1.11796	0.954256	0.656369	0.834072	0.317225
O95831	Apoptosis-inducing factor 1, mitochondrial OS=Homo sapiens OX=9606 GN=AIFM1 PE=1 SV=1	AIFM1	1037600	1066000	1119500	1125400	1206400	1183200	0.92394	0.949229	0.996869	1.00212	1.07425	1.05359	1.09056	0.0461227
O95832	Claudin-1 OS=Homo sapiens OX=9606 GN=CLDN1 PE=1 SV=1	CLDN1	228560	111680	192560	243450	347260	286860	0.972341	0.475109	0.819189	1.03569	1.47731	1.22036	1.64709	0.0900438
O95834	Echinoderm microtubule-associated protein-like 2 OS=Homo sapiens OX=9606 GN=EML2 PE=1 SV=1	EML2	0	0	0	0	0	0
O95837	Guanine nucleotide-binding protein subunit alpha-14 OS=Homo sapiens OX=9606 GN=GNA14 PE=1 SV=1	GNA14	0	0	0	0	0	0
O95861	3'(2'),5'-bisphosphate nucleotidase 1 OS=Homo sapiens OX=9606 GN=BPNT1 PE=1 SV=1	BPNT1	166250	174140	185090	181810	198320	197420	0.904327	0.947245	1.00681	0.988967	1.07877	1.07388	1.09909	0.0872788
O95865	N(G),N(G)-dimethylarginine dimethylaminohydrolase 2 OS=Homo sapiens OX=9606 GN=DDAH2 PE=1 SV=1	DDAH2	234170	228990	228680	208770	177090	200450	1.09926	1.07494	1.07349	0.980026	0.831311	0.940969	0.847465	0.0285303
O95870	Phosphatidylserine lipase ABHD16A OS=Homo sapiens OX=9606 GN=ABHD16A PE=1 SV=3	ABHD16A	75777	88726	95320	97848	101950	109050	0.799517	0.936141	1.00571	1.03239	1.07567	1.15058	1.18869	0.0777685
O95881	Thioredoxin domain-containing protein 12 OS=Homo sapiens OX=9606 GN=TXNDC12 PE=1 SV=1	TXNDC12	668860	682060	773550	580530	657850	639510	1.0027	1.02249	1.15964	0.870282	0.986193	0.958699	0.883933	0.107104
O95905	Protein ecdysoneless homolog OS=Homo sapiens OX=9606 GN=ECD PE=1 SV=1	ECD	0	0	0	0	0	0
O95983	Methyl-CpG-binding domain protein 3 OS=Homo sapiens OX=9606 GN=MBD3 PE=1 SV=1	MBD3	90646	89264	87327	87904	80902	70370	1.07398	1.0576	1.03465	1.04149	0.95853	0.833746	0.894996	0.155487
O95989	Diphosphoinositol polyphosphate phosphohydrolase 1 OS=Homo sapiens OX=9606 GN=NUDT3 PE=1 SV=1	NUDT3	122180	0	113380	0	0	0	1.03736		0.962642
O96000	NADH dehydrogenase [ubiquinone] 1 beta subcomplex subunit 10 OS=Homo sapiens OX=9606 GN=NDUFB10 PE=1 SV=3	NDUFB10	703780	703890	700750	640050	669600	636340	1.0415	1.04167	1.03702	0.947191	0.990921	0.941701	0.922961	0.00762719
O96005	Cleft lip and palate transmembrane protein 1 OS=Homo sapiens OX=9606 GN=CLPTM1 PE=1 SV=1	CLPTM1	381170	437630	420620	399430	431920	374180	0.935406	1.07396	1.03222	0.980216	1.05995	0.918252	0.972657	0.658969
O96007	Molybdopterin synthase catalytic subunit OS=Homo sapiens OX=9606 GN=MOCS2 PE=1 SV=1	MOCS2	0	0	0	0	0	0
O96008	Mitochondrial import receptor subunit TOM40 homolog OS=Homo sapiens OX=9606 GN=TOMM40 PE=1 SV=1	TOMM40	1464400	1467700	1551600	1410500	1522900	1515100	0.983677	0.985894	1.04225	0.947471	1.02297	1.01773	0.992149	0.806996
O96011	Peroxisomal membrane protein 11B OS=Homo sapiens OX=9606 GN=PEX11B PE=1 SV=1	PEX11B	93998	89365	112750	89523	98276	100110	0.965696	0.918099	1.15835	0.919722	1.00965	1.02849	0.972294	0.773448
O96013	Serine/threonine-protein kinase PAK 4 OS=Homo sapiens OX=9606 GN=PAK4 PE=1 SV=1	PAK4	76503	79985	75907	79714	73621	76884	0.992227	1.03739	0.984497	1.03387	0.954848	0.997168	0.990637	0.748777
O96017	Serine/threonine-protein kinase Chk2 OS=Homo sapiens OX=9606 GN=CHEK2 PE=1 SV=1	CHEK2	0	0	0	0	0	0
O96019	Actin-like protein 6A OS=Homo sapiens OX=9606 GN=ACTL6A PE=1 SV=1	ACTL6A	395960	405700	421170	392850	419390	402860	0.974499	0.99847	1.03654	0.966845	1.03216	0.99148	0.993679	0.819314
O96028	Histone-lysine N-methyltransferase NSD2 OS=Homo sapiens OX=9606 GN=NSD2 PE=1 SV=1	NSD2	19443	24189	23959	24917	21500	0	0.852703	1.06085	1.05076	1.09277	0.942916		1.0301	0.785445
P00156	Cytochrome b OS=Homo sapiens OX=9606 GN=MT-CYB PE=1 SV=2	MT-CYB	150010	185370	177480	161060	157660	147970	0.91885	1.13544	1.08711	0.986535	0.965709	0.906355	0.909975	0.260292
P00167	Cytochrome b5 OS=Homo sapiens OX=9606 GN=CYB5A PE=1 SV=2	CYB5A	857630	896610	857840	777490	819660	802160	1.02682	1.07349	1.02707	0.930867	0.981356	0.960404	0.918544	0.0162508
P00338	L-lactate dehydrogenase A chain OS=Homo sapiens OX=9606 GN=LDHA PE=1 SV=2	LDHA	7578800	7557500	8125700	7236800	8063300	7995500	0.9767	0.973955	1.04718	0.932625	1.03914	1.0304	1.00144	0.985412
P00367	Glutamate dehydrogenase 1, mitochondrial OS=Homo sapiens OX=9606 GN=GLUD1 PE=1 SV=2	GLUD1	1138700	1139300	1254600	1294300	1431200	1415800	0.890317	0.890786	0.980935	1.01198	1.11901	1.10697	1.17231	0.0246932
P00374	Dihydrofolate reductase OS=Homo sapiens OX=9606 GN=DHFR PE=1 SV=2	DHFR	315970	301480	332060	221620	184420	216190	1.20619	1.15088	1.26761	0.846018	0.70401	0.825289	0.655317	0.00266095
P00387	NADH-cytochrome b5 reductase 3 OS=Homo sapiens OX=9606 GN=CYB5R3 PE=1 SV=3	CYB5R3	2574500	2515000	2776200	2527900	2762600	2754300	0.970868	0.94843	1.04693	0.953295	1.0418	1.03867	1.02277	0.616775
P00390	Glutathione reductase, mitochondrial OS=Homo sapiens OX=9606 GN=GSR PE=1 SV=2	GSR	2113200	2203800	2081100	1905300	1945800	1992500	1.03574	1.08014	1.02001	0.933841	0.953691	0.97658	0.913334	0.0134848
P00395	Cytochrome c oxidase subunit 1 OS=Homo sapiens OX=9606 GN=MT-CO1 PE=1 SV=1	MT-CO1	263680	237600	248760	196450	0	232950	1.11782	1.00726	1.05457	0.83281		0.987545	0.858754	0.128883
P00403	Cytochrome c oxidase subunit 2 OS=Homo sapiens OX=9606 GN=MT-CO2 PE=1 SV=1	MT-CO2	1028500	930730	625430	993690	626880	667670	1.26639	1.14601	0.770092	1.22353	0.771877	0.822102	0.885316	0.593184
P00414	Cytochrome c oxidase subunit 3 OS=Homo sapiens OX=9606 GN=MT-CO3 PE=1 SV=2	MT-CO3	256440	190220	256920	189970	188870	224480	1.17732	0.873303	1.17952	0.872155	0.867105	1.03059	0.8575	0.268622
P00441	Superoxide dismutase [Cu-Zn] OS=Homo sapiens OX=9606 GN=SOD1 PE=1 SV=2	SOD1	1889700	1861400	1635800	1946300	1939200	1695700	1.03374	1.01826	0.89485	1.06471	1.06082	0.927617	1.03607	0.611295
P00491	Purine nucleoside phosphorylase OS=Homo sapiens OX=9606 GN=PNP PE=1 SV=2	PNP	643190	654200	721910	773380	845810	854450	0.858934	0.873637	0.964059	1.03279	1.12952	1.14106	1.225	0.0132688
P00492	Hypoxanthine-guanine phosphoribosyltransferase OS=Homo sapiens OX=9606 GN=HPRT1 PE=1 SV=2	HPRT1	425730	427820	484850	446660	484810	493670	0.924314	0.928852	1.05267	0.969756	1.05258	1.07182	1.06481	0.291968
P00505	Aspartate aminotransferase, mitochondrial OS=Homo sapiens OX=9606 GN=GOT2 PE=1 SV=3	GOT2	2007600	1989300	2295400	2147400	2411700	2411600	0.908211	0.899932	1.03841	0.971454	1.09102	1.09097	1.10781	0.162541
P00533	Epidermal growth factor receptor OS=Homo sapiens OX=9606 GN=EGFR PE=1 SV=2	EGFR	1301400	1320300	1438900	1403500	1539900	1556700	0.912122	0.925368	1.00849	0.983681	1.07928	1.09106	1.10824	0.0866319
P00558	Phosphoglycerate kinase 1 OS=Homo sapiens OX=9606 GN=PGK1 PE=1 SV=3	PGK1	6393500	6366200	7125100	6136400	6889200	6672200	0.969138	0.965	1.08004	0.930166	1.04428	1.01138	0.990596	0.863438
P00568	Adenylate kinase isoenzyme 1 OS=Homo sapiens OX=9606 GN=AK1 PE=1 SV=3	AK1	0	215420	177790	266090	0	246130		0.95168	0.785439	1.17553		1.08735	1.30266	0.182923
P00740	Coagulation factor IX OS=Homo sapiens OX=9606 GN=F9 PE=1 SV=2	F9	0	0	0	0	0	0
P00746	Complement factor D OS=Homo sapiens OX=9606 GN=CFD PE=1 SV=5	CFD	0	0	0	0	0	0
P00749	Urokinase-type plasminogen activator OS=Homo sapiens OX=9606 GN=PLAU PE=1 SV=2	PLAU	466460	463940	518190	573140	636850	628890	0.851342	0.846742	0.945755	1.04604	1.16232	1.14779	1.26943	0.00819657
P00813	Adenosine deaminase OS=Homo sapiens OX=9606 GN=ADA PE=1 SV=3	ADA	76254	71546	84790	67875	74996	76400	1.01253	0.950018	1.12588	0.901273	0.995828	1.01447	0.942736	0.401451
P00846	ATP synthase subunit a OS=Homo sapiens OX=9606 GN=MT-ATP6 PE=1 SV=1	MT-ATP6	0	0	0	0	0	0
P00918	Carbonic anhydrase 2 OS=Homo sapiens OX=9606 GN=CA2 PE=1 SV=2	CA2	0	20782	0	17702	0	24319		0.992723		0.845597		1.16168	1.011
P01024	Complement C3 OS=Homo sapiens OX=9606 GN=C3 PE=1 SV=2	C3	232310	224260	241210	308810	333730	331510	0.833733	0.804843	0.865674	1.10828	1.19772	1.18975	1.39593	0.000511861
P01033	Metalloproteinase inhibitor 1 OS=Homo sapiens OX=9606 GN=TIMP1 PE=1 SV=1	TIMP1	211220	219530	244320	401810	429490	440170	0.651063	0.676678	0.75309	1.23854	1.32386	1.35678	1.88346	0.000247064
P01034	Cystatin-C OS=Homo sapiens OX=9606 GN=CST3 PE=1 SV=1	CST3	0	133130	0	0	0	196450		0.807877				1.19212	1.47563
P01111	GTPase NRas OS=Homo sapiens OX=9606 GN=NRAS PE=1 SV=1	NRAS	403140	467440	503750	0	0	598530
P01112	GTPase HRas OS=Homo sapiens OX=9606 GN=HRAS PE=1 SV=1	HRAS	373660	420940	414280	386080	409740	404390	0.930625	1.04838	1.03179	0.961558	1.02048	1.00716	0.992828	0.889393
P01116	GTPase KRas OS=Homo sapiens OX=9606 GN=KRAS PE=1 SV=1	KRAS	101570	100440	126530	105660	109560	128910	0.905972	0.895892	1.12861	0.942453	0.97724	1.14984	1.04745	0.644089
P01127	Platelet-derived growth factor subunit B OS=Homo sapiens OX=9606 GN=PDGFB PE=1 SV=1	PDGFB	0	0	0	0	0	0
P01130	Low-density lipoprotein receptor OS=Homo sapiens OX=9606 GN=LDLR PE=1 SV=1	LDLR	144030	137300	167330	195040	232350	214420	0.792484	0.755454	0.920686	1.07315	1.27844	1.17978	1.4305	0.0100754
P01135	Protransforming growth factor alpha OS=Homo sapiens OX=9606 GN=TGFA PE=1 SV=1	TGFA	0	0	0	0	0	0
P01137	Transforming growth factor beta-1 proprotein OS=Homo sapiens OX=9606 GN=TGFB1 PE=1 SV=2	TGFB1	137790	138150	169400	132730	132900	160000	0.949218	0.951698	1.16697	0.91436	0.915531	1.10222	0.955742	0.655771
P01344	Insulin-like growth factor II OS=Homo sapiens OX=9606 GN=IGF2 PE=1 SV=1	IGF2	0	0	0	0	0	0
P01591	Immunoglobulin J chain OS=Homo sapiens OX=9606 GN=JCHAIN PE=1 SV=4	JCHAIN	0	0	0	0	0	0
P01889	HLA class I histocompatibility antigen, B alpha chain OS=Homo sapiens OX=9606 GN=HLA-B PE=1 SV=3	HLA-B	0	0	0	0	0	0
P01893	Putative HLA class I histocompatibility antigen, alpha chain H OS=Homo sapiens OX=9606 GN=HLA-H PE=5 SV=3	HLA-H	0	0	0	645740	341740	241930
P02100	Hemoglobin subunit epsilon OS=Homo sapiens OX=9606 GN=HBE1 PE=1 SV=2	HBE1	0	0	0	0	0	0
P02462	Collagen alpha-1(IV) chain OS=Homo sapiens OX=9606 GN=COL4A1 PE=1 SV=4	COL4A1	105400	100160	108160	144380	137500	131330	0.86996	0.82671	0.892741	1.1917	1.13491	1.08398	1.31713	0.00148613
P02545	Prelamin-A/C OS=Homo sapiens OX=9606 GN=LMNA PE=1 SV=1	LMNA	3980900	4019200	4590300	4112900	4519600	4590300	0.925317	0.93422	1.06697	0.955999	1.05053	1.06697	1.05023	0.432691
P02656	Apolipoprotein C-III OS=Homo sapiens OX=9606 GN=APOC3 PE=1 SV=1	APOC3	0	0	0	0	0	0
P02751	Fibronectin OS=Homo sapiens OX=9606 GN=FN1 PE=1 SV=5	FN1	260630	271040	283960	470640	518280	508940	0.67594	0.702938	0.736446	1.2206	1.34415	1.31993	1.83645	9.50416e-05
P02753	Retinol-binding protein 4 OS=Homo sapiens OX=9606 GN=RBP4 PE=1 SV=3	RBP4	0	0	0	0	0	0
P02786	Transferrin receptor protein 1 OS=Homo sapiens OX=9606 GN=TFRC PE=1 SV=2	TFRC	1525900	1509600	1703300	1573200	1752900	1735600	0.934177	0.924198	1.04278	0.963135	1.07315	1.06256	1.06814	0.269819
P02790	Hemopexin OS=Homo sapiens OX=9606 GN=HPX PE=1 SV=2	HPX	0	0	0	0	0	0
P02792	Ferritin light chain OS=Homo sapiens OX=9606 GN=FTL PE=1 SV=2	FTL	724200	677600	638290	965760	1032800	936800	0.873328	0.817132	0.769727	1.16463	1.24548	1.12971	1.43884	0.00143077
P02794	Ferritin heavy chain OS=Homo sapiens OX=9606 GN=FTH1 PE=1 SV=2	FTH1	1974400	1917400	2170200	2293700	2560100	2625400	0.874841	0.849585	0.961599	1.01632	1.13436	1.16329	1.23378	0.0198029
P03897	NADH-ubiquinone oxidoreductase chain 3 OS=Homo sapiens OX=9606 GN=MT-ND3 PE=1 SV=1	MT-ND3	0	0	0	0	0	0
P03905	NADH-ubiquinone oxidoreductase chain 4 OS=Homo sapiens OX=9606 GN=MT-ND4 PE=1 SV=1	MT-ND4	130300	128890	71776	118250	56142	64982	1.37076	1.35593	0.755086	1.24399	0.590616	0.683613	0.723259	0.318978
P03915	NADH-ubiquinone oxidoreductase chain 5 OS=Homo sapiens OX=9606 GN=MT-ND5 PE=1 SV=2	MT-ND5	226750	210460	232310	198130	212760	203010	1.06006	0.983902	1.08605	0.92626	0.994655	0.949074	0.916926	0.0764373
P03923	NADH-ubiquinone oxidoreductase chain 6 OS=Homo sapiens OX=9606 GN=MT-ND6 PE=1 SV=2	MT-ND6	0	0	0	0	0	0
P03928	ATP synthase protein 8 OS=Homo sapiens OX=9606 GN=MT-ATP8 PE=1 SV=1	MT-ATP8	642500	649920	730940	665740	566020	775080	0.956528	0.967575	1.08819	0.991127	0.842668	1.15391	0.991835	0.890005
P04004	Vitronectin OS=Homo sapiens OX=9606 GN=VTN PE=1 SV=1	VTN	0	0	0	0	0	0
P04035	3-hydroxy-3-methylglutaryl-coenzyme A reductase OS=Homo sapiens OX=9606 GN=HMGCR PE=1 SV=1	HMGCR	27950	48923	0	47284	54859	51949	0.60507	1.0591		1.02362	1.1876	1.12461	1.33633	0.447782
P04040	Catalase OS=Homo sapiens OX=9606 GN=CAT PE=1 SV=3	CAT	293220	303070	343210	282220	314480	301380	0.957411	0.989573	1.12064	0.921495	1.02683	0.984055	0.955913	0.487984
P04062	Lysosomal acid glucosylceramidase OS=Homo sapiens OX=9606 GN=GBA PE=1 SV=3	GBA	305940	301310	359560	339880	396720	385830	0.878616	0.865319	1.03261	0.976087	1.13932	1.10805	1.16096	0.111796
P04066	Tissue alpha-L-fucosidase OS=Homo sapiens OX=9606 GN=FUCA1 PE=1 SV=4	FUCA1	241080	238930	251360	180480	168980	194900	1.13384	1.12373	1.18219	0.848832	0.794745	0.916652	0.744302	0.00253993
P04075	Fructose-bisphosphate aldolase A OS=Homo sapiens OX=9606 GN=ALDOA PE=1 SV=2	ALDOA	5894900	5991600	6655700	5384400	5826400	5985400	0.989675	1.00591	1.1174	0.903969	0.978175	1.00487	0.927409	0.205187
P04080	Cystatin-B OS=Homo sapiens OX=9606 GN=CSTB PE=1 SV=2	CSTB	1104200	1164300	1304100	1359200	1520700	1551500	0.827736	0.872789	0.977586	1.01889	1.13996	1.16304	1.24039	0.0279267
P04083	Annexin A1 OS=Homo sapiens OX=9606 GN=ANXA1 PE=1 SV=2	ANXA1	2768600	2788800	3101300	3444900	3723400	3912900	0.841524	0.847664	0.942649	1.04709	1.13174	1.18934	1.27978	0.00910051
P04114	Apolipoprotein B-100 OS=Homo sapiens OX=9606 GN=APOB PE=1 SV=2	APOB	156990	158120	165410	257480	289980	299230	0.709714	0.714823	0.747779	1.16401	1.31093	1.35275	1.76203	0.000313521
P04150	Glucocorticoid receptor OS=Homo sapiens OX=9606 GN=NR3C1 PE=1 SV=1	NR3C1	0	20665	0	0	21021	16314		1.06888			1.08729	0.843828	0.903339
P04156	Major prion protein OS=Homo sapiens OX=9606 GN=PRNP PE=1 SV=1	PRNP	351790	345030	399070	400420	468080	460380	0.870491	0.853763	0.987483	0.990824	1.15825	1.13919	1.2126	0.0459725
P04179	Superoxide dismutase [Mn], mitochondrial OS=Homo sapiens OX=9606 GN=SOD2 PE=1 SV=3	SOD2	11819000	11452000	11220000	13552000	13212000	12916000	0.956088	0.9264	0.907632	1.09628	1.06877	1.04483	1.15045	0.00240665
P04181	Ornithine aminotransferase, mitochondrial OS=Homo sapiens OX=9606 GN=OAT PE=1 SV=1	OAT	478770	487010	525460	548880	632990	619160	0.872535	0.887552	0.957625	1.00031	1.15359	1.12839	1.20774	0.0236241
P04183	Thymidine kinase, cytosolic OS=Homo sapiens OX=9606 GN=TK1 PE=1 SV=2	TK1	260970	256410	297050	237960	267200	270490	0.984743	0.967536	1.12089	0.897917	1.00825	1.02067	0.952384	0.478513
P04406	Glyceraldehyde-3-phosphate dehydrogenase OS=Homo sapiens OX=9606 GN=GAPDH PE=1 SV=3	GAPDH	27871000	29723000	31058000	28079000	31251000	30033000	0.939393	1.00181	1.04681	0.946403	1.05332	1.01226	1.00802	0.865493
P04424	Argininosuccinate lyase OS=Homo sapiens OX=9606 GN=ASL PE=1 SV=4	ASL	316490	251610	348400	253430	303670	284940	1.07984	0.858474	1.18871	0.864683	1.0361	0.972193	0.918756	0.515799
P04439	HLA class I histocompatibility antigen, A alpha chain OS=Homo sapiens OX=9606 GN=HLA-A PE=1 SV=2	HLA-A	1687300	1645600	1892100	2162500	2403000	2437900	0.827892	0.807432	0.92838	1.06105	1.17906	1.19618	1.34036	0.00684927
P04626	Receptor tyrosine-protein kinase erbB-2 OS=Homo sapiens OX=9606 GN=ERBB2 PE=1 SV=1	ERBB2	36904	23854	29065	49066	54755	47731	0.917344	0.592953	0.722486	1.21966	1.36108	1.18648	1.68723	0.0155856
P04632	Calpain small subunit 1 OS=Homo sapiens OX=9606 GN=CAPNS1 PE=1 SV=1	CAPNS1	650780	700620	633490	806830	650080	749200	0.931682	1.00304	0.906929	1.15509	0.93068	1.07258	1.11145	0.217431
P04732	Metallothionein-1E OS=Homo sapiens OX=9606 GN=MT1E PE=1 SV=1	MT1E	0	0	0	0	0	0
P04792	Heat shock protein beta-1 OS=Homo sapiens OX=9606 GN=HSPB1 PE=1 SV=2	HSPB1	666580	653450	737980	1579600	1705400	1679100	0.569555	0.558336	0.630563	1.34968	1.45717	1.4347	2.41209	3.78017e-05
P04818	Thymidylate synthase OS=Homo sapiens OX=9606 GN=TYMS PE=1 SV=3	TYMS	140970	139870	137830	87541	69831	72682	1.30382	1.29365	1.27478	0.80966	0.645862	0.67223	0.549488	0.000991339
P04843	Dolichyl-diphosphooligosaccharide--protein glycosyltransferase subunit 1 OS=Homo sapiens OX=9606 GN=RPN1 PE=1 SV=1	RPN1	1765300	1803800	1913000	1835600	1979300	1987700	0.938598	0.959068	1.01713	0.975976	1.05238	1.05685	1.05846	0.183155
P04844	Dolichyl-diphosphooligosaccharide--protein glycosyltransferase subunit 2 OS=Homo sapiens OX=9606 GN=RPN2 PE=1 SV=3	RPN2	2752600	2804400	2933900	2857600	2881500	3060100	0.955206	0.973181	1.01812	0.991643	0.999936	1.06191	1.03631	0.283116
P04899	Guanine nucleotide-binding protein G(i) subunit alpha-2 OS=Homo sapiens OX=9606 GN=GNAI2 PE=1 SV=3	GNAI2	1392500	1388000	1543200	1502600	1650300	1655200	0.914935	0.911978	1.01395	0.987275	1.08432	1.08754	1.11203	0.0868153
P04920	Anion exchange protein 2 OS=Homo sapiens OX=9606 GN=SLC4A2 PE=1 SV=4	SLC4A2	216060	205470	187440	339950	381180	368060	0.763391	0.725974	0.66227	1.20112	1.3468	1.30044	1.78858	0.000409528
P05023	Sodium/potassium-transporting ATPase subunit alpha-1 OS=Homo sapiens OX=9606 GN=ATP1A1 PE=1 SV=1	ATP1A1	1798200	1774700	2021600	1912200	2160700	2154200	0.912668	0.900741	1.02605	0.970529	1.09665	1.09335	1.11308	0.136707
P05026	Sodium/potassium-transporting ATPase subunit beta-1 OS=Homo sapiens OX=9606 GN=ATP1B1 PE=1 SV=1	ATP1B1	588680	604800	700830	617390	675780	662410	0.91745	0.942572	1.09223	0.962194	1.05319	1.03236	1.03234	0.604712
P05062	Fructose-bisphosphate aldolase B OS=Homo sapiens OX=9606 GN=ALDOB PE=1 SV=2	ALDOB	0	0	0	0	0	0
P05067	Amyloid-beta precursor protein OS=Homo sapiens OX=9606 GN=APP PE=1 SV=3	APP	374450	377790	423810	998660	1108800	1109700	0.511403	0.515964	0.578816	1.36391	1.51434	1.51557	2.73556	4.54695e-05
P05106	Integrin beta-3 OS=Homo sapiens OX=9606 GN=ITGB3 PE=1 SV=2	ITGB3	94825	97029	108910	119440	139730	151750	0.799442	0.818023	0.918188	1.00696	1.17802	1.27936	1.36625	0.0198229
P05114	Non-histone chromosomal protein HMG-14 OS=Homo sapiens OX=9606 GN=HMGN1 PE=1 SV=3	HMGN1	0	0	0	0	0	0
P05121	Plasminogen activator inhibitor 1 OS=Homo sapiens OX=9606 GN=SERPINE1 PE=1 SV=1	SERPINE1	165060	143750	177740	224240	288760	294910	0.765076	0.666301	0.823849	1.03938	1.33844	1.36695	1.66049	0.00951059
P05141	ADP/ATP translocase 2 OS=Homo sapiens OX=9606 GN=SLC25A5 PE=1 SV=7	SLC25A5	7011100	7025400	8214100	7356200	8461400	8423400	0.904822	0.906667	1.06008	0.949359	1.09199	1.08709	1.08945	0.282977
P05161	Ubiquitin-like protein ISG15 OS=Homo sapiens OX=9606 GN=ISG15 PE=1 SV=5	ISG15	152230	165230	172540	177590	224110	201640	0.835403	0.906744	0.94686	0.974573	1.22986	1.10655	1.23131	0.0555697
P05166	Propionyl-CoA carboxylase beta chain, mitochondrial OS=Homo sapiens OX=9606 GN=PCCB PE=1 SV=3	PCCB	21993	31994	0	29224	34490	31132	0.738848	1.07483		0.981772	1.15868	1.04587	1.17122	0.520562
P05198	Eukaryotic translation initiation factor 2 subunit 1 OS=Homo sapiens OX=9606 GN=EIF2S1 PE=1 SV=3	EIF2S1	823550	829910	904550	788360	856370	837410	0.980387	0.987959	1.07681	0.938496	1.01946	0.996887	0.97034	0.486538
P05231	Interleukin-6 OS=Homo sapiens OX=9606 GN=IL6 PE=1 SV=1	IL6	0	0	0	0	0	0
P05362	Intercellular adhesion molecule 1 OS=Homo sapiens OX=9606 GN=ICAM1 PE=1 SV=2	ICAM1	1076500	1080300	1250900	1174600	1327300	1294800	0.896535	0.8997	1.04178	0.978236	1.10541	1.07834	1.11415	0.152764
P05386	60S acidic ribosomal protein P1 OS=Homo sapiens OX=9606 GN=RPLP1 PE=1 SV=1	RPLP1	7781300	8150900	2705500	7325000	2827200	1590200	1.53679	1.60978	0.53433	1.44667	0.558366	0.314061	0.630035	0.39112
P05387	60S acidic ribosomal protein P2 OS=Homo sapiens OX=9606 GN=RPLP2 PE=1 SV=1	RPLP2	4806700	4655900	4759300	4327400	4307900	4392800	1.05836	1.02515	1.04792	0.952822	0.948528	0.967222	0.916059	0.00139916
P05388	60S acidic ribosomal protein P0 OS=Homo sapiens OX=9606 GN=RPLP0 PE=1 SV=1	RPLP0	2539300	2431600	2698400	2399200	2609900	2587300	0.998041	0.955711	1.06057	0.942977	1.02579	1.01691	0.990495	0.828108
P05412	Transcription factor AP-1 OS=Homo sapiens OX=9606 GN=JUN PE=1 SV=2	JUN	0	101830	0	60826	70980	40365		1.48656		0.887968	1.0362	0.589268	0.56359
P05423	DNA-directed RNA polymerase III subunit RPC4 OS=Homo sapiens OX=9606 GN=POLR3D PE=1 SV=2	POLR3D	26264	23746	0	25646	18228	28296	1.07481	0.971763		1.04952	0.745949	1.15796	0.962074	0.77738
P05455	Lupus La protein OS=Homo sapiens OX=9606 GN=SSB PE=1 SV=2	SSB	971110	942120	995180	749340	809890	805880	1.10489	1.07191	1.13228	0.852569	0.92146	0.916898	0.813197	0.00222086
P05549	Transcription factor AP-2-alpha OS=Homo sapiens OX=9606 GN=TFAP2A PE=1 SV=1	TFAP2A	38344	27901	0	31525	0	0	1.17656	0.856122		0.967321			0.95177
P05556	Integrin beta-1 OS=Homo sapiens OX=9606 GN=ITGB1 PE=1 SV=2	ITGB1	3245600	3305400	3757900	3244300	3636100	3693700	0.93251	0.949691	1.0797	0.932136	1.04471	1.06126	1.02573	0.695778
P05783	Keratin, type I cytoskeletal 18 OS=Homo sapiens OX=9606 GN=KRT18 PE=1 SV=2	KRT18	7162600	7106400	7907200	5851100	6690300	6575700	1.04074	1.03257	1.14893	0.850177	0.972114	0.955463	0.862055	0.0517901
P06132	Uroporphyrinogen decarboxylase OS=Homo sapiens OX=9606 GN=UROD PE=1 SV=2	UROD	194590	196200	218390	163660	189100	174220	1.02762	1.03612	1.15331	0.86428	0.998627	0.920046	0.865065	0.0602573
P06213	Insulin receptor OS=Homo sapiens OX=9606 GN=INSR PE=1 SV=4	INSR	0	0	0	35106	24101	27627				1.21287	0.832658	0.954476
P06280	Alpha-galactosidase A OS=Homo sapiens OX=9606 GN=GLA PE=1 SV=1	GLA	482660	490580	495650	370040	374310	401420	1.10759	1.12576	1.13739	0.849151	0.858949	0.92116	0.780024	0.000723588
P06396	Gelsolin OS=Homo sapiens OX=9606 GN=GSN PE=1 SV=1	GSN	695030	705460	667230	769110	724200	730750	0.971667	0.986248	0.932802	1.07523	1.01245	1.0216	1.07561	0.0439161
P06400	Retinoblastoma-associated protein OS=Homo sapiens OX=9606 GN=RB1 PE=1 SV=2	RB1	104060	97003	111290	74819	95240	83176	1.10391	1.02905	1.18061	0.793712	1.01035	0.882367	0.810733	0.0567623
P06454	Prothymosin alpha OS=Homo sapiens OX=9606 GN=PTMA PE=1 SV=2	PTMA	214770	197580	236740	224950	203100	216760	0.995919	0.916207	1.0978	1.04313	0.941804	1.00515	0.993406	0.940648
P06493	Cyclin-dependent kinase 1 OS=Homo sapiens OX=9606 GN=CDK1 PE=1 SV=3	CDK1	590230	591140	649500	480870	548700	534340	1.04318	1.04479	1.14794	0.849899	0.969783	0.944403	0.85419	0.0366636
P06576	ATP synthase subunit beta, mitochondrial OS=Homo sapiens OX=9606 GN=ATP5F1B PE=1 SV=3	ATP5F1B	5886200	5992500	6312800	5925200	6143300	6295200	0.966133	0.983581	1.03615	0.972535	1.00833	1.03326	1.00947	0.744751
P06703	Protein S100-A6 OS=Homo sapiens OX=9606 GN=S100A6 PE=1 SV=1	S100A6	4474700	4746400	5495100	5076700	6336300	6035000	0.834723	0.885407	1.02507	0.947022	1.18199	1.12579	1.18563	0.135253
P06730	Eukaryotic translation initiation factor 4E OS=Homo sapiens OX=9606 GN=EIF4E PE=1 SV=2	EIF4E	199070	216900	232560	177190	207030	207040	0.963405	1.04969	1.12548	0.857516	1.00193	1.00198	0.911693	0.246698
P06732	Creatine kinase M-type OS=Homo sapiens OX=9606 GN=CKM PE=1 SV=2	CKM	248510	246740	230830	207110	194630	179160	1.14084	1.13272	1.05968	0.950787	0.893495	0.822476	0.80005	0.00958173
P06733	Alpha-enolase OS=Homo sapiens OX=9606 GN=ENO1 PE=1 SV=2	ENO1	15409000	15148000	16065000	14619000	15367000	15200000	1.00704	0.989979	1.04991	0.955407	1.00429	0.993377	0.969199	0.248223
P06737	Glycogen phosphorylase, liver form OS=Homo sapiens OX=9606 GN=PYGL PE=1 SV=4	PYGL	899140	895420	1013700	859430	986110	980940	0.957425	0.953464	1.07941	0.915141	1.05003	1.04453	1.00649	0.924093
P06744	Glucose-6-phosphate isomerase OS=Homo sapiens OX=9606 GN=GPI PE=1 SV=4	GPI	1940400	1970000	2191000	1841100	2024100	2102100	0.964677	0.979393	1.08926	0.91531	1.00629	1.04507	0.978021	0.705608
P06746	DNA polymerase beta OS=Homo sapiens OX=9606 GN=POLB PE=1 SV=3	POLB	65511	60187	0	0	56176	44541	1.15736	1.0633			0.992443	0.786891	0.801262	0.275079
P06748	Nucleophosmin OS=Homo sapiens OX=9606 GN=NPM1 PE=1 SV=2	NPM1	14317000	14325000	14954000	14340000	15874000	15736000	0.959306	0.959842	1.00199	0.960847	1.06363	1.05439	1.054	0.219408
P06753	Tropomyosin alpha-3 chain OS=Homo sapiens OX=9606 GN=TPM3 PE=1 SV=2	TPM3	3460900	3385600	3762200	3032900	3334600	3238800	1.02723	1.00488	1.11666	0.900193	0.98974	0.961306	0.905512	0.0810094
P06756	Integrin alpha-V OS=Homo sapiens OX=9606 GN=ITGAV PE=1 SV=2	ITGAV	503010	510290	545940	525550	550050	545050	0.949108	0.962845	1.03011	0.991638	1.03787	1.02843	1.03938	0.246753
Q8N257	Histone H2B type 3-B OS=Homo sapiens OX=9606 GN=H2BU1 PE=1 SV=3	H2BU1	2783200	3031100	3375800	2842600	3164600	3309700	0.902318	0.982688	1.09444	0.921576	1.02597	1.07301	1.0138	0.846623
P07093	Glia-derived nexin OS=Homo sapiens OX=9606 GN=SERPINE2 PE=1 SV=1	SERPINE2	247890	227610	274530	354610	336150	377960	0.817781	0.750878	0.905666	1.16985	1.10895	1.24688	1.4249	0.00509198
P07099	Epoxide hydrolase 1 OS=Homo sapiens OX=9606 GN=EPHX1 PE=1 SV=1	EPHX1	412960	401470	463720	482180	546630	546840	0.868232	0.844075	0.974953	1.01376	1.14927	1.14971	1.23276	0.0261896
P07108	Acyl-CoA-binding protein OS=Homo sapiens OX=9606 GN=DBI PE=1 SV=2	DBI	1471000	1447800	1608000	1627400	1768300	1762400	0.911316	0.896943	0.99619	1.00821	1.0955	1.09184	1.13946	0.0368303
P07148	Fatty acid-binding protein, liver OS=Homo sapiens OX=9606 GN=FABP1 PE=1 SV=1	FABP1	2887900	0	0	2707000	2886700	0
P07195	L-lactate dehydrogenase B chain OS=Homo sapiens OX=9606 GN=LDHB PE=1 SV=2	LDHB	3714900	3631200	4191500	3826600	4311000	4235500	0.932194	0.91119	1.05179	0.960223	1.08178	1.06283	1.07242	0.290505
P07199	Major centromere autoantigen B OS=Homo sapiens OX=9606 GN=CENPB PE=1 SV=2	CENPB	68682	72999	77387	91524	24604	114780	0.915809	0.973372	1.03188	1.22039	0.328071	1.53048	1.05405	0.792421
P07203	Glutathione peroxidase 1 OS=Homo sapiens OX=9606 GN=GPX1 PE=1 SV=4	GPX1	265630	265330	297960	240600	258280	278350	0.992298	0.991178	1.11307	0.898795	0.964841	1.03982	0.937642	0.320126
P07237	Protein disulfide-isomerase OS=Homo sapiens OX=9606 GN=P4HB PE=1 SV=3	P4HB	5570400	5564300	6131400	5555900	6150900	6121400	0.95236	0.951317	1.04827	0.949881	1.05161	1.04656	1.03256	0.526577
P07305	Histone H1.0 OS=Homo sapiens OX=9606 GN=H1-0 PE=1 SV=3	H1-0	777320	744310	897110	1149000	1328800	1277800	0.755371	0.723294	0.871779	1.11656	1.29128	1.24172	1.55271	0.00344382
P07339	Cathepsin D OS=Homo sapiens OX=9606 GN=CTSD PE=1 SV=1	CTSD	2534400	2535100	2705800	2435700	2710700	2663300	0.975707	0.975977	1.04169	0.937709	1.04358	1.02533	1.00442	0.928093
P07355	Annexin A2 OS=Homo sapiens OX=9606 GN=ANXA2 PE=1 SV=2	ANXA2	13468000	13411000	14919000	13284000	14800000	15038000	0.951578	0.947551	1.0541	0.938577	1.04569	1.06251	1.03168	0.585962
P07358	Complement component C8 beta chain OS=Homo sapiens OX=9606 GN=C8B PE=1 SV=3	C8B	0	0	0	0	0	0
P07384	Calpain-1 catalytic subunit OS=Homo sapiens OX=9606 GN=CAPN1 PE=1 SV=1	CAPN1	806950	845200	936250	812070	916480	934280	0.922013	0.965717	1.06975	0.927863	1.04716	1.0675	1.02876	0.671089
P07437	Tubulin beta chain OS=Homo sapiens OX=9606 GN=TUBB PE=1 SV=2	TUBB	5351500	5393400	5008900	5458400	4726400	4942600	1.03976	1.0479	0.973194	1.06053	0.918306	0.960312	0.960238	0.43761
P07602	Prosaposin OS=Homo sapiens OX=9606 GN=PSAP PE=1 SV=2	PSAP	288080	299600	326740	445410	471490	474030	0.749769	0.779751	0.850387	1.15924	1.22712	1.23373	1.52111	0.000570289
P07686	Beta-hexosaminidase subunit beta OS=Homo sapiens OX=9606 GN=HEXB PE=1 SV=3	HEXB	685730	680010	712450	597810	633660	663540	1.03553	1.0269	1.07588	0.902764	0.956901	1.00202	0.911856	0.0497002
P07711	Procathepsin L OS=Homo sapiens OX=9606 GN=CTSL PE=1 SV=2	CTSL	106290	154150	162260	184580	229370	215310	0.60624	0.879216	0.925472	1.05278	1.30824	1.22805	1.48867	0.0501394
P07737	Profilin-1 OS=Homo sapiens OX=9606 GN=PFN1 PE=1 SV=2	PFN1	12534000	12273000	13981000	12390000	14126000	13745000	0.951359	0.931549	1.06119	0.940429	1.0722	1.04328	1.03798	0.546771
P07741	Adenine phosphoribosyltransferase OS=Homo sapiens OX=9606 GN=APRT PE=1 SV=2	APRT	913780	873560	1048500	965540	987080	1047100	0.939529	0.898176	1.07805	0.992748	1.01489	1.07661	1.05779	0.383728
P07814	Bifunctional glutamate/proline--tRNA ligase OS=Homo sapiens OX=9606 GN=EPRS1 PE=1 SV=5	EPRS1	556910	557070	620520	501820	565040	553050	0.996139	0.996426	1.10992	0.8976	1.01068	0.989235	0.933935	0.25334
P07858	Cathepsin B OS=Homo sapiens OX=9606 GN=CTSB PE=1 SV=3	CTSB	957150	992030	1052600	984030	1053700	1059700	0.941581	0.975894	1.03548	0.968024	1.03656	1.04246	1.03186	0.436217
P07900	Heat shock protein HSP 90-alpha OS=Homo sapiens OX=9606 GN=HSP90AA1 PE=1 SV=5	HSP90AA1	4137000	4155500	4621500	5270600	5673100	5745400	0.838493	0.842243	0.936692	1.06825	1.14983	1.16449	1.29233	0.00467963
P07902	Galactose-1-phosphate uridylyltransferase OS=Homo sapiens OX=9606 GN=GALT PE=1 SV=3	GALT	0	0	0	0	0	0
P07910	Heterogeneous nuclear ribonucleoproteins C1/C2 OS=Homo sapiens OX=9606 GN=HNRNPC PE=1 SV=4	HNRNPC	4760400	4665100	5205900	5097400	5452300	5659800	0.926121	0.907581	1.01279	0.991683	1.06073	1.1011	1.10786	0.0872451
P07919	Cytochrome b-c1 complex subunit 6, mitochondrial OS=Homo sapiens OX=9606 GN=UQCRH PE=1 SV=2	UQCRH	752930	753810	756110	589280	582060	587680	1.12325	1.12457	1.128	0.879113	0.868342	0.876726	0.777347	3.60397e-07
P07942	Laminin subunit beta-1 OS=Homo sapiens OX=9606 GN=LAMB1 PE=1 SV=2	LAMB1	69675	73703	83529	114640	125530	124400	0.70679	0.74765	0.847326	1.16292	1.27339	1.26193	1.60669	0.00144096
P07947	Tyrosine-protein kinase Yes OS=Homo sapiens OX=9606 GN=YES1 PE=1 SV=3	YES1	67670	72174	56995	68253	66111	78570	0.990841	1.05679	0.834535	0.999378	0.968014	1.15044	1.08177	0.412388
P07948	Tyrosine-protein kinase Lyn OS=Homo sapiens OX=9606 GN=LYN PE=1 SV=3	LYN	165260	157590	171090	177480	196360	197100	0.931147	0.887931	0.963996	1	1.10638	1.11055	1.15589	0.0260117
P07954	Fumarate hydratase, mitochondrial OS=Homo sapiens OX=9606 GN=FH PE=1 SV=3	FH	1310100	1345700	1486800	1319200	1460600	1421500	0.942077	0.967677	1.06914	0.948621	1.0503	1.02218	1.01417	0.780213
P07992	DNA excision repair protein ERCC-1 OS=Homo sapiens OX=9606 GN=ERCC1 PE=1 SV=1	ERCC1	0	0	0	0	0	0
P07996	Thrombospondin-1 OS=Homo sapiens OX=9606 GN=THBS1 PE=1 SV=2	THBS1	349720	328490	366880	315850	317770	379970	1.01926	0.95738	1.06927	0.920541	0.926137	1.10742	0.969859	0.652268
P08133	Annexin A6 OS=Homo sapiens OX=9606 GN=ANXA6 PE=1 SV=3	ANXA6	1216600	1220200	1331900	1375600	1426800	1436600	0.911573	0.91427	0.997964	1.03071	1.06907	1.07641	1.12479	0.0222063
P08134	Rho-related GTP-binding protein RhoC OS=Homo sapiens OX=9606 GN=RHOC PE=1 SV=1	RHOC	0	0	0	0	0	0
P08174	Complement decay-accelerating factor OS=Homo sapiens OX=9606 GN=CD55 PE=1 SV=4	CD55	112050	99177	123590	133550	152030	158190	0.863487	0.764285	0.952418	1.02917	1.17158	1.21905	1.32541	0.0256171
P08183	ATP-dependent translocase ABCB1 OS=Homo sapiens OX=9606 GN=ABCB1 PE=1 SV=3	ABCB1	163020	168000	196230	164560	189320	179010	0.922633	0.950818	1.11059	0.931349	1.07148	1.01313	1.0107	0.869379
P08195	4F2 cell-surface antigen heavy chain OS=Homo sapiens OX=9606 GN=SLC3A2 PE=1 SV=3	SLC3A2	3072100	3055900	3365000	3077300	3407100	3349600	0.953723	0.948694	1.04465	0.955337	1.05772	1.03987	1.03592	0.470923
P08236	Beta-glucuronidase OS=Homo sapiens OX=9606 GN=GUSB PE=1 SV=2	GUSB	63152	71086	68698	30480	50539	47174	1.1443	1.28807	1.2448	0.552292	0.915758	0.854785	0.631692	0.0411099
P08237	ATP-dependent 6-phosphofructokinase, muscle type OS=Homo sapiens OX=9606 GN=PFKM PE=1 SV=2	PFKM	236860	243170	255390	226870	242160	238050	0.985206	1.01145	1.06228	0.943653	1.00725	0.990156	0.961464	0.254316
P08238	Heat shock protein HSP 90-beta OS=Homo sapiens OX=9606 GN=HSP90AB1 PE=1 SV=4	HSP90AB1	10013000	9996500	11105000	12023000	13030000	13273000	0.865172	0.863747	0.959527	1.03885	1.12586	1.14685	1.23177	0.010645
P08240	Signal recognition particle receptor subunit alpha OS=Homo sapiens OX=9606 GN=SRPRA PE=1 SV=2	SRPRA	261830	259140	296040	235590	260990	264020	0.995797	0.985567	1.12591	0.896001	0.992603	1.00413	0.930956	0.273915
P08243	Asparagine synthetase [glutamine-hydrolyzing] OS=Homo sapiens OX=9606 GN=ASNS PE=1 SV=4	ASNS	297580	300740	338080	242430	250830	261220	1.05595	1.06716	1.19966	0.86025	0.890057	0.926926	0.805724	0.00969054
P08247	Synaptophysin OS=Homo sapiens OX=9606 GN=SYP PE=1 SV=3	SYP	0	0	0	0	0	0
P08397	Porphobilinogen deaminase OS=Homo sapiens OX=9606 GN=HMBS PE=1 SV=2	HMBS	34443	0	69405	41459	0	0	0.711108		1.43293	0.85596			0.798455
P08473	Neprilysin OS=Homo sapiens OX=9606 GN=MME PE=1 SV=2	MME	0	0	0	0	0	0
P08559	Pyruvate dehydrogenase E1 component subunit alpha, somatic form, mitochondrial OS=Homo sapiens OX=9606 GN=PDHA1 PE=1 SV=3	PDHA1	822020	805950	871570	820340	866650	867310	0.975915	0.956837	1.03474	0.973921	1.0289	1.02968	1.02191	0.504287
P08572	Collagen alpha-2(IV) chain OS=Homo sapiens OX=9606 GN=COL4A2 PE=1 SV=4	COL4A2	98122	114950	128430	113020	119120	127900	0.839197	0.98312	1.09841	0.966614	1.01878	1.09388	1.05428	0.539271
P08574	Cytochrome c1, heme protein, mitochondrial OS=Homo sapiens OX=9606 GN=CYC1 PE=1 SV=3	CYC1	1175500	1203000	1237100	997530	1060300	1053200	1.04852	1.07305	1.10346	0.889774	0.945763	0.93943	0.860446	0.00346756
P08579	U2 small nuclear ribonucleoprotein B'' OS=Homo sapiens OX=9606 GN=SNRPB2 PE=1 SV=1	SNRPB2	367810	389600	436800	379200	416160	420390	0.915725	0.969975	1.08749	0.944082	1.0361	1.04663	1.01804	0.763741
P08581	Hepatocyte growth factor receptor OS=Homo sapiens OX=9606 GN=MET PE=1 SV=4	MET	182870	173920	181930	304500	308810	285610	0.763209	0.725856	0.759286	1.27083	1.28882	1.192	1.66862	5.92869e-05
P08582	Melanotransferrin OS=Homo sapiens OX=9606 GN=MELTF PE=1 SV=2	MELTF	53042	46364	51156	38848	58490	59232	1.03621	0.905747	0.999362	0.758918	1.14264	1.15713	1.0399	0.883637
P08603	Complement factor H OS=Homo sapiens OX=9606 GN=CFH PE=1 SV=4	CFH	96601	96470	104320	98955	101330	96585	0.975339	0.974016	1.05327	0.999106	1.02309	0.975178	0.998248	0.967508
P08621	U1 small nuclear ribonucleoprotein 70 kDa OS=Homo sapiens OX=9606 GN=SNRNP70 PE=1 SV=2	SNRNP70	1123300	1133900	1266100	1109400	1207400	1307400	0.942959	0.951857	1.06283	0.931291	1.01356	1.0975	1.02864	0.675774
P08648	Integrin alpha-5 OS=Homo sapiens OX=9606 GN=ITGA5 PE=1 SV=2	ITGA5	433900	411620	471050	612870	677080	707250	0.785631	0.74529	0.852896	1.10968	1.22594	1.28057	1.51697	0.00196171
P08670	Vimentin OS=Homo sapiens OX=9606 GN=VIM PE=1 SV=4	VIM	12434000	12373000	13765000	11113000	12372000	12153000	1.00531	1.00038	1.11292	0.898504	1.0003	0.98259	0.923934	0.175619
P08708	40S ribosomal protein S17 OS=Homo sapiens OX=9606 GN=RPS17 PE=1 SV=2	RPS17	2135600	2036500	1290000	1903800	1428200	1185900	1.28393	1.22435	0.775551	1.14457	0.858637	0.712966	0.827136	0.432228
P08754	Guanine nucleotide-binding protein G(i) subunit alpha-3 OS=Homo sapiens OX=9606 GN=GNAI3 PE=1 SV=3	GNAI3	774130	772400	865270	811230	883810	905550	0.92666	0.924589	1.03576	0.97107	1.05795	1.08397	1.07828	0.205946
P08758	Annexin A5 OS=Homo sapiens OX=9606 GN=ANXA5 PE=1 SV=2	ANXA5	4106200	4025800	4336600	5506900	6089300	6130200	0.815936	0.79996	0.861719	1.09427	1.21	1.21812	1.42168	0.00103952
P08833	Insulin-like growth factor-binding protein 1 OS=Homo sapiens OX=9606 GN=IGFBP1 PE=1 SV=1	IGFBP1	231520	223140	271720	157630	176450	200560	1.10158	1.06171	1.29286	0.750012	0.839558	0.954275	0.736033	0.0289089
P08865	40S ribosomal protein SA OS=Homo sapiens OX=9606 GN=RPSA PE=1 SV=4	RPSA	3656300	3676400	3919200	3099600	3313100	3347400	1.04406	1.0498	1.11913	0.885094	0.946059	0.955854	0.867418	0.0123026
P08962	CD63 antigen OS=Homo sapiens OX=9606 GN=CD63 PE=1 SV=2	CD63	749640	738960	836320	965900	1127100	1126300	0.811267	0.799709	0.905072	1.0453	1.21976	1.21889	1.38469	0.00733989
P09001	39S ribosomal protein L3, mitochondrial OS=Homo sapiens OX=9606 GN=MRPL3 PE=1 SV=1	MRPL3	128680	120640	130390	111590	107020	117290	1.07891	1.0115	1.09325	0.935621	0.897304	0.983413	0.884622	0.0264648
P09012	U1 small nuclear ribonucleoprotein A OS=Homo sapiens OX=9606 GN=SNRPA PE=1 SV=3	SNRPA	735620	751040	790010	694120	756420	759760	0.983675	1.00429	1.05641	0.928181	1.01149	1.01596	0.970848	0.454508
P09038	Fibroblast growth factor 2 OS=Homo sapiens OX=9606 GN=FGF2 PE=1 SV=3	FGF2	0	0	39944	42816	49654	51111			0.870595	0.933192	1.08223	1.11398	1.19819
P09104	Gamma-enolase OS=Homo sapiens OX=9606 GN=ENO2 PE=1 SV=3	ENO2	359150	349000	374690	337960	340520	340990	1.02502	0.996047	1.06937	0.964539	0.971845	0.973187	0.941478	0.0451538
P09110	3-ketoacyl-CoA thiolase, peroxisomal OS=Homo sapiens OX=9606 GN=ACAA1 PE=1 SV=2	ACAA1	588800	603810	581680	732400	721240	702330	0.898872	0.921786	0.888002	1.11809	1.10106	1.07219	1.21512	0.000291564
P09132	Signal recognition particle 19 kDa protein OS=Homo sapiens OX=9606 GN=SRP19 PE=1 SV=3	SRP19	128150	130490	151110	137690	149050	153070	0.905057	0.921583	1.06721	0.972433	1.05266	1.08105	1.07336	0.30078
P09211	Glutathione S-transferase P OS=Homo sapiens OX=9606 GN=GSTP1 PE=1 SV=2	GSTP1	2082600	2081200	2253200	2055500	2207000	2193300	0.970698	0.970045	1.05021	0.958067	1.02868	1.0223	1.00605	0.866961
P09234	U1 small nuclear ribonucleoprotein C OS=Homo sapiens OX=9606 GN=SNRPC PE=1 SV=1	SNRPC	930570	952730	1002200	817820	974010	912790	0.998801	1.02259	1.07568	0.877784	1.04543	0.979718	0.937314	0.294878
P09341	Growth-regulated alpha protein OS=Homo sapiens OX=9606 GN=CXCL1 PE=1 SV=1	CXCL1	196830	210130	232760	98045	96429	104610	1.25796	1.34296	1.48759	0.626616	0.616288	0.668574	0.467523	0.000157351
P09382	Galectin-1 OS=Homo sapiens OX=9606 GN=LGALS1 PE=1 SV=2	LGALS1	25650000	25917000	27836000	28936000	31216000	31681000	0.89876	0.908115	0.975356	1.0139	1.09379	1.11008	1.15654	0.0188185
P09417	Dihydropteridine reductase OS=Homo sapiens OX=9606 GN=QDPR PE=1 SV=2	QDPR	368710	404610	393980	407980	417940	425770	0.914539	1.00358	0.977218	1.01194	1.03665	1.05607	1.0723	0.0805518
P09429	High mobility group protein B1 OS=Homo sapiens OX=9606 GN=HMGB1 PE=1 SV=3	HMGB1	1280900	1305100	1494800	1080100	1244800	1234500	1.00592	1.02492	1.1739	0.848224	0.977566	0.969477	0.872231	0.111314
P09493	Tropomyosin alpha-1 chain OS=Homo sapiens OX=9606 GN=TPM1 PE=1 SV=2	TPM1	1950700	1954400	2116600	1231300	1321800	1229100	1.19383	1.1961	1.29536	0.753557	0.808943	0.752211	0.628095	0.000207614
P09496	Clathrin light chain A OS=Homo sapiens OX=9606 GN=CLTA PE=1 SV=1	CLTA	585420	590710	697780	578230	665700	689690	0.922519	0.930855	1.09958	0.911189	1.04903	1.08683	1.03186	0.705745
P09497	Clathrin light chain B OS=Homo sapiens OX=9606 GN=CLTB PE=1 SV=1	CLTB	292160	307450	331620	254740	297190	297520	0.984433	1.03595	1.11739	0.858346	1.00138	1.00249	0.912181	0.215319
P09525	Annexin A4 OS=Homo sapiens OX=9606 GN=ANXA4 PE=1 SV=4	ANXA4	1402600	1403200	1585700	1528700	1737300	1731000	0.896373	0.896757	1.01339	0.976961	1.11027	1.10625	1.13788	0.0923401
P09543	2',3'-cyclic-nucleotide 3'-phosphodiesterase OS=Homo sapiens OX=9606 GN=CNP PE=1 SV=2	CNP	698070	677810	756420	784950	871640	891670	0.894854	0.868883	0.969653	1.00623	1.11735	1.14303	1.19508	0.0254559
P09601	Heme oxygenase 1 OS=Homo sapiens OX=9606 GN=HMOX1 PE=1 SV=1	HMOX1	2177000	2200700	2526000	2724500	3170400	3110700	0.821029	0.829967	0.95265	1.02751	1.19568	1.17316	1.30446	0.017019
P09622	Dihydrolipoyl dehydrogenase, mitochondrial OS=Homo sapiens OX=9606 GN=DLD PE=1 SV=2	DLD	1148100	1170700	1254100	1290200	1336100	1395800	0.906991	0.924845	0.990731	1.01925	1.05551	1.10267	1.12572	0.0279085
P09651	Heterogeneous nuclear ribonucleoprotein A1 OS=Homo sapiens OX=9606 GN=HNRNPA1 PE=1 SV=5	HNRNPA1	7913800	7920300	8495300	7323100	7433100	7582300	1.01746	1.0183	1.09222	0.941517	0.955659	0.974841	0.918169	0.0293431
P09661	U2 small nuclear ribonucleoprotein A' OS=Homo sapiens OX=9606 GN=SNRPA1 PE=1 SV=2	SNRPA1	678200	661160	742630	650220	746690	742350	0.96398	0.93976	1.05556	0.92421	1.06133	1.05516	1.02751	0.669182
P09874	Poly [ADP-ribose] polymerase 1 OS=Homo sapiens OX=9606 GN=PARP1 PE=1 SV=4	PARP1	865710	876460	960950	879090	981850	956090	0.940964	0.952648	1.04448	0.955507	1.0672	1.0392	1.04214	0.428029
P09884	DNA polymerase alpha catalytic subunit OS=Homo sapiens OX=9606 GN=POLA1 PE=1 SV=2	POLA1	26355	28573	42161	16630	22604	19502	1.01479	1.1002	1.6234	0.640334	0.870361	0.750919	0.604971	0.0452573
P09960	Leukotriene A-4 hydrolase OS=Homo sapiens OX=9606 GN=LTA4H PE=1 SV=2	LTA4H	415520	416880	454310	441750	479320	472450	0.930189	0.933233	1.01702	0.988908	1.07301	1.05763	1.08301	0.106684
P09972	Fructose-bisphosphate aldolase C OS=Homo sapiens OX=9606 GN=ALDOC PE=1 SV=2	ALDOC	5446400	5176500	5404000	4835800	0	5121000
P0C0L5	Complement C4-B OS=Homo sapiens OX=9606 GN=C4B PE=1 SV=2	C4B	0	0	0	0	0	0
Q71UI9	Histone H2A.V OS=Homo sapiens OX=9606 GN=H2AZ2 PE=1 SV=3	H2AZ2	1018500	1045100	1178300	1247500	1306800	1363900	0.85348	0.87577	0.987388	1.04538	1.09507	1.14292	1.20861	0.0210806
Q99878	Histone H2A type 1-J OS=Homo sapiens OX=9606 GN=H2AC14 PE=1 SV=3	H2AC14	34660000	34284000	29735000	35319000	37649000	32950000
P0C5Z0	Histone H2A-Bbd type 2/3 OS=Homo sapiens OX=9606 GN=H2AB2 PE=1 SV=1	H2AB2	462840	450220	301360	391530	308240	308170	1.24959	1.21552	0.813622	1.05707	0.832196	0.832007	0.829976	0.336345
P0C7P0	CDGSH iron-sulfur domain-containing protein 3, mitochondrial OS=Homo sapiens OX=9606 GN=CISD3 PE=1 SV=1	CISD3	22271	21912	0	0	23756	0	0.983426	0.967574			1.049		1.07535
P0CG12	Decreased expression in renal and prostate cancer protein OS=Homo sapiens OX=9606 GN=DERPC PE=1 SV=1	DERPC	0	0	0	0	0	0
P0CG30	Glutathione S-transferase theta-2B OS=Homo sapiens OX=9606 GN=GSTT2B PE=1 SV=1	GSTT2B	40614	40586	41536	46203	41646	0	0.964314	0.963649	0.986205	1.09702	0.988817		1.07363	0.403756
P0CJ79	Zinc finger protein 888 OS=Homo sapiens OX=9606 GN=ZNF888 PE=3 SV=2	ZNF888	161300	218550	0	203160	0	187650	0.837204	1.13435		1.05447		0.97397	1.02885	0.84052
P0DMV9	Heat shock 70 kDa protein 1B OS=Homo sapiens OX=9606 GN=HSPA1B PE=1 SV=1	HSPA1B	3350200	3359000	3730500	6737600	7319300	7362700	0.630937	0.632594	0.702558	1.26888	1.37843	1.3866	2.05174	9.39875e-05
P0DP25	Calmodulin-3 OS=Homo sapiens OX=9606 GN=CALM3 PE=1 SV=1	CALM3	7583100	7038400	7686500	7088500	7303900	7809300	1.02222	0.948791	1.03616	0.955545	0.984581	1.05271	0.995235	0.908335
P0DPB6	DNA-directed RNA polymerases I and III subunit RPAC2 OS=Homo sapiens OX=9606 GN=POLR1D PE=1 SV=1	POLR1D	143960	143530	147180	145300	127880	135080	1.02471	1.02165	1.04763	1.03425	0.910254	0.961503	0.939241	0.165975
P10145	Interleukin-8 OS=Homo sapiens OX=9606 GN=CXCL8 PE=1 SV=1	CXCL8	60076	65916	62256	30306	33908	37320
P10155	60 kDa SS-A/Ro ribonucleoprotein OS=Homo sapiens OX=9606 GN=RO60 PE=1 SV=2	RO60	292860	306270	294450	269690	251110	269760	1.04336	1.09113	1.04902	0.960811	0.894617	0.96106	0.884711	0.0113747
P10176	Cytochrome c oxidase subunit 8A, mitochondrial OS=Homo sapiens OX=9606 GN=COX8A PE=1 SV=2	COX8A	0	0	0	0	0	0
P10253	Lysosomal alpha-glucosidase OS=Homo sapiens OX=9606 GN=GAA PE=1 SV=4	GAA	29400	32495	35219	16579	21064	15810	1.17157	1.29491	1.40345	0.660663	0.839387	0.630019	0.550415	0.00426433
P10301	Ras-related protein R-Ras OS=Homo sapiens OX=9606 GN=RRAS PE=1 SV=1	RRAS	636190	627360	754470	665910	751980	776440	0.906178	0.893601	1.07465	0.948511	1.07111	1.10595	1.08737	0.322482
P10321	HLA class I histocompatibility antigen, C alpha chain OS=Homo sapiens OX=9606 GN=HLA-C PE=1 SV=3	HLA-C	245260	249480	272290	293250	347650	328100	0.847658	0.862243	0.941078	1.01352	1.20153	1.13397	1.26331	0.0175043
P10398	Serine/threonine-protein kinase A-Raf OS=Homo sapiens OX=9606 GN=ARAF PE=1 SV=2	ARAF	53688	55737	60891	61666	69802	70759	0.864673	0.897674	0.980681	0.993163	1.1242	1.13961	1.18736	0.0408331
P10412	Histone H1.4 OS=Homo sapiens OX=9606 GN=H1-4 PE=1 SV=2	H1-4	0	0	0	0	0	0
P10515	Dihydrolipoyllysine-residue acetyltransferase component of pyruvate dehydrogenase complex, mitochondrial OS=Homo sapiens OX=9606 GN=DLAT PE=1 SV=3	DLAT	904360	857030	942090	920730	932360	981010	0.979879	0.928597	1.02076	0.997616	1.01022	1.06293	1.04832	0.229508
P10586	Receptor-type tyrosine-protein phosphatase F OS=Homo sapiens OX=9606 GN=PTPRF PE=1 SV=2	PTPRF	565830	556730	586410	509860	536680	555690	1.0253	1.00881	1.06259	0.923883	0.972481	1.00693	0.937541	0.0914171
P10599	Thioredoxin OS=Homo sapiens OX=9606 GN=TXN PE=1 SV=3	TXN	3930000	4060900	4533200	3831900	4748500	4466900	0.922124	0.952838	1.06366	0.899106	1.11417	1.0481	1.04178	0.640925
P10606	Cytochrome c oxidase subunit 5B, mitochondrial OS=Homo sapiens OX=9606 GN=COX5B PE=1 SV=2	COX5B	673650	689790	716080	607750	644300	642570	1.01705	1.04142	1.08111	0.917557	0.972739	0.970127	0.911085	0.0232373
P10619	Lysosomal protective protein OS=Homo sapiens OX=9606 GN=CTSA PE=1 SV=2	CTSA	540760	567840	617050	502750	546110	542480	0.978164	1.02715	1.11616	0.909409	0.987841	0.981275	0.922168	0.161448
P10620	Microsomal glutathione S-transferase 1 OS=Homo sapiens OX=9606 GN=MGST1 PE=1 SV=1	MGST1	210750	219150	231750	246420	268420	261130	0.879579	0.914637	0.967224	1.02845	1.12027	1.08984	1.17278	0.0129419
P10644	cAMP-dependent protein kinase type I-alpha regulatory subunit OS=Homo sapiens OX=9606 GN=PRKAR1A PE=1 SV=1	PRKAR1A	425240	428980	460230	668000	759510	742380	0.732259	0.738699	0.792512	1.15029	1.30787	1.27837	1.6508	0.000433613
P10646	Tissue factor pathway inhibitor OS=Homo sapiens OX=9606 GN=TFPI PE=1 SV=1	TFPI	157190	160520	192820	167020	188050	178700	0.903131	0.922264	1.10784	0.959609	1.08044	1.02672	1.04552	0.551846
P10768	S-formylglutathione hydrolase OS=Homo sapiens OX=9606 GN=ESD PE=1 SV=2	ESD	600290	650940	688420	657080	686770	672000	0.910565	0.987395	1.04425	0.996708	1.04174	1.01934	1.03929	0.392976
P10809	60 kDa heat shock protein, mitochondrial OS=Homo sapiens OX=9606 GN=HSPD1 PE=1 SV=2	HSPD1	11136000	11064000	11258000	14437000	14844000	14890000	0.860709	0.855144	0.870139	1.11585	1.1473	1.15086	1.32019	1.49113e-05
P10909	Clusterin OS=Homo sapiens OX=9606 GN=CLU PE=1 SV=1	CLU	68079	64396	55348	154060	92867	103330	0.759132	0.718064	0.617172	1.71789	1.03554	1.15221	1.86482	0.0221869
P11021	Endoplasmic reticulum chaperone BiP OS=Homo sapiens OX=9606 GN=HSPA5 PE=1 SV=2	HSPA5	9657600	9650700	10875000	10170000	11440000	11431000	0.916508	0.915854	1.03204	0.965135	1.08566	1.0848	1.09468	0.179431
P11047	Laminin subunit gamma-1 OS=Homo sapiens OX=9606 GN=LAMC1 PE=1 SV=3	LAMC1	137600	145120	150110	167130	172080	173060	0.873558	0.921299	0.952979	1.06103	1.09246	1.09868	1.18354	0.00356945
P11117	Lysosomal acid phosphatase OS=Homo sapiens OX=9606 GN=ACP2 PE=1 SV=3	ACP2	250680	248310	271860	236790	258680	256600	0.987629	0.978292	1.07107	0.932905	1.01915	1.01095	0.975637	0.57417
P11142	Heat shock cognate 71 kDa protein OS=Homo sapiens OX=9606 GN=HSPA8 PE=1 SV=1	HSPA8	8445500	8444500	9400000	9226700	10106000	10399000	0.904524	0.904417	1.00675	0.988192	1.08237	1.11375	1.13091	0.0724447
P11166	Solute carrier family 2, facilitated glucose transporter member 1 OS=Homo sapiens OX=9606 GN=SLC2A1 PE=1 SV=2	SLC2A1	1057600	1065800	1190100	1205600	1361200	1358300	0.876634	0.88343	0.986461	0.999309	1.12828	1.12588	1.18458	0.037702
P11171	Protein 4.1 OS=Homo sapiens OX=9606 GN=EPB41 PE=1 SV=4	EPB41	59790	70292	61983	87999	76674	69229	0.842178	0.990105	0.873068	1.23952	1.08	0.975132	1.21783	0.0840393
P11172	Uridine 5'-monophosphate synthase OS=Homo sapiens OX=9606 GN=UMPS PE=1 SV=1	UMPS	168090	168450	159360	209330	159950	146380	0.997015	0.99915	0.945233	1.24163	0.948733	0.868243	1.03985	0.812977
P11177	Pyruvate dehydrogenase E1 component subunit beta, mitochondrial OS=Homo sapiens OX=9606 GN=PDHB PE=1 SV=3	PDHB	873490	897270	998940	908320	1015000	1048000	0.912894	0.937746	1.044	0.949295	1.06079	1.09528	1.07279	0.305107
P11182	Lipoamide acyltransferase component of branched-chain alpha-keto acid dehydrogenase complex, mitochondrial OS=Homo sapiens OX=9606 GN=DBT PE=1 SV=3	DBT	96661	115080	88065	108770	100450	114860	0.929603	1.10674	0.846934	1.04606	0.966042	1.10462	1.08097	0.399013
P11216	Glycogen phosphorylase, brain form OS=Homo sapiens OX=9606 GN=PYGB PE=1 SV=5	PYGB	769010	791510	842430	710100	732220	714580	1.01189	1.04149	1.1085	0.934373	0.963479	0.940268	0.897605	0.0196153
P11217	Glycogen phosphorylase, muscle form OS=Homo sapiens OX=9606 GN=PYGM PE=1 SV=6	PYGM	0	0	0	0	0	0
P11233	Ras-related protein Ral-A OS=Homo sapiens OX=9606 GN=RALA PE=1 SV=1	RALA	312770	318750	328140	370570	383080	386320	0.893786	0.910875	0.937708	1.05896	1.09471	1.10397	1.18789	0.000799676
P11234	Ras-related protein Ral-B OS=Homo sapiens OX=9606 GN=RALB PE=1 SV=1	RALB	393500	387840	455630	472190	561200	578680	0.8287	0.81678	0.959544	0.994419	1.18187	1.21868	1.30324	0.0319244
P11279	Lysosome-associated membrane glycoprotein 1 OS=Homo sapiens OX=9606 GN=LAMP1 PE=1 SV=3	LAMP1	704530	747590	790340	872630	912750	987590	0.842835	0.894348	0.94549	1.04393	1.09193	1.18146	1.23658	0.0124304
P11310	Medium-chain specific acyl-CoA dehydrogenase, mitochondrial OS=Homo sapiens OX=9606 GN=ACADM PE=1 SV=1	ACADM	272970	282300	326380	309940	333900	360370	0.868474	0.898158	1.0384	0.986097	1.06233	1.14654	1.13901	0.133911
P11387	DNA topoisomerase 1 OS=Homo sapiens OX=9606 GN=TOP1 PE=1 SV=2	TOP1	775300	754880	858200	1214400	1330500	1342900	0.741183	0.721662	0.820435	1.16096	1.27195	1.28381	1.6278	0.000646156
P11388	DNA topoisomerase 2-alpha OS=Homo sapiens OX=9606 GN=TOP2A PE=1 SV=3	TOP2A	448580	455610	491300	456640	497360	505240	0.942814	0.95759	1.0326	0.959755	1.04534	1.0619	1.04568	0.350729
P11413	Glucose-6-phosphate 1-dehydrogenase OS=Homo sapiens OX=9606 GN=G6PD PE=1 SV=4	G6PD	389630	388070	421560	429950	459840	465530	0.915133	0.911469	0.990128	1.00983	1.08004	1.0934	1.13013	0.0285851
P11441	Ubiquitin-like protein 4A OS=Homo sapiens OX=9606 GN=UBL4A PE=1 SV=1	UBL4A	95269	103780	108130	86780	87762	89192	1.00123	1.09067	1.13639	0.912013	0.922333	0.937362	0.858568	0.016626
P11498	Pyruvate carboxylase, mitochondrial OS=Homo sapiens OX=9606 GN=PC PE=1 SV=2	PC	242740	257440	282460	300380	329880	326060	0.837535	0.888255	0.974583	1.03641	1.1382	1.12502	1.22192	0.0191328
P11532	Dystrophin OS=Homo sapiens OX=9606 GN=DMD PE=1 SV=3	DMD	0	0	0	0	0	0
P11586	C-1-tetrahydrofolate synthase, cytoplasmic OS=Homo sapiens OX=9606 GN=MTHFD1 PE=1 SV=4	MTHFD1	616780	623360	673760	645060	687080	694480	0.939135	0.949154	1.0259	0.982195	1.04618	1.05744	1.0589	0.186937
P11717	Cation-independent mannose-6-phosphate receptor OS=Homo sapiens OX=9606 GN=IGF2R PE=1 SV=3	IGF2R	397000	407010	432040	583750	622440	623290	0.777027	0.796619	0.845609	1.14254	1.21827	1.21993	1.4801	0.000291108
P11766	Alcohol dehydrogenase class-3 OS=Homo sapiens OX=9606 GN=ADH5 PE=1 SV=4	ADH5	338690	338320	373020	316720	357200	360460	0.974923	0.973858	1.07374	0.911682	1.0282	1.03759	0.985096	0.7813
P11802	Cyclin-dependent kinase 4 OS=Homo sapiens OX=9606 GN=CDK4 PE=1 SV=2	CDK4	33307	42442	40947	57646	53154	52257	0.714352	0.910274	0.87821	1.23636	1.14002	1.12078	1.39728	0.0140517
P11908	Ribose-phosphate pyrophosphokinase 2 OS=Homo sapiens OX=9606 GN=PRPS2 PE=1 SV=2	PRPS2	176630	173090	164300	173680	153290	173540	1.0446	1.02367	0.971681	1.02716	0.906568	1.02633	0.973717	0.583242
P11940	Polyadenylate-binding protein 1 OS=Homo sapiens OX=9606 GN=PABPC1 PE=1 SV=2	PABPC1	1633400	1653400	1868100	1501000	1687600	1726100	0.973266	0.985183	1.11311	0.894375	1.00556	1.0285	0.953404	0.477472
P12004	Proliferating cell nuclear antigen OS=Homo sapiens OX=9606 GN=PCNA PE=1 SV=1	PCNA	2295000	2371300	2638500	2137300	2261800	2352000	0.97966	1.01223	1.12629	0.912343	0.965488	1.00399	0.924201	0.19792
P12074	Cytochrome c oxidase subunit 6A1, mitochondrial OS=Homo sapiens OX=9606 GN=COX6A1 PE=1 SV=4	COX6A1	754110	749240	700260	621720	593440	592280	1.12805	1.12076	1.0475	0.930011	0.887708	0.885973	0.820218	0.00226162
P12081	Histidine--tRNA ligase, cytoplasmic OS=Homo sapiens OX=9606 GN=HARS1 PE=1 SV=2	HARS1	324610	316440	358100	292410	325970	338240	0.995853	0.970789	1.0986	0.897069	1.00003	1.03767	0.957434	0.488765
P12110	Collagen alpha-2(VI) chain OS=Homo sapiens OX=9606 GN=COL6A2 PE=1 SV=4	COL6A2	0	0	0	0	0	0
P12235	ADP/ATP translocase 1 OS=Homo sapiens OX=9606 GN=SLC25A4 PE=1 SV=4	SLC25A4	200630	191340	207910	219120	239620	233700	0.931488	0.888356	0.965287	1.01733	1.11251	1.08503	1.1543	0.0162088
P12236	ADP/ATP translocase 3 OS=Homo sapiens OX=9606 GN=SLC25A6 PE=1 SV=4	SLC25A6	945430	985190	1032200	923190	1009300	1007600	0.96098	1.00139	1.04918	0.938374	1.0259	1.02417	0.992328	0.848549
P12268	Inosine-5'-monophosphate dehydrogenase 2 OS=Homo sapiens OX=9606 GN=IMPDH2 PE=1 SV=2	IMPDH2	412880	431750	457900	377850	407140	409460	0.99211	1.03745	1.10029	0.907937	0.978318	0.983893	0.917023	0.0945885
P12270	Nucleoprotein TPR OS=Homo sapiens OX=9606 GN=TPR PE=1 SV=3	TPR	842710	845660	941240	849020	922620	922850	0.949693	0.953017	1.06073	0.956804	1.03975	1.04001	1.02467	0.614113
P12429	Annexin A3 OS=Homo sapiens OX=9606 GN=ANXA3 PE=1 SV=3	ANXA3	1791200	1823400	1866300	1823600	1921000	1918700	0.964376	0.981712	1.00481	0.98182	1.03426	1.03302	1.03328	0.193413
P12694	2-oxoisovalerate dehydrogenase subunit alpha, mitochondrial OS=Homo sapiens OX=9606 GN=BCKDHA PE=1 SV=2	BCKDHA	189790	204280	192510	164210	168760	164280	1.05066	1.13088	1.06572	0.909054	0.934242	0.909442	0.84771	0.00245945
P12814	Alpha-actinin-1 OS=Homo sapiens OX=9606 GN=ACTN1 PE=1 SV=2	ACTN1	2788800	2772900	3082700	2857800	3002500	3039400	0.953757	0.948319	1.05427	0.977354	1.02684	1.03946	1.02953	0.487548
P12931	Proto-oncogene tyrosine-protein kinase Src OS=Homo sapiens OX=9606 GN=SRC PE=1 SV=3	SRC	259290	263150	296390	264880	303950	325880	0.90791	0.921426	1.03782	0.927483	1.06429	1.14108	1.09267	0.30691
P12955	Xaa-Pro dipeptidase OS=Homo sapiens OX=9606 GN=PEPD PE=1 SV=3	PEPD	421400	392060	432760	370430	395480	393980	1.05082	0.977661	1.07915	0.923723	0.986189	0.982449	0.930727	0.120972
P12956	X-ray repair cross-complementing protein 6 OS=Homo sapiens OX=9606 GN=XRCC6 PE=1 SV=2	XRCC6	2539000	2568500	2916900	2362500	2635800	2656000	0.971637	0.982926	1.11625	0.904093	1.00868	1.01641	0.953878	0.469098
P13010	X-ray repair cross-complementing protein 5 OS=Homo sapiens OX=9606 GN=XRCC5 PE=1 SV=3	XRCC5	2443100	2401700	2310800	2202600	2171600	2123000	1.07367	1.05548	1.01553	0.967977	0.954354	0.932995	0.907988	0.00801581
P13051	Uracil-DNA glycosylase OS=Homo sapiens OX=9606 GN=UNG PE=1 SV=2	UNG	0	0	0	0	0	0
P13073	Cytochrome c oxidase subunit 4 isoform 1, mitochondrial OS=Homo sapiens OX=9606 GN=COX4I1 PE=1 SV=1	COX4I1	1435500	1450300	1607300	1326000	1523500	1516500	0.972221	0.982244	1.08858	0.89806	1.03182	1.02708	0.971712	0.63926
P13196	5-aminolevulinate synthase, nonspecific, mitochondrial OS=Homo sapiens OX=9606 GN=ALAS1 PE=1 SV=2	ALAS1	68863	69828	70835	82299	99686	82882	0.870961	0.883166	0.895903	1.0409	1.2608	1.04827	1.26412	0.021928
P13284	Gamma-interferon-inducible lysosomal thiol reductase OS=Homo sapiens OX=9606 GN=IFI30 PE=1 SV=3	IFI30	84098	90241	80225	59770	63572	49696	1.18004	1.26624	1.1257	0.838677	0.892026	0.697321	0.679743	0.00872151
P13473	Lysosome-associated membrane glycoprotein 2 OS=Homo sapiens OX=9606 GN=LAMP2 PE=1 SV=2	LAMP2	724040	720830	607050	749140	702330	775850	1.01519	1.01069	0.851156	1.05038	0.98475	1.08783	1.08548	0.26315
P13489	Ribonuclease inhibitor OS=Homo sapiens OX=9606 GN=RNH1 PE=1 SV=2	RNH1	429440	421300	389930	442700	408490	386540	1.03964	1.01993	0.943988	1.07174	0.98892	0.935781	0.99763	0.953303
P13498	Cytochrome b-245 light chain OS=Homo sapiens OX=9606 GN=CYBA PE=1 SV=3	CYBA	1401700	1441100	1518900	1158000	1300800	1376800	1.02597	1.05481	1.11176	0.847596	0.952118	1.00775	0.879382	0.0805666
P13584	Cytochrome P450 4B1 OS=Homo sapiens OX=9606 GN=CYP4B1 PE=1 SV=2	CYP4B1	0	0	0	0	0	0
P13611	Versican core protein OS=Homo sapiens OX=9606 GN=VCAN PE=1 SV=3	VCAN	34031	29852	0	32574	28123	22515	1.15677	1.01472		1.10724	0.955947	0.765322	0.868379	0.38158
P13637	Sodium/potassium-transporting ATPase subunit alpha-3 OS=Homo sapiens OX=9606 GN=ATP1A3 PE=1 SV=3	ATP1A3	0	0	0	0	0	0
P13639	Elongation factor 2 OS=Homo sapiens OX=9606 GN=EEF2 PE=1 SV=4	EEF2	2848800	2866400	3245600	2810900	3157600	3169700	0.944406	0.95024	1.07595	0.931842	1.04678	1.05079	1.0198	0.748603
P13667	Protein disulfide-isomerase A4 OS=Homo sapiens OX=9606 GN=PDIA4 PE=1 SV=2	PDIA4	4003600	4020300	4524200	4133400	4634700	4631500	0.92577	0.929632	1.04615	0.955784	1.0717	1.07096	1.06786	0.299208
P13671	Complement component C6 OS=Homo sapiens OX=9606 GN=C6 PE=1 SV=3	C6	0	0	0	0	0	0
P13674	Prolyl 4-hydroxylase subunit alpha-1 OS=Homo sapiens OX=9606 GN=P4HA1 PE=1 SV=2	P4HA1	899810	899900	997110	1112800	1233300	1227000	0.847555	0.84764	0.939205	1.04818	1.16168	1.15574	1.27756	0.00688035
P13693	Translationally-controlled tumor protein OS=Homo sapiens OX=9606 GN=TPT1 PE=1 SV=1	TPT1	1253200	1238200	1374700	1205800	1376400	1281500	0.972755	0.961112	1.06707	0.935962	1.06838	0.994722	0.999379	0.985414
P13716	Delta-aminolevulinic acid dehydratase OS=Homo sapiens OX=9606 GN=ALAD PE=1 SV=1	ALAD	0	37852	35549	29735	39665	48075		0.991534	0.931207	0.778909	1.03903	1.25933	1.06697	0.815685
P13747	HLA class I histocompatibility antigen, alpha chain E OS=Homo sapiens OX=9606 GN=HLA-E PE=1 SV=4	HLA-E	79377	81818	94893	100340	124480	119310	0.793482	0.817883	0.948585	1.00304	1.24435	1.19267	1.3438	0.0266911
P13797	Plastin-3 OS=Homo sapiens OX=9606 GN=PLS3 PE=1 SV=4	PLS3	546490	550730	609370	566780	616980	632840	0.930674	0.937894	1.03776	0.965228	1.05072	1.07773	1.06446	0.265397
P13798	Acylamino-acid-releasing enzyme OS=Homo sapiens OX=9606 GN=APEH PE=1 SV=4	APEH	327130	324670	356890	311820	336740	342320	0.981601	0.974219	1.0709	0.935661	1.01044	1.02718	0.982343	0.693824
P13804	Electron transfer flavoprotein subunit alpha, mitochondrial OS=Homo sapiens OX=9606 GN=ETFA PE=1 SV=1	ETFA	968110	973070	1006500	1081200	1083300	1072300	0.939232	0.944044	0.976477	1.04895	1.05099	1.04031	1.09808	0.00174325
P13807	Glycogen [starch] synthase, muscle OS=Homo sapiens OX=9606 GN=GYS1 PE=1 SV=2	GYS1	248100	249430	249130	205260	195330	197910	1.10663	1.11257	1.11123	0.915549	0.871257	0.882765	0.80157	0.000120141
P13861	cAMP-dependent protein kinase type II-alpha regulatory subunit OS=Homo sapiens OX=9606 GN=PRKAR2A PE=1 SV=2	PRKAR2A	493940	475070	506370	458390	479770	493550	1.01945	0.980506	1.04511	0.94608	0.990207	1.01865	0.970401	0.348492
P13984	General transcription factor IIF subunit 2 OS=Homo sapiens OX=9606 GN=GTF2F2 PE=1 SV=2	GTF2F2	135590	139090	142120	144830	139850	135060	0.972506	0.997609	1.01934	1.03878	1.00306	0.968704	1.00705	0.793401
P13987	CD59 glycoprotein OS=Homo sapiens OX=9606 GN=CD59 PE=1 SV=1	CD59	4926000	5043700	5586300	5707100	6504900	6427000	0.864337	0.884989	0.980196	1.00139	1.14138	1.12771	1.19819	0.033662
P13995	Bifunctional methylenetetrahydrofolate dehydrogenase/cyclohydrolase, mitochondrial OS=Homo sapiens OX=9606 GN=MTHFD2 PE=1 SV=2	MTHFD2	596220	603660	563940	485370	468980	461960	1.1249	1.13893	1.06399	0.915755	0.884832	0.871587	0.802979	0.00101139
P14174	Macrophage migration inhibitory factor OS=Homo sapiens OX=9606 GN=MIF PE=1 SV=4	MIF	6081800	6172800	6263100	5924800	6356300	6353800	0.982187	0.996883	1.01147	0.956832	1.02652	1.02611	1.00633	0.825823
P14209	CD99 antigen OS=Homo sapiens OX=9606 GN=CD99 PE=1 SV=1	CD99	554330	527120	590120	600340	703970	673650	0.911345	0.86661	0.970185	0.986987	1.15736	1.10751	1.18329	0.0440861
P14314	Glucosidase 2 subunit beta OS=Homo sapiens OX=9606 GN=PRKCSH PE=1 SV=2	PRKCSH	1437200	1459200	1674300	1586200	1847800	1830500	0.876769	0.89019	1.02141	0.967667	1.12726	1.1167	1.15179	0.110932
P14324	Farnesyl pyrophosphate synthase OS=Homo sapiens OX=9606 GN=FDPS PE=1 SV=4	FDPS	493740	498080	553280	542510	607850	635550	0.889352	0.897169	0.996599	0.977199	1.09489	1.14479	1.15585	0.0732528
P14373	Zinc finger protein RFP OS=Homo sapiens OX=9606 GN=TRIM27 PE=1 SV=1	TRIM27	67621	60055	71354	35372	42707	52815	1.22976	1.09216	1.29764	0.643275	0.77667	0.960494	0.65766	0.0273112
P14406	Cytochrome c oxidase subunit 7A2, mitochondrial OS=Homo sapiens OX=9606 GN=COX7A2 PE=1 SV=1	COX7A2	990140	943050	0	0	1095400	1026800	0.976616	0.930169			1.08044	1.01278	1.09777	0.157841
P14550	Aldo-keto reductase family 1 member A1 OS=Homo sapiens OX=9606 GN=AKR1A1 PE=1 SV=3	AKR1A1	2512200	2577800	2800600	2609800	2984200	2910400	0.919378	0.943385	1.02492	0.955096	1.09211	1.06511	1.07779	0.230647
P14618	Pyruvate kinase PKM OS=Homo sapiens OX=9606 GN=PKM PE=1 SV=4	PKM	11258000	11541000	11809000	12456000	12949000	13080000	0.924138	0.947368	0.969368	1.02248	1.06295	1.0737	1.11203	0.00639701
P14625	Endoplasmin OS=Homo sapiens OX=9606 GN=HSP90B1 PE=1 SV=1	HSP90B1	9541600	9656800	10783000	10662000	11795000	11911000	0.889668	0.900409	1.00542	0.994135	1.09978	1.11059	1.14631	0.0600076
P14635	G2/mitotic-specific cyclin-B1 OS=Homo sapiens OX=9606 GN=CCNB1 PE=1 SV=1	CCNB1	126990	121270	100550	132420	124060	118640	1.05251	1.0051	0.833368	1.09751	1.02822	0.983299	1.07543	0.382258
P14649	Myosin light chain 6B OS=Homo sapiens OX=9606 GN=MYL6B PE=1 SV=1	MYL6B	0	0	0	0	0	0
P63162	Small nuclear ribonucleoprotein-associated protein N OS=Homo sapiens OX=9606 GN=SNRPN PE=1 SV=1	SNRPN	1110800	1116100	1263400	1062400	1195400	1191000	0.96047	0.965053	1.09242	0.918621	1.03362	1.02982	0.98811	0.848731
P14735	Insulin-degrading enzyme OS=Homo sapiens OX=9606 GN=IDE PE=1 SV=4	IDE	4231500	4049400	4354700	3917000	3966700	4108400	1.03091	0.986548	1.06093	0.954291	0.9664	1.00092	0.949072	0.110948
P14854	Cytochrome c oxidase subunit 6B1 OS=Homo sapiens OX=9606 GN=COX6B1 PE=1 SV=2	COX6B1	524010	529570	593260	418990	477200	472640	1.04257	1.05364	1.18035	0.833626	0.949441	0.940368	0.831186	0.0327062
P14859	POU domain, class 2, transcription factor 1 OS=Homo sapiens OX=9606 GN=POU2F1 PE=1 SV=2	POU2F1	42740	52021	24882	44274	0	0	1.04297	1.26945	0.607185	1.0804			1.11015
P14866	Heterogeneous nuclear ribonucleoprotein L OS=Homo sapiens OX=9606 GN=HNRNPL PE=1 SV=2	HNRNPL	2871300	2896800	3182500	3084800	3473800	3441800	0.909071	0.917144	1.0076	0.976666	1.09983	1.08969	1.11729	0.0932369
P14868	Aspartate--tRNA ligase, cytoplasmic OS=Homo sapiens OX=9606 GN=DARS1 PE=1 SV=2	DARS1	625090	622140	699410	571040	644810	652070	0.983217	0.978577	1.10012	0.898201	1.01423	1.02565	0.959561	0.507392
P14921	Protein C-ets-1 OS=Homo sapiens OX=9606 GN=ETS1 PE=1 SV=1	ETS1	23172	27484	58851	0	0	0	0.634809	0.752938	1.61225
P14923	Junction plakoglobin OS=Homo sapiens OX=9606 GN=JUP PE=1 SV=3	JUP	764060	774180	761010	850660	898730	893540	0.927599	0.939885	0.923896	1.03273	1.09109	1.08479	1.14947	0.00157493
P14927	Cytochrome b-c1 complex subunit 7 OS=Homo sapiens OX=9606 GN=UQCRB PE=1 SV=2	UQCRB	711710	682730	761150	674400	752180	749080	0.985919	0.945773	1.05441	0.934234	1.04198	1.03769	1.00931	0.859416
P15104	Glutamine synthetase OS=Homo sapiens OX=9606 GN=GLUL PE=1 SV=4	GLUL	0	0	0	48917	57487	53339				0.918669	1.07962	1.00172
P15121	Aldo-keto reductase family 1 member B1 OS=Homo sapiens OX=9606 GN=AKR1B1 PE=1 SV=3	AKR1B1	2558300	2561900	2881700	2410600	2536800	2641600	0.984536	0.985921	1.10899	0.927695	0.976262	1.01659	0.9484	0.334354
P15151	Poliovirus receptor OS=Homo sapiens OX=9606 GN=PVR PE=1 SV=2	PVR	109700	127140	140940	118900	127120	138480	0.863462	1.00073	1.10936	0.935877	1.00058	1.08999	1.01779	0.817794
P15170	Eukaryotic peptide chain release factor GTP-binding subunit ERF3A OS=Homo sapiens OX=9606 GN=GSPT1 PE=1 SV=1	GSPT1	509710	521620	585090	554740	610820	626360	0.897287	0.918253	1.02999	0.976558	1.07528	1.10264	1.10857	0.140569
P15260	Interferon gamma receptor 1 OS=Homo sapiens OX=9606 GN=IFNGR1 PE=1 SV=1	IFNGR1	0	27680	31635	89704	66451	61112		0.500394	0.571892	1.62165	1.20129	1.10477	2.44196	0.0114717
P15289	Arylsulfatase A OS=Homo sapiens OX=9606 GN=ARSA PE=1 SV=3	ARSA	127310	143930	127530	111200	114790	111920	1.0369	1.17226	1.03869	0.905685	0.934924	0.911549	0.847381	0.01713
P15291	Beta-1,4-galactosyltransferase 1 OS=Homo sapiens OX=9606 GN=B4GALT1 PE=1 SV=5	B4GALT1	87791	50388	91310	95916	56003	0	1.15088	0.660552	1.19701	1.25739	0.734161		0.992982	0.980283
P15311	Ezrin OS=Homo sapiens OX=9606 GN=EZR PE=1 SV=4	EZR	1088700	1091700	1181700	1155000	1241000	1224100	0.93555	0.938128	1.01547	0.992524	1.06643	1.0519	1.07674	0.0996061
P15336	Cyclic AMP-dependent transcription factor ATF-2 OS=Homo sapiens OX=9606 GN=ATF2 PE=1 SV=4	ATF2	40634	42644	45815	52249	49195	57624	0.846069	0.88792	0.953946	1.08791	1.02432	1.19983	1.2322	0.0228079
P15374	Ubiquitin carboxyl-terminal hydrolase isozyme L3 OS=Homo sapiens OX=9606 GN=UCHL3 PE=1 SV=1	UCHL3	246510	247580	267050	250750	256690	260440	0.967325	0.971524	1.04793	0.983964	1.00727	1.02199	1.00886	0.756535
P15407	Fos-related antigen 1 OS=Homo sapiens OX=9606 GN=FOSL1 PE=1 SV=1	FOSL1	84349	77083	0	92787	66266	70154	1.07963	0.986627		1.18763	0.848174	0.897939	0.946557	0.670531
P15529	Membrane cofactor protein OS=Homo sapiens OX=9606 GN=CD46 PE=1 SV=3	CD46	367750	367310	423650	459110	522860	525770	0.827505	0.826515	0.95329	1.03308	1.17653	1.18308	1.30122	0.0152811
P15531	Nucleoside diphosphate kinase A OS=Homo sapiens OX=9606 GN=NME1 PE=1 SV=1	NME1	1502400	1449100	1589600	1538300	1749700	1706300	0.945361	0.911823	1.00023	0.967951	1.10097	1.07366	1.0998	0.119329
P15559	NAD(P)H dehydrogenase [quinone] 1 OS=Homo sapiens OX=9606 GN=NQO1 PE=1 SV=1	NQO1	1391400	1443000	1592000	1414600	1561600	1600000	0.927332	0.961722	1.06103	0.942794	1.04077	1.06636	1.03384	0.575913
P15586	N-acetylglucosamine-6-sulfatase OS=Homo sapiens OX=9606 GN=GNS PE=1 SV=3	GNS	781730	768760	869390	717160	786370	796740	0.993693	0.977206	1.10512	0.911615	0.999591	1.01277	0.950572	0.37831
P15880	40S ribosomal protein S2 OS=Homo sapiens OX=9606 GN=RPS2 PE=1 SV=2	RPS2	2020300	1972000	2233100	1896500	2046000	2124100	0.986154	0.962577	1.09003	0.925724	0.998698	1.03682	0.974492	0.641022
P15924	Desmoplakin OS=Homo sapiens OX=9606 GN=DSP PE=1 SV=3	DSP	1116700	1124100	1159300	1058100	1064800	1058400	1.01805	1.0248	1.05689	0.964628	0.970736	0.964901	0.935649	0.00478904
P15927	Replication protein A 32 kDa subunit OS=Homo sapiens OX=9606 GN=RPA2 PE=1 SV=1	RPA2	322380	341690	408670	282090	344170	337380	0.949862	1.00676	1.20411	0.831151	1.01406	0.994058	0.898298	0.328656
P15954	Cytochrome c oxidase subunit 7C, mitochondrial OS=Homo sapiens OX=9606 GN=COX7C PE=1 SV=1	COX7C	245420	198750	0	0	0	0	1.10507	0.894928
P16070	CD44 antigen OS=Homo sapiens OX=9606 GN=CD44 PE=1 SV=3	CD44	4666600	4637900	5277300	6069300	6628500	6675500	0.824607	0.819535	0.93252	1.07247	1.17128	1.17959	1.32859	0.00540732
P16152	Carbonyl reductase [NADPH] 1 OS=Homo sapiens OX=9606 GN=CBR1 PE=1 SV=3	CBR1	760740	742490	814800	764080	860920	828350	0.956629	0.93368	1.02461	0.960829	1.08261	1.04165	1.05838	0.277679
P16219	Short-chain specific acyl-CoA dehydrogenase, mitochondrial OS=Homo sapiens OX=9606 GN=ACADS PE=1 SV=1	ACADS	151710	155180	169810	122070	127120	131090	1.06217	1.08647	1.1889	0.854652	0.890009	0.917804	0.797734	0.00495844
P16220	Cyclic AMP-responsive element-binding protein 1 OS=Homo sapiens OX=9606 GN=CREB1 PE=1 SV=3	CREB1	94948	95376	0	0	0	76161	1.06889	1.07371				0.857395	0.80033
P16278	Beta-galactosidase OS=Homo sapiens OX=9606 GN=GLB1 PE=1 SV=2	GLB1	317730	308570	347110	244620	282710	264980	1.07966	1.04854	1.1795	0.83123	0.960662	0.900415	0.813953	0.0196869
P16333	Cytoplasmic protein NCK1 OS=Homo sapiens OX=9606 GN=NCK1 PE=1 SV=1	NCK1	0	0	26270	0	0	29542			0.941375			1.05863	1.12455
P16383	Intron Large complex component GCFC2 OS=Homo sapiens OX=9606 GN=GCFC2 PE=1 SV=2	GCFC2	37835	31258	0	21701	0	0	1.25014	1.03282		0.717041			0.628168
P16401	Histone H1.5 OS=Homo sapiens OX=9606 GN=H1-5 PE=1 SV=3	H1-5	3106200	3299400	3691300	3369800	3580300	3602900	0.902532	0.958668	1.07254	0.979123	1.04029	1.04685	1.04517	0.446276
P16402	Histone H1.3 OS=Homo sapiens OX=9606 GN=H1-3 PE=1 SV=2	H1-3	4409200	4403000	4871800	4350900	4961000	4927900
P16403	Histone H1.2 OS=Homo sapiens OX=9606 GN=H1-2 PE=1 SV=2	H1-2	0	0	0	0	833920	888300
P16422	Epithelial cell adhesion molecule OS=Homo sapiens OX=9606 GN=EPCAM PE=1 SV=2	EPCAM	10733	11763	0	17111	16567	14756	0.756591	0.829198		1.20619	1.16784	1.04018	1.43534	0.0127524
P16435	NADPH--cytochrome P450 reductase OS=Homo sapiens OX=9606 GN=POR PE=1 SV=2	POR	398530	405900	453750	459640	506320	511930	0.873947	0.890109	0.99504	1.00796	1.11032	1.12262	1.17463	0.0382973
P16455	Methylated-DNA--protein-cysteine methyltransferase OS=Homo sapiens OX=9606 GN=MGMT PE=1 SV=1	MGMT	68994	70801	81233	63523	33148	77053	1.04867	1.07613	1.23469	0.965513	0.50383	1.17116	0.785982	0.315698
P16615	Sarcoplasmic/endoplasmic reticulum calcium ATPase 2 OS=Homo sapiens OX=9606 GN=ATP2A2 PE=1 SV=1	ATP2A2	966660	982450	1060700	1032000	1111900	1119100	0.924619	0.939722	1.01457	0.987117	1.06354	1.07043	1.08412	0.104531
P16885	1-phosphatidylinositol 4,5-bisphosphate phosphodiesterase gamma-2 OS=Homo sapiens OX=9606 GN=PLCG2 PE=1 SV=4	PLCG2	0	162720	171370	41151	0	0		1.30092	1.37008	0.328997			0.246347
P16949	Stathmin OS=Homo sapiens OX=9606 GN=STMN1 PE=1 SV=3	STMN1	1499300	1523300	1711400	1346300	1509500	1498000	0.989877	1.00572	1.12991	0.888862	0.996611	0.989018	0.919687	0.209146
P16989	Y-box-binding protein 3 OS=Homo sapiens OX=9606 GN=YBX3 PE=1 SV=4	YBX3	681440	719540	786800	628700	672040	572220	1.00687	1.06317	1.16255	0.928944	0.992982	0.845491	0.856101	0.0679098
P17026	Zinc finger protein 22 OS=Homo sapiens OX=9606 GN=ZNF22 PE=1 SV=3	ZNF22	0	0	0	0	0	0
P17028	Zinc finger protein 24 OS=Homo sapiens OX=9606 GN=ZNF24 PE=1 SV=4	ZNF24	20793	27817	27782	23501	29841	26261	0.799756	1.06992	1.06857	0.903914	1.14777	1.01007	1.04203	0.721649
Q9Y2G7	Zinc finger protein 30 homolog OS=Homo sapiens OX=9606 GN=ZFP30 PE=1 SV=1	ZFP30	0	0	0	0	0	0
P17050	Alpha-N-acetylgalactosaminidase OS=Homo sapiens OX=9606 GN=NAGA PE=1 SV=2	NAGA	236180	257250	295790	171110	239950	217810	0.999288	1.08844	1.2515	0.723974	1.01524	0.921564	0.796825	0.124656
P17066	Heat shock 70 kDa protein 6 OS=Homo sapiens OX=9606 GN=HSPA6 PE=1 SV=2	HSPA6	8914500	7945900	9496200	8785600	9081500	9565900	0.994374	0.886331	1.05926	0.979996	1.013	1.06704	1.04084	0.506295
P17081	Rho-related GTP-binding protein RhoQ OS=Homo sapiens OX=9606 GN=RHOQ PE=1 SV=2	RHOQ	0	0	17342	0	0	26294			0.794848			1.20515	1.5162
P17096	High mobility group protein HMG-I/HMG-Y OS=Homo sapiens OX=9606 GN=HMGA1 PE=1 SV=3	HMGA1	155210	228520	240820	158390	167530	189350	0.817024	1.20293	1.26767	0.833763	0.881876	0.996736	0.825026	0.298634
P17152	Transmembrane protein 11, mitochondrial OS=Homo sapiens OX=9606 GN=TMEM11 PE=1 SV=1	TMEM11	134850	135210	148700	146160	141370	156760	0.937489	0.939992	1.03378	1.01612	0.982817	1.08981	1.06097	0.251635
P17174	Aspartate aminotransferase, cytoplasmic OS=Homo sapiens OX=9606 GN=GOT1 PE=1 SV=3	GOT1	361710	351530	393910	340190	363300	381540	0.990001	0.962138	1.07813	0.931101	0.994353	1.04428	0.980021	0.694966
P17252	Protein kinase C alpha type OS=Homo sapiens OX=9606 GN=PRKCA PE=1 SV=4	PRKCA	182800	198660	176800	204930	201970	208380	0.934608	1.0157	0.903932	1.04775	1.03262	1.06539	1.10214	0.0515493
P17275	Transcription factor jun-B OS=Homo sapiens OX=9606 GN=JUNB PE=1 SV=1	JUNB	0	0	0	0	0	0
P17301	Integrin alpha-2 OS=Homo sapiens OX=9606 GN=ITGA2 PE=1 SV=1	ITGA2	587560	570910	616090	806930	894380	828290	0.819059	0.795849	0.85883	1.12486	1.24677	1.15464	1.42548	0.000741149
P17302	Gap junction alpha-1 protein OS=Homo sapiens OX=9606 GN=GJA1 PE=1 SV=2	GJA1	47083	37842	0	49787	42170	51174	1.03227	0.829665		1.09155	0.924554	1.12196	1.12359	0.369195
P17480	Nucleolar transcription factor 1 OS=Homo sapiens OX=9606 GN=UBTF PE=1 SV=1	UBTF	1719900	1755400	1959900	1902700	2010000	1974100	0.911447	0.93026	1.03863	1.00832	1.06518	1.04616	1.08309	0.136368
P17535	Transcription factor jun-D OS=Homo sapiens OX=9606 GN=JUND PE=1 SV=3	JUND	74508	73819	89775	74483	87938	72285	0.945517	0.936773	1.13926	0.9452	1.11595	0.917307	0.985737	0.881544
P17568	NADH dehydrogenase [ubiquinone] 1 beta subcomplex subunit 7 OS=Homo sapiens OX=9606 GN=NDUFB7 PE=1 SV=4	NDUFB7	0	242340	279660	196730	212910	230020		1.04308	1.20371	0.846762	0.916404	0.990049	0.816935	0.0837855
P17612	cAMP-dependent protein kinase catalytic subunit alpha OS=Homo sapiens OX=9606 GN=PRKACA PE=1 SV=2	PRKACA	126630	117390	129840	142360	129420	151240	0.953443	0.883872	0.977613	1.07188	0.97445	1.13874	1.13149	0.0882049
P17655	Calpain-2 catalytic subunit OS=Homo sapiens OX=9606 GN=CAPN2 PE=1 SV=6	CAPN2	1062300	1069700	1157400	1176900	1295900	1304500	0.901949	0.908232	0.982693	0.99925	1.10029	1.10759	1.14832	0.0329959
P17676	CCAAT/enhancer-binding protein beta OS=Homo sapiens OX=9606 GN=CEBPB PE=1 SV=2	CEBPB	237130	250800	299530	380290	426990	432680	0.701769	0.742224	0.886437	1.12544	1.26365	1.28048	1.57463	0.00494716
P17693	HLA class I histocompatibility antigen, alpha chain G OS=Homo sapiens OX=9606 GN=HLA-G PE=1 SV=1	HLA-G	0	0	0	0	0	0
P17706	Tyrosine-protein phosphatase non-receptor type 2 OS=Homo sapiens OX=9606 GN=PTPN2 PE=1 SV=2	PTPN2	66877	64564	76292	69575	69601	68383	0.966217	0.932799	1.10224	1.0052	1.00557	0.987975	0.999162	0.974442
P17812	CTP synthase 1 OS=Homo sapiens OX=9606 GN=CTPS1 PE=1 SV=2	CTPS1	1039100	1064800	1151400	958620	1029700	996470	0.99912	1.02383	1.1071	0.921737	0.990082	0.95813	0.916902	0.081451
P17813	Endoglin OS=Homo sapiens OX=9606 GN=ENG PE=1 SV=2	ENG	210210	204090	236400	291670	355110	348350	0.766337	0.744026	0.861814	1.06331	1.29458	1.26994	1.52932	0.00536567
P17844	Probable ATP-dependent RNA helicase DDX5 OS=Homo sapiens OX=9606 GN=DDX5 PE=1 SV=1	DDX5	1169600	1198900	1354900	832540	998730	968540	1.07579	1.10274	1.24623	0.765764	0.918624	0.890856	0.75195	0.0167394
P17858	ATP-dependent 6-phosphofructokinase, liver type OS=Homo sapiens OX=9606 GN=PFKL PE=1 SV=6	PFKL	515910	498400	538700	443120	479140	482660	1.0465	1.01098	1.09272	0.898845	0.971909	0.97905	0.904643	0.0470339
P17900	Ganglioside GM2 activator OS=Homo sapiens OX=9606 GN=GM2A PE=1 SV=4	GM2A	115410	111880	98062	31056	82040	124550	1.22995	1.19233	1.04507	0.330971	0.874319	1.32736	0.730427	0.328099
P17931	Galectin-3 OS=Homo sapiens OX=9606 GN=LGALS3 PE=1 SV=5	LGALS3	110520	107140	107040	156490	138710	146100	0.865692	0.839217	0.838433	1.22577	1.0865	1.14439	1.3591	0.00110869
P17936	Insulin-like growth factor-binding protein 3 OS=Homo sapiens OX=9606 GN=IGFBP3 PE=1 SV=2	IGFBP3	230120	210900	248480	151240	182640	187780	1.14	1.04478	1.23095	0.749232	0.904785	0.930249	0.756577	0.0274251
P17980	26S proteasome regulatory subunit 6A OS=Homo sapiens OX=9606 GN=PSMC3 PE=1 SV=3	PSMC3	812150	803690	812880	734350	715010	706070	1.06299	1.05192	1.06394	0.96116	0.935846	0.924145	0.887476	0.000597369
P17987	T-complex protein 1 subunit alpha OS=Homo sapiens OX=9606 GN=TCP1 PE=1 SV=1	TCP1	1049900	1037400	1158000	1110900	1224300	1248400	0.922462	0.911479	1.01744	0.976058	1.07569	1.09687	1.10424	0.11939
P18031	Tyrosine-protein phosphatase non-receptor type 1 OS=Homo sapiens OX=9606 GN=PTPN1 PE=1 SV=1	PTPN1	395310	385270	428980	423940	475140	482580	0.915345	0.892097	0.993308	0.981638	1.10019	1.11742	1.14228	0.0639448
P18065	Insulin-like growth factor-binding protein 2 OS=Homo sapiens OX=9606 GN=IGFBP2 PE=1 SV=2	IGFBP2	117330	123020	173220	84140	0	86908	1.00348	1.05214	1.48148	0.719615		0.743289	0.620383	0.0621336
P18074	General transcription and DNA repair factor IIH helicase subunit XPD OS=Homo sapiens OX=9606 GN=ERCC2 PE=1 SV=1	ERCC2	95479	106670	83927	78704	78011	78427	1.09911	1.22793	0.966125	0.906001	0.898023	0.902812	0.821956	0.0509043
P18077	60S ribosomal protein L35a OS=Homo sapiens OX=9606 GN=RPL35A PE=1 SV=2	RPL35A	203630	209720	236860	232080	267990	262870	0.864579	0.890436	1.00567	0.985373	1.13784	1.1161	1.17337	0.0683944
P18084	Integrin beta-5 OS=Homo sapiens OX=9606 GN=ITGB5 PE=1 SV=1	ITGB5	108030	113110	129140	107130	121130	132560	0.911517	0.954381	1.08964	0.903923	1.02205	1.11849	1.03009	0.742567
P18085	ADP-ribosylation factor 4 OS=Homo sapiens OX=9606 GN=ARF4 PE=1 SV=3	ARF4	560020	569020	617900	636050	726370	724100	0.876524	0.890611	0.967116	0.995524	1.13689	1.13334	1.19439	0.0295494
P18124	60S ribosomal protein L7 OS=Homo sapiens OX=9606 GN=RPL7 PE=1 SV=1	RPL7	1790400	1680600	2009300	1842400	2045000	2098000	0.936916	0.879458	1.05147	0.964128	1.07015	1.09788	1.09217	0.245257
P18206	Vinculin OS=Homo sapiens OX=9606 GN=VCL PE=1 SV=4	VCL	1363500	1384100	1564500	1449500	1613300	1627800	0.908727	0.922457	1.04269	0.966044	1.07521	1.08487	1.08778	0.213639
P18433	Receptor-type tyrosine-protein phosphatase alpha OS=Homo sapiens OX=9606 GN=PTPRA PE=1 SV=3	PTPRA	125390	118740	109100	116210	106530	118600	1.08317	1.02573	0.942454	1.00387	0.920253	1.02452	0.966339	0.553737
P18583	Protein SON OS=Homo sapiens OX=9606 GN=SON PE=1 SV=4	SON	358160	365560	374770	357710	378170	385740	0.967952	0.987951	1.01284	0.966736	1.02203	1.04249	1.02106	0.476203
P18615	Negative elongation factor E OS=Homo sapiens OX=9606 GN=NELFE PE=1 SV=3	NELFE	154160	157790	159890	126540	132970	146120	1.05412	1.07894	1.0933	0.86526	0.909228	0.999145	0.859677	0.0246153
P18621	60S ribosomal protein L17 OS=Homo sapiens OX=9606 GN=RPL17 PE=1 SV=3	RPL17	1800500	1784000	1896300	2015800	2096700	2113700	0.922781	0.914325	0.97188	1.03313	1.07459	1.0833	1.136	0.0060013
P18669	Phosphoglycerate mutase 1 OS=Homo sapiens OX=9606 GN=PGAM1 PE=1 SV=2	PGAM1	2847800	2913100	3332200	2670100	3017600	2989300	0.961548	0.983596	1.1251	0.901548	1.01888	1.00932	0.95424	0.505338
P18754	Regulator of chromosome condensation OS=Homo sapiens OX=9606 GN=RCC1 PE=1 SV=1	RCC1	973650	1004200	1042500	955020	939720	891720	1.00604	1.03761	1.07718	0.986793	0.970984	0.921387	0.922562	0.0479176
P18827	Syndecan-1 OS=Homo sapiens OX=9606 GN=SDC1 PE=1 SV=3	SDC1	0	0	0	0	0	0
P18858	DNA ligase 1 OS=Homo sapiens OX=9606 GN=LIG1 PE=1 SV=1	LIG1	98624	101480	112580	63691	62696	70023	1.16235	1.19601	1.32683	0.750639	0.738913	0.825266	0.628142	0.000933637
P18859	ATP synthase-coupling factor 6, mitochondrial OS=Homo sapiens OX=9606 GN=ATP5PF PE=1 SV=1	ATP5PF	1057700	1074500	1220700	1083000	1095300	1105900	0.956171	0.971358	1.10352	0.979042	0.990161	0.999744	0.97951	0.704562
P18887	DNA repair protein XRCC1 OS=Homo sapiens OX=9606 GN=XRCC1 PE=1 SV=2	XRCC1	73239	76800	83205	64092	68866	63264	1.02321	1.07296	1.16244	0.895419	0.962116	0.883851	0.841274	0.019558
P19021	Peptidyl-glycine alpha-amidating monooxygenase OS=Homo sapiens OX=9606 GN=PAM PE=1 SV=2	PAM	25322	28088	27639	39327	42719	44054	0.733443	0.813559	0.800554	1.13909	1.23734	1.27601	1.55585	0.000698839
P19022	Cadherin-2 OS=Homo sapiens OX=9606 GN=CDH2 PE=1 SV=4	CDH2	366970	365060	354230	401200	413740	396820	0.958138	0.953151	0.924874	1.04751	1.08025	1.03607	1.11553	0.00279012
P19174	1-phosphatidylinositol 4,5-bisphosphate phosphodiesterase gamma-1 OS=Homo sapiens OX=9606 GN=PLCG1 PE=1 SV=1	PLCG1	94630	90781	116120	99015	101770	119330	0.913349	0.8762	1.12077	0.955673	0.982263	1.15175	1.06163	0.55101
P19256	Lymphocyte function-associated antigen 3 OS=Homo sapiens OX=9606 GN=CD58 PE=1 SV=1	CD58	77595	75524	96094	73482	88513	86988	0.934512	0.90957	1.1573	0.884977	1.066	1.04764	0.999077	0.987886
P19338	Nucleolin OS=Homo sapiens OX=9606 GN=NCL PE=1 SV=3	NCL	3832400	3844600	4215000	3620500	4087600	4100700	0.970195	0.973284	1.06705	0.916551	1.0348	1.03812	0.993004	0.888503
P19367	Hexokinase-1 OS=Homo sapiens OX=9606 GN=HK1 PE=1 SV=3	HK1	598400	595280	646220	611230	661710	648240	0.954619	0.949642	1.03091	0.975087	1.05562	1.03413	1.04418	0.290395
P19387	DNA-directed RNA polymerase II subunit RPB3 OS=Homo sapiens OX=9606 GN=POLR2C PE=1 SV=2	POLR2C	124390	121790	136750	119680	106410	102930	1.0483	1.02639	1.15247	1.00861	0.896776	0.867449	0.859217	0.0580779
P19388	DNA-directed RNA polymerases I, II, and III subunit RPABC1 OS=Homo sapiens OX=9606 GN=POLR2E PE=1 SV=4	POLR2E	357250	333530	275160	339070	302840	308510	1.11853	1.04426	0.861508	1.06161	0.948173	0.965925	0.983933	0.900048
P19404	NADH dehydrogenase [ubiquinone] flavoprotein 2, mitochondrial OS=Homo sapiens OX=9606 GN=NDUFV2 PE=1 SV=2	NDUFV2	390550	391170	408300	334240	351120	350560	1.05272	1.05439	1.10057	0.900941	0.946441	0.944931	0.870506	0.00310141
P19447	General transcription and DNA repair factor IIH helicase subunit XPB OS=Homo sapiens OX=9606 GN=ERCC3 PE=1 SV=1	ERCC3	76516	67579	57104	75132	75543	46907	1.15125	1.01678	0.859178	1.13042	1.13661	0.705756	0.982023	0.856688
P19474	E3 ubiquitin-protein ligase TRIM21 OS=Homo sapiens OX=9606 GN=TRIM21 PE=1 SV=1	TRIM21	22728	22950	24181	25480	23873	23234	0.957331	0.966682	1.01853	1.07325	1.00556	0.978645	1.03905	0.320432
P19525	Interferon-induced, double-stranded RNA-activated protein kinase OS=Homo sapiens OX=9606 GN=EIF2AK2 PE=1 SV=2	EIF2AK2	217990	211360	238450	229170	255800	249360	0.932824	0.904453	1.02038	0.980665	1.09462	1.06706	1.09963	0.124597
P19623	Spermidine synthase OS=Homo sapiens OX=9606 GN=SRM PE=1 SV=1	SRM	301280	308450	301920	299000	315030	297740	0.991368	1.01496	0.993474	0.983865	1.03661	0.979719	1.00013	0.99453
P19634	Sodium/hydrogen exchanger 1 OS=Homo sapiens OX=9606 GN=SLC9A1 PE=1 SV=2	SLC9A1	64558	67805	59881	133650	143040	138410	0.637774	0.669851	0.591569	1.32034	1.4131	1.36736	2.15924	4.76908e-05
P19784	Casein kinase II subunit alpha' OS=Homo sapiens OX=9606 GN=CSNK2A2 PE=1 SV=1	CSNK2A2	264990	264900	288230	271680	288760	285260	0.955596	0.955272	1.0394	0.979721	1.04131	1.02869	1.03371	0.375041
P19793	Retinoic acid receptor RXR-alpha OS=Homo sapiens OX=9606 GN=RXRA PE=1 SV=1	RXRA	0	0	0	0	0	0
P19838	Nuclear factor NF-kappa-B p105 subunit OS=Homo sapiens OX=9606 GN=NFKB1 PE=1 SV=2	NFKB1	48857	64695	52267	58661	58275	55928	0.865535	1.14612	0.925946	1.03922	1.03238	0.990803	1.04249	0.601254
P19971	Thymidine phosphorylase OS=Homo sapiens OX=9606 GN=TYMP PE=1 SV=2	TYMP	254640	244580	277150	276010	271910	296880	0.94243	0.905198	1.02574	1.02152	1.00635	1.09876	1.08814	0.136441
P20020	Plasma membrane calcium-transporting ATPase 1 OS=Homo sapiens OX=9606 GN=ATP2B1 PE=1 SV=4	ATP2B1	237630	235280	244540	264210	272860	281740	0.928085	0.918907	0.955073	1.0319	1.06568	1.10036	1.14128	0.00379859
P20042	Eukaryotic translation initiation factor 2 subunit 2 OS=Homo sapiens OX=9606 GN=EIF2S2 PE=1 SV=2	EIF2S2	542910	534320	597130	518340	593000	564490	0.972321	0.956937	1.06943	0.928317	1.06203	1.01097	1.00088	0.992012
P20073	Annexin A7 OS=Homo sapiens OX=9606 GN=ANXA7 PE=1 SV=3	ANXA7	895710	887510	1060900	928400	1081100	1087100	0.904648	0.896366	1.07149	0.937664	1.09189	1.09795	1.08877	0.331235
P20226	TATA-box-binding protein OS=Homo sapiens OX=9606 GN=TBP PE=1 SV=2	TBP	0	0	0	0	0	0
P20248	Cyclin-A2 OS=Homo sapiens OX=9606 GN=CCNA2 PE=1 SV=2	CCNA2	0	0	0	0	0	0
P20290	Transcription factor BTF3 OS=Homo sapiens OX=9606 GN=BTF3 PE=1 SV=1	BTF3	1016700	1016100	984450	874350	885260	903800	1.07385	1.07322	1.03979	0.923502	0.935025	0.954607	0.882728	0.000972257
P20336	Ras-related protein Rab-3A OS=Homo sapiens OX=9606 GN=RAB3A PE=1 SV=1	RAB3A	0	0	0	0	0	0
P20337	Ras-related protein Rab-3B OS=Homo sapiens OX=9606 GN=RAB3B PE=1 SV=2	RAB3B	247740	238910	215410	236980	241230	277640	1.01957	0.983229	0.886516	0.975287	0.992777	1.14262	1.07662	0.326102
P20338	Ras-related protein Rab-4A OS=Homo sapiens OX=9606 GN=RAB4A PE=1 SV=3	RAB4A	0	103140	89447	84460	0	108430		1.07026	0.92817	0.876421		1.12515	1.00157	0.982444
P20339	Ras-related protein Rab-5A OS=Homo sapiens OX=9606 GN=RAB5A PE=1 SV=2	RAB5A	527160	523320	494190	505390	447090	489460	1.05905	1.05133	0.992811	1.01531	0.898189	0.983309	0.933494	0.172149
P20340	Ras-related protein Rab-6A OS=Homo sapiens OX=9606 GN=RAB6A PE=1 SV=3	RAB6A	2189400	2224700	2526100	2606800	2917800	2821500	0.859358	0.873213	0.991515	1.02319	1.14526	1.10746	1.20257	0.0300313
P20585	DNA mismatch repair protein Msh3 OS=Homo sapiens OX=9606 GN=MSH3 PE=1 SV=4	MSH3	282400	317290	300760	296120	275320	269250	0.973156	1.09339	1.03642	1.02043	0.948758	0.92784	0.933633	0.197235
P20618	Proteasome subunit beta type-1 OS=Homo sapiens OX=9606 GN=PSMB1 PE=1 SV=2	PSMB1	873270	962060	999970	755360	818190	833440	0.999491	1.10111	1.1445	0.864538	0.93645	0.953904	0.848937	0.0317086
P20645	Cation-dependent mannose-6-phosphate receptor OS=Homo sapiens OX=9606 GN=M6PR PE=1 SV=1	M6PR	526390	515250	555120	691970	803080	785550	0.814559	0.797321	0.859017	1.07079	1.24272	1.2156	1.42827	0.00231213
P20674	Cytochrome c oxidase subunit 5A, mitochondrial OS=Homo sapiens OX=9606 GN=COX5A PE=1 SV=2	COX5A	1403100	1362300	1580400	1158600	1344800	1119300	1.05648	1.02576	1.18999	0.872385	1.01259	0.842793	0.833609	0.0645443
P20700	Lamin-B1 OS=Homo sapiens OX=9606 GN=LMNB1 PE=1 SV=2	LMNB1	1373600	1341200	1521900	1299800	1430700	1472900	0.976481	0.953448	1.08191	0.924017	1.01707	1.04707	0.99214	0.89261
P20810	Calpastatin OS=Homo sapiens OX=9606 GN=CAST PE=1 SV=4	CAST	396440	396700	426120	366310	408190	393730	0.996293	0.996947	1.07088	0.920573	1.02582	0.989483	0.958147	0.339305
P20839	Inosine-5'-monophosphate dehydrogenase 1 OS=Homo sapiens OX=9606 GN=IMPDH1 PE=1 SV=2	IMPDH1	64874	72494	81514	47701	47789	66985	1.02068	1.14057	1.28248	0.750494	0.751878	1.05389	0.742295	0.078729
P20929	Nebulin OS=Homo sapiens OX=9606 GN=NEB PE=1 SV=5	NEB	189810	0	0	0	0	173200	1.04576					0.954244	0.912491
P20933	N(4)-(beta-N-acetylglucosaminyl)-L-asparaginase OS=Homo sapiens OX=9606 GN=AGA PE=1 SV=2	AGA	0	0	0	0	0	0
P20936	Ras GTPase-activating protein 1 OS=Homo sapiens OX=9606 GN=RASA1 PE=1 SV=1	RASA1	43917	46654	36222	47262	51094	38502	0.999435	1.06172	0.824317	1.07556	1.16276	0.876204	1.07938	0.545164
P21127	Cyclin-dependent kinase 11B OS=Homo sapiens OX=9606 GN=CDK11B PE=1 SV=4	CDK11B	588490	599720	647400	563880	644550	632350	0.960437	0.978764	1.05658	0.920272	1.05193	1.03202	1.00282	0.971294
P21281	V-type proton ATPase subunit B, brain isoform OS=Homo sapiens OX=9606 GN=ATP6V1B2 PE=1 SV=3	ATP6V1B2	435410	430180	414800	518830	475790	539940	0.928066	0.916919	0.884136	1.10587	1.01414	1.15087	1.19851	0.0109135
P21283	V-type proton ATPase subunit C 1 OS=Homo sapiens OX=9606 GN=ATP6V1C1 PE=1 SV=4	ATP6V1C1	210860	216580	241030	262350	286690	283370	0.842945	0.865812	0.963555	1.04878	1.14609	1.13282	1.24525	0.0111995
P21291	Cysteine and glycine-rich protein 1 OS=Homo sapiens OX=9606 GN=CSRP1 PE=1 SV=3	CSRP1	1005300	1013200	1139100	890060	1017500	1053000	0.985885	0.993632	1.1171	0.87287	0.997849	1.03266	0.937598	0.373386
P21333	Filamin-A OS=Homo sapiens OX=9606 GN=FLNA PE=1 SV=4	FLNA	4623700	4590800	5146600	4148400	4515200	4589100	1.00465	0.997501	1.11827	0.901375	0.981075	0.997132	0.922819	0.174316
P21359	Neurofibromin OS=Homo sapiens OX=9606 GN=NF1 PE=1 SV=2	NF1	1025600	962510	992980	995650	980220	995630	1.03377	0.970176	1.00089	1.00358	0.988027	1.00356	0.996783	0.88588
P21397	Amine oxidase [flavin-containing] A OS=Homo sapiens OX=9606 GN=MAOA PE=1 SV=1	MAOA	94938	98891	107980	94526	103450	104760	0.942243	0.981475	1.07168	0.938153	1.02672	1.03972	1.00307	0.947718
P21399	Cytoplasmic aconitate hydratase OS=Homo sapiens OX=9606 GN=ACO1 PE=1 SV=3	ACO1	680320	661490	687130	679820	632550	663010	1.01938	0.991165	1.02958	1.01863	0.947801	0.993442	0.973602	0.322416
P21580	Tumor necrosis factor alpha-induced protein 3 OS=Homo sapiens OX=9606 GN=TNFAIP3 PE=1 SV=1	TNFAIP3	36655	43402	18094	68939	32933	24935	0.977649	1.1576	0.482597	1.83872	0.878377	0.665057	1.29196	0.607279
P21589	5'-nucleotidase OS=Homo sapiens OX=9606 GN=NT5E PE=1 SV=1	NT5E	297480	302680	362240	431410	495720	480710	0.753038	0.766201	0.91697	1.09207	1.25486	1.21686	1.46284	0.00722695
P21741	Midkine OS=Homo sapiens OX=9606 GN=MDK PE=1 SV=1	MDK	0	0	0	0	0	0
P21796	Voltage-dependent anion-selective channel protein 1 OS=Homo sapiens OX=9606 GN=VDAC1 PE=1 SV=2	VDAC1	3713800	3807600	3941100	3790000	4105200	4067700	0.951224	0.975249	1.00944	0.970741	1.05147	1.04187	1.04366	0.237592
P21912	Succinate dehydrogenase [ubiquinone] iron-sulfur subunit, mitochondrial OS=Homo sapiens OX=9606 GN=SDHB PE=1 SV=3	SDHB	654530	629910	733580	582690	668500	660720	0.9993	0.961712	1.11999	0.889619	1.02063	1.00875	0.947419	0.444286
P21926	CD9 antigen OS=Homo sapiens OX=9606 GN=CD9 PE=1 SV=4	CD9	1583300	1575400	1156400	1640100	1670600	1609200	1.02867	1.02354	0.751316	1.06558	1.08539	1.0455	1.14016	0.247193
P21953	2-oxoisovalerate dehydrogenase subunit beta, mitochondrial OS=Homo sapiens OX=9606 GN=BCKDHB PE=1 SV=2	BCKDHB	88730	108400	118350	98211	109500	119730	0.828064	1.01163	1.10449	0.916545	1.0219	1.11737	1.03791	0.709659
P21964	Catechol O-methyltransferase OS=Homo sapiens OX=9606 GN=COMT PE=1 SV=2	COMT	543000	542350	411520	504250	398440	393140	1.16661	1.16522	0.884134	1.08336	0.856032	0.844645	0.865693	0.30925
P21980	Protein-glutamine gamma-glutamyltransferase 2 OS=Homo sapiens OX=9606 GN=TGM2 PE=1 SV=2	TGM2	4014400	4083100	4432700	4112500	4485100	4560700	0.937634	0.95368	1.03533	0.960547	1.04757	1.06523	1.05013	0.332376
P22033	Methylmalonyl-CoA mutase, mitochondrial OS=Homo sapiens OX=9606 GN=MMUT PE=1 SV=4	MMUT	525200	530630	553200	556660	610580	635770	0.923553	0.933102	0.97279	0.978875	1.07369	1.11799	1.12056	0.0567679
P22059	Oxysterol-binding protein 1 OS=Homo sapiens OX=9606 GN=OSBP PE=1 SV=1	OSBP	251490	256970	290840	301120	286290	292030	0.898853	0.918439	1.03949	1.07624	1.02323	1.04375	1.10026	0.110218
P22061	Protein-L-isoaspartate(D-aspartate) O-methyltransferase OS=Homo sapiens OX=9606 GN=PCMT1 PE=1 SV=4	PCMT1	1011100	1022400	1086600	1047900	1140800	1135700	0.941361	0.951881	1.01165	0.975623	1.06211	1.05737	1.06548	0.150058
P22087	rRNA 2'-O-methyltransferase fibrillarin OS=Homo sapiens OX=9606 GN=FBL PE=1 SV=2	FBL	595160	603790	625550	607930	614470	631100	0.970897	0.984976	1.02047	0.991729	1.0024	1.02953	1.01589	0.439707
P22102	Trifunctional purine biosynthetic protein adenosine-3 OS=Homo sapiens OX=9606 GN=GART PE=1 SV=1	GART	590400	579890	649090	613280	644540	616650	0.958999	0.941928	1.05433	0.996164	1.04694	1.00164	1.03028	0.466672
P22234	Multifunctional protein ADE2 OS=Homo sapiens OX=9606 GN=PAICS PE=1 SV=3	PAICS	881820	882140	985570	852060	910160	944480	0.969703	0.970054	1.08379	0.936977	1.00087	1.03861	0.984423	0.765796
P22307	Sterol carrier protein 2 OS=Homo sapiens OX=9606 GN=SCP2 PE=1 SV=2	SCP2	444340	437960	425760	404330	415970	395640	1.05628	1.04111	1.01211	0.961165	0.988835	0.940507	0.929575	0.0189286
P22314	Ubiquitin-like modifier-activating enzyme 1 OS=Homo sapiens OX=9606 GN=UBA1 PE=1 SV=3	UBA1	3100000	3147700	3407200	3057600	3281900	3334800	0.962275	0.977081	1.05763	0.949113	1.01874	1.03516	1.00201	0.958993
P22392	Nucleoside diphosphate kinase B OS=Homo sapiens OX=9606 GN=NME2 PE=1 SV=1	NME2	4838500	4792400	5428900	4987000	5523700	5764200	0.926481	0.917654	1.03953	0.954916	1.05768	1.10373	1.08069	0.258158
P22570	NADPH:adrenodoxin oxidoreductase, mitochondrial OS=Homo sapiens OX=9606 GN=FDXR PE=1 SV=3	FDXR	665910	650870	753390	638540	685590	703950	0.974919	0.952899	1.10299	0.934848	1.00373	1.03061	0.979668	0.738779
P22626	Heterogeneous nuclear ribonucleoproteins A2/B1 OS=Homo sapiens OX=9606 GN=HNRNPA2B1 PE=1 SV=2	HNRNPA2B1	8481800	8134800	9336900	9114800	9929700	10345000	0.919553	0.881933	1.01226	0.988179	1.07653	1.12155	1.13239	0.0872106
P22681	E3 ubiquitin-protein ligase CBL OS=Homo sapiens OX=9606 GN=CBL PE=1 SV=2	CBL	96636	124840	93187	114220	122770	108740	0.877986	1.13423	0.84665	1.03775	1.11543	0.987957	1.09873	0.360746
P22692	Insulin-like growth factor-binding protein 4 OS=Homo sapiens OX=9606 GN=IGFBP4 PE=1 SV=2	IGFBP4	42241	38134	47859	24932	36883	9891.6	1.26761	1.14436	1.4362	0.748182	1.10682	0.296836	0.559186	0.146142
P22694	cAMP-dependent protein kinase catalytic subunit beta OS=Homo sapiens OX=9606 GN=PRKACB PE=1 SV=2	PRKACB	0	44956	69593	81103	95510	89718		0.59016	0.913582	1.06468	1.25381	1.17777	1.55003	0.270723
P22695	Cytochrome b-c1 complex subunit 2, mitochondrial OS=Homo sapiens OX=9606 GN=UQCRC2 PE=1 SV=3	UQCRC2	1736900	1754300	1872700	1665400	1810500	1823600	0.977306	0.987096	1.05372	0.937074	1.01872	1.02609	0.987994	0.75822
P22830	Ferrochelatase, mitochondrial OS=Homo sapiens OX=9606 GN=FECH PE=1 SV=2	FECH	1876100	1859400	2112700	1696100	1893200	1843100	0.997872	0.98899	1.12372	0.902133	1.00697	0.98032	0.928901	0.238436
P23025	DNA repair protein complementing XP-A cells OS=Homo sapiens OX=9606 GN=XPA PE=1 SV=1	XPA	0	0	0	0	0	0
P23142	Fibulin-1 OS=Homo sapiens OX=9606 GN=FBLN1 PE=1 SV=4	FBLN1	0	0	0	31754	37466	35519				0.909518	1.07312	1.01736
P23193	Transcription elongation factor A protein 1 OS=Homo sapiens OX=9606 GN=TCEA1 PE=1 SV=2	TCEA1	309260	330180	364580	226810	314580	297540	1.00684	1.07495	1.18694	0.738414	1.02416	0.968686	0.835571	0.169315
P23219	Prostaglandin G/H synthase 1 OS=Homo sapiens OX=9606 GN=PTGS1 PE=1 SV=2	PTGS1	70335	0	0	40739	46793	0	1.3366			0.774177	0.889223		0.622251
P23229	Integrin alpha-6 OS=Homo sapiens OX=9606 GN=ITGA6 PE=1 SV=5	ITGA6	903000	916310	986040	1013100	1070500	1071300	0.909022	0.922421	0.992616	1.01986	1.07764	1.07844	1.1246	0.0231479
P23246	Splicing factor, proline- and glutamine-rich OS=Homo sapiens OX=9606 GN=SFPQ PE=1 SV=2	SFPQ	4728300	4705000	5249400	4902200	5385000	5451900	0.932548	0.927953	1.03532	0.966846	1.06207	1.07526	1.07195	0.228206
P23258	Tubulin gamma-1 chain OS=Homo sapiens OX=9606 GN=TUBG1 PE=1 SV=2	TUBG1	199920	198020	209280	184010	207460	200710	1.0001	0.990595	1.04692	0.92051	1.03782	1.00405	0.975231	0.546792
P23284	Peptidyl-prolyl cis-trans isomerase B OS=Homo sapiens OX=9606 GN=PPIB PE=1 SV=2	PPIB	3142700	3108200	3716100	3422900	4066600	4057600	0.876458	0.866836	1.03637	0.954602	1.13412	1.13161	1.15853	0.143832
P23368	NAD-dependent malic enzyme, mitochondrial OS=Homo sapiens OX=9606 GN=ME2 PE=1 SV=1	ME2	765760	741850	855020	875900	982020	979490	0.883562	0.855974	0.986554	1.01065	1.13309	1.13017	1.20095	0.0326094
P23381	Tryptophan--tRNA ligase, cytoplasmic OS=Homo sapiens OX=9606 GN=WARS1 PE=1 SV=2	WARS1	313690	321000	359290	310190	323080	323050	0.965052	0.98754	1.10534	0.954284	0.993939	0.993847	0.962112	0.448076
P23396	40S ribosomal protein S3 OS=Homo sapiens OX=9606 GN=RPS3 PE=1 SV=2	RPS3	2100700	2089900	2410200	1860500	2102700	2120200	0.993693	0.988584	1.1401	0.880071	0.994639	1.00292	0.921616	0.266849
P23434	Glycine cleavage system H protein, mitochondrial OS=Homo sapiens OX=9606 GN=GCSH PE=1 SV=2	GCSH	836670	852180	916670	832790	873330	902770	0.962721	0.980567	1.05477	0.958256	1.0049	1.03878	1.00129	0.968514
P23458	Tyrosine-protein kinase JAK1 OS=Homo sapiens OX=9606 GN=JAK1 PE=1 SV=2	JAK1	207470	210180	239890	325350	337520	346000	0.747007	0.756765	0.863737	1.17144	1.21526	1.24579	1.53431	0.000983051
P23469	Receptor-type tyrosine-protein phosphatase epsilon OS=Homo sapiens OX=9606 GN=PTPRE PE=1 SV=1	PTPRE	32688	0	0	34367	0	0	0.974961			1.02504			1.05136
P23497	Nuclear autoantigen Sp-100 OS=Homo sapiens OX=9606 GN=SP100 PE=1 SV=3	SP100	123670	126600	165360	110300	136190	124310	0.94353	0.965884	1.2616	0.841524	1.03905	0.948412	0.89214	0.383579
P23511	Nuclear transcription factor Y subunit alpha OS=Homo sapiens OX=9606 GN=NFYA PE=1 SV=2	NFYA	0	0	0	0	0	0
P23526	Adenosylhomocysteinase OS=Homo sapiens OX=9606 GN=AHCY PE=1 SV=4	AHCY	1822100	1837000	2066600	1770100	1964100	1994000	0.954487	0.962292	1.08257	0.927247	1.02887	1.04454	1.00044	0.990122
P23528	Cofilin-1 OS=Homo sapiens OX=9606 GN=CFL1 PE=1 SV=3	CFL1	16182000	16285000	18216000	15148000	16798000	17392000	0.970716	0.976895	1.09273	0.908689	1.00767	1.0433	0.973463	0.656873
P23588	Eukaryotic translation initiation factor 4B OS=Homo sapiens OX=9606 GN=EIF4B PE=1 SV=2	EIF4B	1266000	1206800	1201200	1179800	1204100	1140200	1.05528	1.00593	1.00126	0.983426	1.00368	0.950417	0.9592	0.146312
P23610	40-kDa huntingtin-associated protein OS=Homo sapiens OX=9606 GN=F8A1 PE=1 SV=2	F8A1	30026	32540	0	23710	24556	17608	1.16887	1.26674		0.922999	0.955933	0.685456	0.701915	0.0797614
P23743	Diacylglycerol kinase alpha OS=Homo sapiens OX=9606 GN=DGKA PE=1 SV=3	DGKA	123940	119130	82947	125960	101870	107250	1.12486	1.0812	0.752812	1.14319	0.924554	0.973382	1.0278	0.799051
P23786	Carnitine O-palmitoyltransferase 2, mitochondrial OS=Homo sapiens OX=9606 GN=CPT2 PE=1 SV=2	CPT2	46584	64342	64040	42949	41706	49341	0.904655	1.24951	1.24365	0.834064	0.809925	0.958196	0.76584	0.0951292
P23919	Thymidylate kinase OS=Homo sapiens OX=9606 GN=DTYMK PE=1 SV=4	DTYMK	335110	340240	373740	366440	417500	408560	0.896979	0.910711	1.00038	0.980839	1.11751	1.09358	1.1367	0.0730644
P23921	Ribonucleoside-diphosphate reductase large subunit OS=Homo sapiens OX=9606 GN=RRM1 PE=1 SV=1	RRM1	164350	159440	179470	109180	121670	117820	1.15749	1.12291	1.26398	0.768936	0.856901	0.829786	0.692823	0.00155949
P24385	G1/S-specific cyclin-D1 OS=Homo sapiens OX=9606 GN=CCND1 PE=1 SV=1	CCND1	0	37441	0	35921	0	0		1.02072		0.979281			0.959403
P24386	Rab proteins geranylgeranyltransferase component A 1 OS=Homo sapiens OX=9606 GN=CHM PE=1 SV=3	CHM	43367	40407	49768	50459	57714	62050	0.85659	0.798124	0.983023	0.996672	1.13997	1.22562	1.27468	0.0477971
P24390	ER lumen protein-retaining receptor 1 OS=Homo sapiens OX=9606 GN=KDELR1 PE=1 SV=1	KDELR1	416370	378870	405660	408780	348000	465360	1.03103	0.938169	1.00451	1.01223	0.861727	1.15234	1.01769	0.904688
P24534	Elongation factor 1-beta OS=Homo sapiens OX=9606 GN=EEF1B2 PE=1 SV=3	EEF1B2	3734300	3939300	3840600	3884800	3764300	3641000	0.982525	1.03646	1.01049	1.02212	0.990418	0.957977	0.980537	0.460858
P24539	ATP synthase F(0) complex subunit B1, mitochondrial OS=Homo sapiens OX=9606 GN=ATP5PB PE=1 SV=2	ATP5PB	809360	816880	938480	783630	907730	867550	0.947797	0.956603	1.099	0.917666	1.06299	1.01594	0.997735	0.97897
P24666	Low molecular weight phosphotyrosine protein phosphatase OS=Homo sapiens OX=9606 GN=ACP1 PE=1 SV=3	ACP1	280050	291650	320970	294700	340920	300660	0.918724	0.956778	1.05296	0.966784	1.11841	0.986336	1.04885	0.481504
P24752	Acetyl-CoA acetyltransferase, mitochondrial OS=Homo sapiens OX=9606 GN=ACAT1 PE=1 SV=1	ACAT1	1979800	1920400	2229000	2045700	2274500	2269100	0.933978	0.905956	1.05154	0.965067	1.073	1.07046	1.07507	0.270438
P24821	Tenascin OS=Homo sapiens OX=9606 GN=TNC PE=1 SV=3	TNC	34679	35062	37481	32239	26967	38973	1.01301	1.0242	1.09486	0.941738	0.787737	1.13845	0.915661	0.416169
P24844	Myosin regulatory light polypeptide 9 OS=Homo sapiens OX=9606 GN=MYL9 PE=1 SV=4	MYL9	874820	857080	967540	694350	786520	794260	1.05515	1.03375	1.16698	0.837479	0.948649	0.957984	0.842816	0.0401318
P24928	DNA-directed RNA polymerase II subunit RPB1 OS=Homo sapiens OX=9606 GN=POLR2A PE=1 SV=2	POLR2A	135700	139910	141920	120770	117700	122400	1.04599	1.07844	1.09394	0.93091	0.907246	0.943474	0.864297	0.00113776
P24941	Cyclin-dependent kinase 2 OS=Homo sapiens OX=9606 GN=CDK2 PE=1 SV=2	CDK2	242190	242930	239290	229040	216700	227180	1.03994	1.04312	1.02749	0.983476	0.930489	0.975489	0.928921	0.0143545
P25098	Beta-adrenergic receptor kinase 1 OS=Homo sapiens OX=9606 GN=GRK2 PE=1 SV=2	GRK2	25757	26716	0	0	0	0
P25205	DNA replication licensing factor MCM3 OS=Homo sapiens OX=9606 GN=MCM3 PE=1 SV=3	MCM3	670230	681260	763190	565610	621340	620130	1.0254	1.04228	1.16762	0.865341	0.950604	0.948753	0.854541	0.0379964
P25325	3-mercaptopyruvate sulfurtransferase OS=Homo sapiens OX=9606 GN=MPST PE=1 SV=3	MPST	180460	179370	191540	198750	222590	214870	0.911736	0.906229	0.967716	1.00414	1.12459	1.08559	1.15387	0.0225947
P25398	40S ribosomal protein S12 OS=Homo sapiens OX=9606 GN=RPS12 PE=1 SV=3	RPS12	3179100	3321000	3632100	2678400	3170100	3130100	0.998106	1.04266	1.14033	0.840907	0.99528	0.982722	0.886145	0.141699
P25440	Bromodomain-containing protein 2 OS=Homo sapiens OX=9606 GN=BRD2 PE=1 SV=2	BRD2	61250	59655	75789	69719	72085	70028	0.899576	0.87615	1.11311	1.02396	1.05871	1.0285	1.07696	0.355191
P25445	Tumor necrosis factor receptor superfamily member 6 OS=Homo sapiens OX=9606 GN=FAS PE=1 SV=1	FAS	253730	255500	251230	294050	296890	294760	0.924807	0.931258	0.915695	1.07177	1.08212	1.07435	1.16469	1.14395e-05
P25490	Transcriptional repressor protein YY1 OS=Homo sapiens OX=9606 GN=YY1 PE=1 SV=2	YY1	69921	74836	86567	65489	77786	86589	0.909664	0.973607	1.12623	0.852004	1.01199	1.12651	0.993689	0.935543
P25685	DnaJ homolog subfamily B member 1 OS=Homo sapiens OX=9606 GN=DNAJB1 PE=1 SV=4	DNAJB1	276480	278160	336130	374960	432050	406780	0.788231	0.793021	0.958291	1.06899	1.23175	1.15971	1.36263	0.0149005
P25686	DnaJ homolog subfamily B member 2 OS=Homo sapiens OX=9606 GN=DNAJB2 PE=1 SV=3	DNAJB2	25732	0	0	43232	0	31130	0.771235			1.29574		0.933023	1.44493
P25705	ATP synthase subunit alpha, mitochondrial OS=Homo sapiens OX=9606 GN=ATP5F1A PE=1 SV=1	ATP5F1A	3797200	3753300	3966100	3751700	4112700	3802800	0.982721	0.971359	1.02643	0.970945	1.06437	0.98417	1.01308	0.72668
P25786	Proteasome subunit alpha type-1 OS=Homo sapiens OX=9606 GN=PSMA1 PE=1 SV=1	PSMA1	688150	677000	776940	642410	696430	742030	0.977727	0.961885	1.10388	0.912739	0.989491	1.05428	0.97142	0.657235
P25787	Proteasome subunit alpha type-2 OS=Homo sapiens OX=9606 GN=PSMA2 PE=1 SV=2	PSMA2	558280	551730	585730	540660	538640	580680	0.9982	0.986489	1.04728	0.966696	0.963084	1.03825	0.978912	0.518696
P25788	Proteasome subunit alpha type-3 OS=Homo sapiens OX=9606 GN=PSMA3 PE=1 SV=2	PSMA3	493080	484600	571270	469010	534840	529670	0.959776	0.94327	1.11197	0.912924	1.04106	1.031	0.990038	0.89982
P25789	Proteasome subunit alpha type-4 OS=Homo sapiens OX=9606 GN=PSMA4 PE=1 SV=1	PSMA4	492810	500490	581100	466360	533020	552850	0.945702	0.96044	1.11513	0.894944	1.02286	1.06092	0.985918	0.85853
P25942	Tumor necrosis factor receptor superfamily member 5 OS=Homo sapiens OX=9606 GN=CD40 PE=1 SV=1	CD40	889380	884240	1026600	955810	1041300	1078100	0.908237	0.902988	1.04837	0.976075	1.06338	1.10096	1.0982	0.19226
P26006	Integrin alpha-3 OS=Homo sapiens OX=9606 GN=ITGA3 PE=1 SV=5	ITGA3	1544300	1554200	1687600	1443100	1565700	1549100	0.991631	0.997988	1.08365	0.926648	1.00537	0.994713	0.95232	0.273217
P26022	Pentraxin-related protein PTX3 OS=Homo sapiens OX=9606 GN=PTX3 PE=1 SV=3	PTX3	53951	54363	0	55775	54930	48018	1.01018	1.01789		1.04433	1.02851	0.899089	0.976931	0.70558
P26038	Moesin OS=Homo sapiens OX=9606 GN=MSN PE=1 SV=3	MSN	1093300	1107500	1243300	1165300	1328000	1282900	0.908522	0.920322	1.03317	0.968353	1.10356	1.06608	1.09643	0.178316
P26045	Tyrosine-protein phosphatase non-receptor type 3 OS=Homo sapiens OX=9606 GN=PTPN3 PE=1 SV=2	PTPN3	0	33290	50175	49644	0	50183		0.726491	1.09497	1.08339		1.09515	1.19603	0.508167
P26196	Probable ATP-dependent RNA helicase DDX6 OS=Homo sapiens OX=9606 GN=DDX6 PE=1 SV=2	DDX6	451300	441600	482950	386020	379780	414940	1.05915	1.03638	1.13342	0.905941	0.891297	0.973813	0.858189	0.0162184
P26232	Catenin alpha-2 OS=Homo sapiens OX=9606 GN=CTNNA2 PE=1 SV=5	CTNNA2	252860	328410	82517	365450	227670	0
P26358	DNA (cytosine-5)-methyltransferase 1 OS=Homo sapiens OX=9606 GN=DNMT1 PE=1 SV=2	DNMT1	236710	247600	264400	190140	203690	208770	1.05102	1.09938	1.17397	0.844247	0.904411	0.926967	0.804851	0.00702626
P26367	Paired box protein Pax-6 OS=Homo sapiens OX=9606 GN=PAX6 PE=1 SV=2	PAX6	35993	40401	48332	35706	0	40397	0.896111	1.00586	1.20331	0.888965		1.00576	0.915242	0.538255
P26368	Splicing factor U2AF 65 kDa subunit OS=Homo sapiens OX=9606 GN=U2AF2 PE=1 SV=4	U2AF2	1505900	1544200	1574500	1524800	1605300	1594800	0.966405	0.990983	1.01043	0.978534	1.03019	1.02346	1.02169	0.359948
P26373	60S ribosomal protein L13 OS=Homo sapiens OX=9606 GN=RPL13 PE=1 SV=4	RPL13	1501600	1430000	1662600	1625300	1830400	1857600	0.909372	0.866011	1.00687	0.984285	1.10849	1.12497	1.15652	0.0763649
P26374	Rab proteins geranylgeranyltransferase component A 2 OS=Homo sapiens OX=9606 GN=CHML PE=1 SV=2	CHML	0	0	0	0	0	0
P26440	Isovaleryl-CoA dehydrogenase, mitochondrial OS=Homo sapiens OX=9606 GN=IVD PE=1 SV=2	IVD	125410	147120	139950	144940	155300	149570	0.87263	1.02369	0.973802	1.00852	1.08061	1.04074	1.0905	0.159188
P26572	Alpha-1,3-mannosyl-glycoprotein 2-beta-N-acetylglucosaminyltransferase OS=Homo sapiens OX=9606 GN=MGAT1 PE=1 SV=2	MGAT1	99120	92155	87799	92704	86081	101330	1.06354	0.988807	0.942068	0.994698	0.923634	1.08725	1.00373	0.965065
P26583	High mobility group protein B2 OS=Homo sapiens OX=9606 GN=HMGB2 PE=1 SV=2	HMGB2	807440	792430	970560	704270	736040	732690	1.02134	1.00235	1.22767	0.890836	0.931022	0.926785	0.845384	0.068495
P26599	Polypyrimidine tract-binding protein 1 OS=Homo sapiens OX=9606 GN=PTBP1 PE=1 SV=1	PTBP1	3694300	3811400	3672600	3964800	4014800	4042600	0.955402	0.985686	0.94979	1.02536	1.03829	1.04548	1.07549	0.00475189
P26639	Threonine--tRNA ligase 1, cytoplasmic OS=Homo sapiens OX=9606 GN=TARS1 PE=1 SV=3	TARS1	1552400	1536000	1698800	1537700	1685000	1725800	0.956726	0.946619	1.04695	0.947667	1.03845	1.06359	1.03369	0.526244
P26640	Valine--tRNA ligase OS=Homo sapiens OX=9606 GN=VARS1 PE=1 SV=4	VARS1	652230	661820	738990	595760	671440	660940	0.98297	0.997423	1.11373	0.897864	1.01192	0.996097	0.939163	0.314202
P26641	Elongation factor 1-gamma OS=Homo sapiens OX=9606 GN=EEF1G PE=1 SV=3	EEF1G	5462500	5586900	6276500	5403100	6035300	6071300	0.940848	0.962274	1.08105	0.930617	1.03951	1.04571	1.01061	0.857146
P26885	Peptidyl-prolyl cis-trans isomerase FKBP2 OS=Homo sapiens OX=9606 GN=FKBP2 PE=1 SV=2	FKBP2	1212900	1230000	1276500	1314600	1445000	1539400	0.907588	0.920383	0.955178	0.983688	1.08126	1.1519	1.15583	0.0416509
P26927	Hepatocyte growth factor-like protein OS=Homo sapiens OX=9606 GN=MST1 PE=1 SV=2	MST1	0	0	0	0	0	0
P27105	Stomatin OS=Homo sapiens OX=9606 GN=STOM PE=1 SV=3	STOM	567650	588960	603010	604440	716050	643720	0.914623	0.948958	0.971596	0.973901	1.15373	1.03719	1.11627	0.109103
P27144	Adenylate kinase 4, mitochondrial OS=Homo sapiens OX=9606 GN=AK4 PE=1 SV=1	AK4	1203100	1234300	1300400	1326400	1403500	1397200	0.917825	0.941627	0.992053	1.01189	1.07071	1.0659	1.10415	0.0272646
P27348	14-3-3 protein theta OS=Homo sapiens OX=9606 GN=YWHAQ PE=1 SV=1	YWHAQ	1065900	1093000	1187000	1103200	1212900	1163900	0.936931	0.960752	1.04338	0.969718	1.06615	1.02307	1.04008	0.404492
P27361	Mitogen-activated protein kinase 3 OS=Homo sapiens OX=9606 GN=MAPK3 PE=1 SV=4	MAPK3	63888	68319	67117	50555	61196	68456	1.01	1.08005	1.06105	0.799223	0.967447	1.08222	0.904091	0.2992
P27448	MAP/microtubule affinity-regulating kinase 3 OS=Homo sapiens OX=9606 GN=MARK3 PE=1 SV=5	MARK3	63492	67005	72585	65636	71068	77368	0.913217	0.963745	1.044	0.944054	1.02218	1.1128	1.05412	0.444821
P27449	V-type proton ATPase 16 kDa proteolipid subunit OS=Homo sapiens OX=9606 GN=ATP6V0C PE=1 SV=1	ATP6V0C	149460	142950	196270	223190	227240	218520
P27482	Calmodulin-like protein 3 OS=Homo sapiens OX=9606 GN=CALML3 PE=1 SV=2	CALML3	0	0	0	0	0	0
P27540	Aryl hydrocarbon receptor nuclear translocator OS=Homo sapiens OX=9606 GN=ARNT PE=1 SV=1	ARNT	0	0	0	0	0	0
P27635	60S ribosomal protein L10 OS=Homo sapiens OX=9606 GN=RPL10 PE=1 SV=4	RPL10	1483700	1495800	1678900	1555000	1734500	1721600	0.920647	0.928156	1.04177	0.96489	1.07627	1.06827	1.07571	0.240263
P27694	Replication protein A 70 kDa DNA-binding subunit OS=Homo sapiens OX=9606 GN=RPA1 PE=1 SV=2	RPA1	527290	520710	551820	437940	462060	464880	1.06714	1.05382	1.11678	0.886309	0.935123	0.94083	0.853146	0.00357644
P27695	DNA-(apurinic or apyrimidinic site) endonuclease OS=Homo sapiens OX=9606 GN=APEX1 PE=1 SV=2	APEX1	1169200	1188400	1165500	1218000	1239700	1232600	0.972523	0.988494	0.969446	1.01311	1.03116	1.02526	1.04746	0.00432509
P27701	CD82 antigen OS=Homo sapiens OX=9606 GN=CD82 PE=1 SV=1	CD82	274910	263610	283030	302140	332520	303710	0.937236	0.898711	0.964919	1.03007	1.13364	1.03542	1.14219	0.0238655
P27707	Deoxycytidine kinase OS=Homo sapiens OX=9606 GN=DCK PE=1 SV=1	DCK	45360	49404	50633	36557	46478	43255	1.00174	1.09105	1.11819	0.807333	1.02643	0.955254	0.868587	0.139182
P27708	CAD protein OS=Homo sapiens OX=9606 GN=CAD PE=1 SV=3	CAD	232680	234630	235730	210270	204970	206790	1.05359	1.06242	1.0674	0.952116	0.928117	0.936358	0.884772	0.000128618
P27797	Calreticulin OS=Homo sapiens OX=9606 GN=CALR PE=1 SV=1	CALR	5561700	5568200	6166900	6222800	6972600	6910800	0.89218	0.893222	0.989263	0.99823	1.11851	1.1086	1.16242	0.0398045
P27816	Microtubule-associated protein 4 OS=Homo sapiens OX=9606 GN=MAP4 PE=1 SV=3	MAP4	832780	814390	932380	725380	792230	805100	1.01926	0.996753	1.14116	0.887811	0.96963	0.985382	0.900432	0.120615
P27824	Calnexin OS=Homo sapiens OX=9606 GN=CANX PE=1 SV=2	CANX	5649200	5602500	6530500	6510700	7523500	7517300	0.861734	0.854611	0.996169	0.993148	1.14764	1.1467	1.21197	0.0496955
P28062	Proteasome subunit beta type-8 OS=Homo sapiens OX=9606 GN=PSMB8 PE=1 SV=3	PSMB8	261370	279700	322460	263790	324360	326270	0.882038	0.943896	1.0882	0.890205	1.09461	1.10105	1.05893	0.578584
P28065	Proteasome subunit beta type-9 OS=Homo sapiens OX=9606 GN=PSMB9 PE=1 SV=2	PSMB9	113950	106510	131050	103910	114800	116120	0.996154	0.931113	1.14564	0.908384	1.00358	1.01512	0.952548	0.549123
P28066	Proteasome subunit alpha type-5 OS=Homo sapiens OX=9606 GN=PSMA5 PE=1 SV=3	PSMA5	880440	872590	973020	839470	885020	906290	0.98615	0.977358	1.08985	0.940261	0.99128	1.0151	0.965052	0.449416
P28070	Proteasome subunit beta type-4 OS=Homo sapiens OX=9606 GN=PSMB4 PE=1 SV=4	PSMB4	663930	653970	772700	621240	718210	705940	0.96315	0.948702	1.12094	0.901221	1.04189	1.02409	0.978375	0.779378
P28072	Proteasome subunit beta type-6 OS=Homo sapiens OX=9606 GN=PSMB6 PE=1 SV=4	PSMB6	299680	300010	329500	291340	336570	313950	0.961001	0.962059	1.05663	0.934256	1.0793	1.00676	1.01364	0.818247
P28074	Proteasome subunit beta type-5 OS=Homo sapiens OX=9606 GN=PSMB5 PE=1 SV=3	PSMB5	577100	575650	663840	508880	592640	589120	0.987275	0.984794	1.13567	0.870567	1.01386	1.00784	0.930667	0.352681
P28288	ATP-binding cassette sub-family D member 3 OS=Homo sapiens OX=9606 GN=ABCD3 PE=1 SV=1	ABCD3	279680	280770	310290	290180	281220	324420	0.949914	0.953616	1.05388	0.985576	0.955144	1.10187	1.0288	0.641992
P28289	Tropomodulin-1 OS=Homo sapiens OX=9606 GN=TMOD1 PE=1 SV=1	TMOD1	0	0	0	0	0	0
P28290	Protein ITPRID2 OS=Homo sapiens OX=9606 GN=ITPRID2 PE=1 SV=3	ITPRID2	117590	123810	133800	131290	152260	146500	0.876175	0.922521	0.996957	0.978255	1.1345	1.09159	1.14619	0.0795395
P28331	NADH-ubiquinone oxidoreductase 75 kDa subunit, mitochondrial OS=Homo sapiens OX=9606 GN=NDUFS1 PE=1 SV=3	NDUFS1	533620	543050	572060	474450	521660	523470	1.01055	1.0284	1.08334	0.898492	0.987896	0.991323	0.921667	0.0990905
P28340	DNA polymerase delta catalytic subunit OS=Homo sapiens OX=9606 GN=POLD1 PE=1 SV=2	POLD1	124070	124210	134600	69750	78254	81307	1.21599	1.21737	1.3192	0.68361	0.766957	0.796879	0.598911	0.00065057
P28347	Transcriptional enhancer factor TEF-1 OS=Homo sapiens OX=9606 GN=TEAD1 PE=1 SV=2	TEAD1	23326	0	29557	21590	0	17228	1.01748		1.28928	0.941756		0.751486	0.734036	0.200126
P28370	Probable global transcription activator SNF2L1 OS=Homo sapiens OX=9606 GN=SMARCA1 PE=1 SV=2	SMARCA1	148140	149200	138680	142760	109020	105120	1.12097	1.12899	1.04939	1.08026	0.824951	0.79544	0.81854	0.10276
P28482	Mitogen-activated protein kinase 1 OS=Homo sapiens OX=9606 GN=MAPK1 PE=1 SV=3	MAPK1	351520	362000	378010	401900	414310	426280	0.903643	0.930583	0.97174	1.03315	1.06506	1.09583	1.1383	0.0087381
P28676	Grancalcin OS=Homo sapiens OX=9606 GN=GCA PE=1 SV=2	GCA	108770	118620	129980	107630	116860	125420	0.922718	1.00628	1.10265	0.913047	0.991347	1.06396	0.979125	0.778553
P28702	Retinoic acid receptor RXR-beta OS=Homo sapiens OX=9606 GN=RXRB PE=1 SV=2	RXRB	0	0	0	0	0	0
P28799	Progranulin OS=Homo sapiens OX=9606 GN=GRN PE=1 SV=2	GRN	339610	349680	395910	602340	699020	664010	0.66796	0.687767	0.778694	1.18471	1.37486	1.30601	1.81107	0.000755617
P28838	Cytosol aminopeptidase OS=Homo sapiens OX=9606 GN=LAP3 PE=1 SV=3	LAP3	514160	526770	566250	518140	582080	565080	0.942698	0.965818	1.0382	0.949995	1.06723	1.03606	1.03616	0.481656
P29083	General transcription factor IIE subunit 1 OS=Homo sapiens OX=9606 GN=GTF2E1 PE=1 SV=2	GTF2E1	31965	0	0	16191	0	0	1.32756			0.67244			0.506523
P29084	Transcription initiation factor IIE subunit beta OS=Homo sapiens OX=9606 GN=GTF2E2 PE=1 SV=1	GTF2E2	24891	25156	26280	0	0	25565	0.977152	0.987555	1.03168			1.00361	1.00482
P29144	Tripeptidyl-peptidase 2 OS=Homo sapiens OX=9606 GN=TPP2 PE=1 SV=4	TPP2	214080	222260	241410	212770	229860	224880	0.954819	0.991303	1.07671	0.948976	1.0252	1.00299	0.984891	0.749232
P29218	Inositol monophosphatase 1 OS=Homo sapiens OX=9606 GN=IMPA1 PE=1 SV=1	IMPA1	230550	237780	267070	236380	234390	241370	0.955621	0.985589	1.107	0.979786	0.971538	1.00047	0.968371	0.544195
P29279	CCN family member 2 OS=Homo sapiens OX=9606 GN=CCN2 PE=1 SV=2	CCN2	164420	165540	196510	143160	160210	150130	1.00668	1.01354	1.20316	0.876517	0.980908	0.919191	0.861398	0.0929986
P29317	Ephrin type-A receptor 2 OS=Homo sapiens OX=9606 GN=EPHA2 PE=1 SV=2	EPHA2	505290	492450	552340	888570	980200	986170	0.688247	0.670757	0.752333	1.21031	1.33511	1.34324	1.8418	0.00022824
P29323	Ephrin type-B receptor 2 OS=Homo sapiens OX=9606 GN=EPHB2 PE=1 SV=5	EPHB2	23429	23604	28225	33860	37825	15419	0.865806	0.872273	1.04304	1.25128	1.3978	0.569801	1.15741	0.799573
P29353	SHC-transforming protein 1 OS=Homo sapiens OX=9606 GN=SHC1 PE=1 SV=4	SHC1	477150	507130	509340	570710	636660	609920	0.864687	0.919016	0.923021	1.03424	1.15375	1.10529	1.2167	0.00686029
P29372	DNA-3-methyladenine glycosylase OS=Homo sapiens OX=9606 GN=MPG PE=1 SV=3	MPG	82577	0	106120	80840	81755	107730	0.899488		1.15594	0.880568	0.890535	1.17347	0.955058	0.777961
P29401	Transketolase OS=Homo sapiens OX=9606 GN=TKT PE=1 SV=3	TKT	4409700	4401900	4809600	3746700	4121000	4041800	1.03633	1.0345	1.13031	0.880516	0.968481	0.949868	0.874336	0.0311488
P29558	RNA-binding motif, single-stranded-interacting protein 1 OS=Homo sapiens OX=9606 GN=RBMS1 PE=1 SV=3	RBMS1	153820	0	338130	146160	313850	134580	0.707843		1.55599	0.672594	1.44426	0.619305	0.805759	0.665226
P29590	Protein PML OS=Homo sapiens OX=9606 GN=PML PE=1 SV=3	PML	131830	129840	150430	145830	149110	151430	0.921383	0.907475	1.05138	1.01923	1.04216	1.05837	1.08316	0.162839
P29597	Non-receptor tyrosine-protein kinase TYK2 OS=Homo sapiens OX=9606 GN=TYK2 PE=1 SV=3	TYK2	24100	36777	0	39381	38114	42004	0.668049	1.01945		1.09164	1.05652	1.16435	1.30864	0.397402
P29692	Elongation factor 1-delta OS=Homo sapiens OX=9606 GN=EEF1D PE=1 SV=5	EEF1D	2860900	2789000	3110400	2912300	3224200	3193000	0.948899	0.925052	1.03165	0.965948	1.0694	1.05905	1.06497	0.24449
P29728	2'-5'-oligoadenylate synthase 2 OS=Homo sapiens OX=9606 GN=OAS2 PE=1 SV=3	OAS2	314650	305660	334480	338980	371930	356910	0.933398	0.906729	0.992223	1.00557	1.10332	1.05876	1.11838	0.0414193
P29966	Myristoylated alanine-rich C-kinase substrate OS=Homo sapiens OX=9606 GN=MARCKS PE=1 SV=4	MARCKS	1022200	989900	1184700	993530	1099700	1126000	0.955918	0.925713	1.10788	0.929107	1.02839	1.05299	1.00702	0.904077
P29992	Guanine nucleotide-binding protein subunit alpha-11 OS=Homo sapiens OX=9606 GN=GNA11 PE=1 SV=2	GNA11	290730	294990	329210	323560	374650	385360	0.872845	0.885634	0.988371	0.971409	1.12479	1.15695	1.18432	0.066127
P30038	Delta-1-pyrroline-5-carboxylate dehydrogenase, mitochondrial OS=Homo sapiens OX=9606 GN=ALDH4A1 PE=1 SV=3	ALDH4A1	301940	306460	329050	334370	352430	354580	0.915511	0.929216	0.997711	1.01384	1.0686	1.07512	1.11086	0.0312528
P30040	Endoplasmic reticulum resident protein 29 OS=Homo sapiens OX=9606 GN=ERP29 PE=1 SV=4	ERP29	1688200	1641500	1959100	1984000	2321900	2387600	0.845347	0.821962	0.980997	0.993465	1.16266	1.19556	1.2656	0.0416802
P30041	Peroxiredoxin-6 OS=Homo sapiens OX=9606 GN=PRDX6 PE=1 SV=3	PRDX6	1420000	1314700	1147000	1461100	1390800	1409500	1.04628	0.968697	0.845133	1.07657	1.02477	1.03855	1.09782	0.205122
P30043	Flavin reductase (NADPH) OS=Homo sapiens OX=9606 GN=BLVRB PE=1 SV=3	BLVRB	366630	413550	382970	403650	406050	397610	0.927997	1.04676	0.969356	1.0217	1.02778	1.00641	1.03797	0.342507
P30044	Peroxiredoxin-5, mitochondrial OS=Homo sapiens OX=9606 GN=PRDX5 PE=1 SV=4	PRDX5	1906900	1903700	2150700	2258000	2511000	2462400	0.867252	0.865797	0.978132	1.02693	1.142	1.11989	1.21306	0.0202756
P30046	D-dopachrome decarboxylase OS=Homo sapiens OX=9606 GN=DDT PE=1 SV=3	DDT	1028300	1048400	1109400	1034600	987490	1127000	0.973893	0.99293	1.0507	0.97986	0.935243	1.06737	0.988384	0.791823
P30047	GTP cyclohydrolase 1 feedback regulatory protein OS=Homo sapiens OX=9606 GN=GCHFR PE=1 SV=3	GCHFR	201260	193330	164410	175410	176800	169210	1.11768	1.07364	0.913034	0.974121	0.98184	0.93969	0.932773	0.355605
P30048	Thioredoxin-dependent peroxide reductase, mitochondrial OS=Homo sapiens OX=9606 GN=PRDX3 PE=1 SV=3	PRDX3	1918800	2036600	1998300	2220900	2123200	2113700	0.927591	0.984539	0.966023	1.07363	1.0264	1.02181	1.08467	0.0262446
P30049	ATP synthase subunit delta, mitochondrial OS=Homo sapiens OX=9606 GN=ATP5F1D PE=1 SV=2	ATP5F1D	1350600	1566400	1642200	1486500	1660200	1625700	0.868404	1.00716	1.0559	0.955785	1.06747	1.04529	1.04676	0.519039
P30050	60S ribosomal protein L12 OS=Homo sapiens OX=9606 GN=RPL12 PE=1 SV=1	RPL12	3149400	3065000	3227400	2932300	3104900	3180000	1.01272	0.985583	1.0378	0.942912	0.998414	1.02256	0.976212	0.436775
P30084	Enoyl-CoA hydratase, mitochondrial OS=Homo sapiens OX=9606 GN=ECHS1 PE=1 SV=4	ECHS1	2129100	2162400	2287200	2217600	2341400	2292500	0.951185	0.966062	1.02182	0.990722	1.04603	1.02418	1.04147	0.203347
P30085	UMP-CMP kinase OS=Homo sapiens OX=9606 GN=CMPK1 PE=1 SV=3	CMPK1	288680	284570	282990	269200	305600	297470	1.00207	0.987799	0.982314	0.934446	1.0608	1.03258	1.01872	0.683692
P30086	Phosphatidylethanolamine-binding protein 1 OS=Homo sapiens OX=9606 GN=PEBP1 PE=1 SV=3	PEBP1	2035400	1983900	2111700	1871700	2051800	2050800	1.00885	0.983321	1.04667	0.927709	1.01698	1.01648	0.974441	0.497223
P30101	Protein disulfide-isomerase A3 OS=Homo sapiens OX=9606 GN=PDIA3 PE=1 SV=4	PDIA3	4305300	4411200	4829700	4810800	5330200	5329700	0.890233	0.912131	0.998666	0.994758	1.10216	1.10205	1.14207	0.0530443
P30153	Serine/threonine-protein phosphatase 2A 65 kDa regulatory subunit A alpha isoform OS=Homo sapiens OX=9606 GN=PPP2R1A PE=1 SV=4	PPP2R1A	725510	728910	823410	718990	814080	826400	0.938706	0.943105	1.06537	0.93027	1.0533	1.06924	1.03584	0.593733
P30260	Cell division cycle protein 27 homolog OS=Homo sapiens OX=9606 GN=CDC27 PE=1 SV=2	CDC27	58870	58376	71634	66720	67788	72699	0.891774	0.884291	1.08513	1.01069	1.02687	1.10126	1.09703	0.250628
P30405	Peptidyl-prolyl cis-trans isomerase F, mitochondrial OS=Homo sapiens OX=9606 GN=PPIF PE=1 SV=1	PPIF	903410	888230	1025700	1143900	1261300	1291500	0.83212	0.818137	0.944759	1.05363	1.16177	1.18958	1.31212	0.00971234
P30408	Transmembrane 4 L6 family member 1 OS=Homo sapiens OX=9606 GN=TM4SF1 PE=1 SV=1	TM4SF1	0	0	0	0	0	0
P30414	NK-tumor recognition protein OS=Homo sapiens OX=9606 GN=NKTR PE=1 SV=2	NKTR	21403	22434	24194	27357	21055	15813	0.970981	1.01775	1.0976	1.24109	0.955193	0.717381	0.944055	0.643494
P30419	Glycylpeptide N-tetradecanoyltransferase 1 OS=Homo sapiens OX=9606 GN=NMT1 PE=1 SV=2	NMT1	352430	333260	330380	302570	306820	287790	1.10523	1.04511	1.03608	0.948867	0.962195	0.902517	0.88299	0.0114016
P30519	Heme oxygenase 2 OS=Homo sapiens OX=9606 GN=HMOX2 PE=1 SV=2	HMOX2	581350	585580	638570	697520	724560	736120	0.880011	0.886414	0.966627	1.05586	1.09679	1.11429	1.19535	0.00630802
P30520	Adenylosuccinate synthetase isozyme 2 OS=Homo sapiens OX=9606 GN=ADSS2 PE=1 SV=3	ADSS2	521170	552440	618090	538250	622540	615880	0.901582	0.955677	1.06925	0.931129	1.07694	1.06542	1.05023	0.511058
P30530	Tyrosine-protein kinase receptor UFO OS=Homo sapiens OX=9606 GN=AXL PE=1 SV=4	AXL	55255	59154	69223	114230	114390	119220	0.623796	0.667813	0.781486	1.28959	1.29139	1.34592	1.89422	0.000704587
P30533	Alpha-2-macroglobulin receptor-associated protein OS=Homo sapiens OX=9606 GN=LRPAP1 PE=1 SV=1	LRPAP1	90817	101490	102390	115310	111840	114580	0.856189	0.95681	0.965295	1.0871	1.05439	1.08022	1.1596	0.0196959
P30536	Translocator protein OS=Homo sapiens OX=9606 GN=TSPO PE=1 SV=3	TSPO	1077400	1053100	1308700	1097100	1280100	1277300	0.911287	0.890734	1.10693	0.92795	1.08274	1.08037	1.0626	0.50341
P30566	Adenylosuccinate lyase OS=Homo sapiens OX=9606 GN=ADSL PE=1 SV=2	ADSL	328240	323620	328460	289060	292250	277860	1.07064	1.05558	1.07136	0.942848	0.953253	0.906316	0.876418	0.00119537
P30622	CAP-Gly domain-containing linker protein 1 OS=Homo sapiens OX=9606 GN=CLIP1 PE=1 SV=2	CLIP1	143840	141800	156430	138000	153940	150600	0.975616	0.96178	1.06101	0.936006	1.04412	1.02147	1.00106	0.985014
P30626	Sorcin OS=Homo sapiens OX=9606 GN=SRI PE=1 SV=1	SRI	448780	423280	495460	439160	499300	504990	0.957918	0.903489	1.05756	0.937385	1.06575	1.0779	1.05552	0.445972
P30740	Leukocyte elastase inhibitor OS=Homo sapiens OX=9606 GN=SERPINB1 PE=1 SV=1	SERPINB1	98667	95461	102150	82602	107290	101040	1.00816	0.975402	1.04375	0.844012	1.09627	1.03241	0.981956	0.783466
P30825	High affinity cationic amino acid transporter 1 OS=Homo sapiens OX=9606 GN=SLC7A1 PE=1 SV=1	SLC7A1	162190	162670	152980	173040	196770	0	0.956704	0.959535	0.902377	1.0207	1.16068		1.16088	0.0730916
P30837	Aldehyde dehydrogenase X, mitochondrial OS=Homo sapiens OX=9606 GN=ALDH1B1 PE=1 SV=3	ALDH1B1	466810	473540	475220	500150	498770	518520	0.954944	0.968711	0.972148	1.02315	1.02032	1.06073	1.07196	0.00706942
P30876	DNA-directed RNA polymerase II subunit RPB2 OS=Homo sapiens OX=9606 GN=POLR2B PE=1 SV=1	POLR2B	226360	231560	244170	212050	232100	231720	0.985631	1.00827	1.06318	0.923321	1.01062	1.00897	0.962654	0.361484
P31040	Succinate dehydrogenase [ubiquinone] flavoprotein subunit, mitochondrial OS=Homo sapiens OX=9606 GN=SDHA PE=1 SV=2	SDHA	1359000	1393900	1511800	1209000	1314800	1326700	1.00478	1.03058	1.11775	0.893878	0.972102	0.9809	0.902877	0.0797974
P31146	Coronin-1A OS=Homo sapiens OX=9606 GN=CORO1A PE=1 SV=4	CORO1A	56747	60098	56690	54297	56738	55214	1.00205	1.06123	1.00105	0.958791	1.0019	0.974984	0.958014	0.139147
P31150	Rab GDP dissociation inhibitor alpha OS=Homo sapiens OX=9606 GN=GDI1 PE=1 SV=2	GDI1	591690	655880	647640	649010	664520	686450	0.911416	1.01029	0.9976	0.99971	1.0236	1.05738	1.05528	0.206868
P31153	S-adenosylmethionine synthase isoform type-2 OS=Homo sapiens OX=9606 GN=MAT2A PE=1 SV=1	MAT2A	655990	644490	753260	600620	642760	641400	0.999345	0.981826	1.14753	0.914993	0.97919	0.977118	0.917731	0.195937
P31350	Ribonucleoside-diphosphate reductase subunit M2 OS=Homo sapiens OX=9606 GN=RRM2 PE=1 SV=1	RRM2	208000	199510	223080	162740	183130	187120	1.07255	1.02877	1.15031	0.839169	0.94431	0.964884	0.845224	0.0357429
P31431	Syndecan-4 OS=Homo sapiens OX=9606 GN=SDC4 PE=1 SV=2	SDC4	136650	170690	194060	397570	372070	399370	0.490838	0.613107	0.69705	1.42804	1.33645	1.43451	2.33149	0.00122977
P31483	Nucleolysin TIA-1 isoform p40 OS=Homo sapiens OX=9606 GN=TIA1 PE=1 SV=3	TIA1	212900	212880	244040	196320	231780	237300	0.956696	0.956606	1.09663	0.882192	1.04154	1.06634	0.993401	0.920154
P31641	Sodium- and chloride-dependent taurine transporter OS=Homo sapiens OX=9606 GN=SLC6A6 PE=1 SV=2	SLC6A6	0	0	0	0	0	0
P31689	DnaJ homolog subfamily A member 1 OS=Homo sapiens OX=9606 GN=DNAJA1 PE=1 SV=2	DNAJA1	935480	912520	1002600	1281600	1321100	1308000	0.830148	0.809773	0.889711	1.1373	1.17235	1.16072	1.37189	0.000428472
P31749	RAC-alpha serine/threonine-protein kinase OS=Homo sapiens OX=9606 GN=AKT1 PE=1 SV=2	AKT1	36689	33654	29972	24167	25361	27578	1.24074	1.13811	1.01359	0.817276	0.857655	0.932629	0.768639	0.0203987
P31751	RAC-beta serine/threonine-protein kinase OS=Homo sapiens OX=9606 GN=AKT2 PE=1 SV=2	AKT2	44565	41687	44526	43758	37667	44628	1.04111	0.973878	1.0402	1.02226	0.879964	1.04258	0.96387	0.53642
P31930	Cytochrome b-c1 complex subunit 1, mitochondrial OS=Homo sapiens OX=9606 GN=UQCRC1 PE=1 SV=3	UQCRC1	1004100	1032000	1089500	964600	1052600	1054100	0.972196	0.999209	1.05488	0.933951	1.01915	1.02061	0.982627	0.663031
P31937	3-hydroxyisobutyrate dehydrogenase, mitochondrial OS=Homo sapiens OX=9606 GN=HIBADH PE=1 SV=2	HIBADH	515720	504720	481010	549620	559990	587880	0.967295	0.946664	0.902193	1.03088	1.05033	1.10264	1.13057	0.0129546
P31939	Bifunctional purine biosynthesis protein ATIC OS=Homo sapiens OX=9606 GN=ATIC PE=1 SV=3	ATIC	898030	911920	966510	931050	1016500	1006100	0.940327	0.954872	1.01203	0.974903	1.06438	1.05349	1.06382	0.158789
P31942	Heterogeneous nuclear ribonucleoprotein H3 OS=Homo sapiens OX=9606 GN=HNRNPH3 PE=1 SV=2	HNRNPH3	1578500	1490700	1712200	1633800	1774600	1831800	0.945059	0.892492	1.02511	0.978167	1.06247	1.09671	1.09596	0.155501
P31943	Heterogeneous nuclear ribonucleoprotein H OS=Homo sapiens OX=9606 GN=HNRNPH1 PE=1 SV=4	HNRNPH1	4707400	4845800	5230100	4370800	4890400	4805000	0.979026	1.00781	1.08773	0.909021	1.01709	0.999324	0.951493	0.347323
P31946	14-3-3 protein beta/alpha OS=Homo sapiens OX=9606 GN=YWHAB PE=1 SV=3	YWHAB	3246100	3230200	3507800	3193500	3561800	3520200	0.961352	0.956643	1.03886	0.945774	1.05485	1.04253	1.02919	0.552458
P31947	14-3-3 protein sigma OS=Homo sapiens OX=9606 GN=SFN PE=1 SV=1	SFN	3510700	3511700	3650800	3931800	4537500	4229100	0.901273	0.90153	0.93724	1.00938	1.16488	1.0857	1.18975	0.0165153
P31948	Stress-induced-phosphoprotein 1 OS=Homo sapiens OX=9606 GN=STIP1 PE=1 SV=1	STIP1	1789100	1802500	2023000	2072000	2247800	2214800	0.883564	0.890182	0.999078	1.02328	1.1101	1.0938	1.16386	0.0313971
P31949	Protein S100-A11 OS=Homo sapiens OX=9606 GN=S100A11 PE=1 SV=2	S100A11	959620	949380	1105200	980520	1210000	1140700	0.907382	0.897699	1.04504	0.927144	1.14413	1.0786	1.10518	0.282752
P32004	Neural cell adhesion molecule L1 OS=Homo sapiens OX=9606 GN=L1CAM PE=1 SV=2	L1CAM	146740	149010	147320	178210	177230	169990	0.909076	0.923139	0.912669	1.10404	1.09797	1.05311	1.18588	0.000400088
P32119	Peroxiredoxin-2 OS=Homo sapiens OX=9606 GN=PRDX2 PE=1 SV=5	PRDX2	275680	220870	221970	268280	177570	183140	1.22751	0.983458	0.988356	1.19456	0.790658	0.81546	0.875397	0.390046
P32121	Beta-arrestin-2 OS=Homo sapiens OX=9606 GN=ARRB2 PE=1 SV=2	ARRB2	0	0	0	0	52867	51415					1.01392	0.986076
Q14409	Glycerol kinase 3 OS=Homo sapiens OX=9606 GN=GK3P PE=2 SV=2	GK3P	93311	100310	102180	92111	95558	89635	0.9769	1.05017	1.06975	0.964336	1.00042	0.938414	0.937468	0.126614
P32321	Deoxycytidylate deaminase OS=Homo sapiens OX=9606 GN=DCTD PE=1 SV=2	DCTD	94636	104840	96221	99627	82181	85008	1.00943	1.11827	1.02633	1.06266	0.876577	0.906731	0.902329	0.192539
P32322	Pyrroline-5-carboxylate reductase 1, mitochondrial OS=Homo sapiens OX=9606 GN=PYCR1 PE=1 SV=2	PYCR1	1168700	1162400	1267900	1140700	1198300	1157000	0.98833	0.983002	1.07222	0.964651	1.01336	0.978436	0.971381	0.419941
P32455	Guanylate-binding protein 1 OS=Homo sapiens OX=9606 GN=GBP1 PE=1 SV=2	GBP1	58208	55199	60448	67126	74135	70644	0.90535	0.858549	0.940191	1.04406	1.15307	1.09878	1.21886	0.00708459
P32780	General transcription factor IIH subunit 1 OS=Homo sapiens OX=9606 GN=GTF2H1 PE=1 SV=1	GTF2H1	49226	50317	44756	48889	43836	35215	1.08491	1.10896	0.986398	1.07749	0.966122	0.77612	0.886631	0.28107
P32856	Syntaxin-2 OS=Homo sapiens OX=9606 GN=STX2 PE=1 SV=3	STX2	78368	92179	81687	67819	69578	0	1.00567	1.1829	1.04826	0.870298	0.89287		0.817081	0.051617
P32926	Desmoglein-3 OS=Homo sapiens OX=9606 GN=DSG3 PE=1 SV=2	DSG3	289320	300900	0	0	343080	503030	0.80572	0.837969			0.955435	1.40088	1.43355	0.322162
P32969	60S ribosomal protein L9 OS=Homo sapiens OX=9606 GN=RPL9 PE=1 SV=1	RPL9	1943200	1902000	2007700	1738900	1941900	1922000	1.01776	0.996185	1.05155	0.910761	1.01708	1.00666	0.957269	0.311388
P32970	CD70 antigen OS=Homo sapiens OX=9606 GN=CD70 PE=1 SV=2	CD70	376680	394730	453480	432020	509100	520680	0.841214	0.881523	1.01273	0.964801	1.13694	1.1628	1.19341	0.0948357
P33121	Long-chain-fatty-acid--CoA ligase 1 OS=Homo sapiens OX=9606 GN=ACSL1 PE=1 SV=1	ACSL1	208990	221570	224250	235420	248590	244450	0.906504	0.961071	0.972695	1.02115	1.07827	1.06031	1.11248	0.0168833
P33176	Kinesin-1 heavy chain OS=Homo sapiens OX=9606 GN=KIF5B PE=1 SV=1	KIF5B	330570	326010	359670	325990	341880	355470	0.97246	0.959046	1.05807	0.958987	1.00573	1.04571	1.00698	0.863166
P33240	Cleavage stimulation factor subunit 2 OS=Homo sapiens OX=9606 GN=CSTF2 PE=1 SV=1	CSTF2	486240	511600	553900	512610	567930	561090	0.913593	0.961242	1.04072	0.963139	1.06708	1.05423	1.05793	0.318496
P33316	Deoxyuridine 5'-triphosphate nucleotidohydrolase, mitochondrial OS=Homo sapiens OX=9606 GN=DUT PE=1 SV=4	DUT	1080900	1104000	1237700	875690	952250	932680	1.04887	1.07129	1.20102	0.849742	0.924033	0.905043	0.806586	0.0120716
P33527	Multidrug resistance-associated protein 1 OS=Homo sapiens OX=9606 GN=ABCC1 PE=1 SV=3	ABCC1	241980	234290	251910	226950	255160	250740	0.993737	0.962157	1.03452	0.932014	1.04786	1.02971	1.00641	0.902046
P33552	Cyclin-dependent kinases regulatory subunit 2 OS=Homo sapiens OX=9606 GN=CKS2 PE=1 SV=1	CKS2	131140	129870	136620	118570	124760	130160	1.02039	1.0105	1.06303	0.92258	0.970744	1.01276	0.93929	0.112371
P33908	Mannosyl-oligosaccharide 1,2-alpha-mannosidase IA OS=Homo sapiens OX=9606 GN=MAN1A1 PE=1 SV=3	MAN1A1	49526	49051	48077	56847	51069	56554	0.955105	0.945944	0.927161	1.09629	0.984861	1.09064	1.12148	0.0343368
P33947	ER lumen protein-retaining receptor 2 OS=Homo sapiens OX=9606 GN=KDELR2 PE=1 SV=1	KDELR2	0	0	0	0	0	0
P33981	Dual specificity protein kinase TTK OS=Homo sapiens OX=9606 GN=TTK PE=1 SV=2	TTK	62296	62369	54881	60406	58219	57126	1.05201	1.05324	0.926791	1.02009	0.983161	0.964703	0.978863	0.685015
P33991	DNA replication licensing factor MCM4 OS=Homo sapiens OX=9606 GN=MCM4 PE=1 SV=5	MCM4	494180	500020	523120	399970	426330	403590	1.07931	1.09206	1.14251	0.873548	0.931119	0.881454	0.810567	0.00135625
P33992	DNA replication licensing factor MCM5 OS=Homo sapiens OX=9606 GN=MCM5 PE=1 SV=5	MCM5	501160	499650	561400	417770	464500	468430	1.03229	1.02918	1.15637	0.860521	0.956775	0.96487	0.864608	0.0522626
P33993	DNA replication licensing factor MCM7 OS=Homo sapiens OX=9606 GN=MCM7 PE=1 SV=4	MCM7	489870	487150	547610	410420	447560	434020	1.04352	1.03773	1.16652	0.874279	0.953395	0.924552	0.847419	0.0227756
P34059	N-acetylgalactosamine-6-sulfatase OS=Homo sapiens OX=9606 GN=GALNS PE=1 SV=1	GALNS	182610	165400	153290	151040	151110	145660	1.15441	1.04561	0.969055	0.954831	0.955274	0.920821	0.893297	0.101483
P34096	Ribonuclease 4 OS=Homo sapiens OX=9606 GN=RNASE4 PE=1 SV=3	RNASE4	194430	198270	202160	86706	87294	90289	1.35783	1.38465	1.41182	0.605525	0.609631	0.630547	0.444288	1.10997e-06
P34896	Serine hydroxymethyltransferase, cytosolic OS=Homo sapiens OX=9606 GN=SHMT1 PE=1 SV=1	SHMT1	271810	266500	283830	275120	293060	279960	0.976399	0.957325	1.01958	0.988289	1.05273	1.00568	1.03162	0.304923
P34897	Serine hydroxymethyltransferase, mitochondrial OS=Homo sapiens OX=9606 GN=SHMT2 PE=1 SV=3	SHMT2	1935900	1920200	2079300	1975600	2085900	2123200	0.958358	0.950586	1.02935	0.978012	1.03262	1.05108	1.042	0.28252
P34932	Heat shock 70 kDa protein 4 OS=Homo sapiens OX=9606 GN=HSPA4 PE=1 SV=4	HSPA4	944870	942150	1060000	1102500	1167000	1204700	0.882888	0.880347	0.990466	1.03018	1.09045	1.12567	1.17889	0.0239299
P34949	Mannose-6-phosphate isomerase OS=Homo sapiens OX=9606 GN=MPI PE=1 SV=2	MPI	71011	77603	57940	66290	58226	46763	1.12766	1.23234	0.920089	1.05269	0.924631	0.742598	0.829221	0.227798
P35052	Glypican-1 OS=Homo sapiens OX=9606 GN=GPC1 PE=1 SV=2	GPC1	38909	36845	36283	44100	48361	47068	0.928003	0.878775	0.865371	1.05181	1.15344	1.1226	1.24538	0.0031877
P35080	Profilin-2 OS=Homo sapiens OX=9606 GN=PFN2 PE=1 SV=3	PFN2	0	0	0	0	0	0
P35221	Catenin alpha-1 OS=Homo sapiens OX=9606 GN=CTNNA1 PE=1 SV=1	CTNNA1	486260	483180	531400	534230	594440	585470	0.907489	0.901741	0.991732	0.997014	1.10938	1.09264	1.14212	0.0429012
P35222	Catenin beta-1 OS=Homo sapiens OX=9606 GN=CTNNB1 PE=1 SV=1	CTNNB1	291160	290330	321990	343140	361620	372750	0.881862	0.879348	0.97524	1.0393	1.09527	1.12898	1.19262	0.0133319
P35227	Polycomb group RING finger protein 2 OS=Homo sapiens OX=9606 GN=PCGF2 PE=1 SV=1	PCGF2	0	0	0	0	0	0
P35232	Prohibitin OS=Homo sapiens OX=9606 GN=PHB PE=1 SV=1	PHB	2426100	2423400	2537400	2358900	2397800	2464700	0.996461	0.995352	1.04217	0.96886	0.984837	1.01231	0.977595	0.318098
P35237	Serpin B6 OS=Homo sapiens OX=9606 GN=SERPINB6 PE=1 SV=3	SERPINB6	249920	261410	297680	246640	271180	280840	0.932729	0.975611	1.11097	0.920487	1.01207	1.04813	0.987207	0.867659
P35240	Merlin OS=Homo sapiens OX=9606 GN=NF2 PE=1 SV=1	NF2	337010	333800	364160	353500	393040	404560	0.924975	0.916165	0.999492	0.970234	1.07876	1.11038	1.11221	0.0997603
P35241	Radixin OS=Homo sapiens OX=9606 GN=RDX PE=1 SV=1	RDX	2042900	2018800	2300700	2072400	2325800	2357400	0.934395	0.923372	1.05231	0.947888	1.06379	1.07824	1.0618	0.361899
P35244	Replication protein A 14 kDa subunit OS=Homo sapiens OX=9606 GN=RPA3 PE=1 SV=1	RPA3	721220	688140	720140	631880	632400	644220	1.07165	1.0225	1.07004	0.9389	0.939673	0.957236	0.89622	0.00277933
P35249	Replication factor C subunit 4 OS=Homo sapiens OX=9606 GN=RFC4 PE=1 SV=2	RFC4	310610	284410	292800	241840	229750	270310	1.14355	1.04709	1.07798	0.890362	0.845851	0.995177	0.835642	0.0293152
P35250	Replication factor C subunit 2 OS=Homo sapiens OX=9606 GN=RFC2 PE=1 SV=3	RFC2	333290	346150	383620	301870	292490	337440	1.00245	1.04113	1.15383	0.907943	0.879731	1.01493	0.876526	0.0942462
P35251	Replication factor C subunit 1 OS=Homo sapiens OX=9606 GN=RFC1 PE=1 SV=4	RFC1	66827	68044	69269	61276	64097	64979	1.0164	1.03491	1.05354	0.931973	0.974879	0.988294	0.932458	0.0268772
P35268	60S ribosomal protein L22 OS=Homo sapiens OX=9606 GN=RPL22 PE=1 SV=2	RPL22	2452600	2386800	2408700	2257500	2349900	2454900	1.02832	1.00073	1.00991	0.946514	0.985255	1.02928	0.974366	0.357392
P35269	General transcription factor IIF subunit 1 OS=Homo sapiens OX=9606 GN=GTF2F1 PE=1 SV=2	GTF2F1	240180	247340	272770	224180	252880	268450	0.95702	0.985549	1.08688	0.893266	1.00762	1.06966	0.98056	0.765393
P35270	Sepiapterin reductase OS=Homo sapiens OX=9606 GN=SPR PE=1 SV=1	SPR	534180	502230	588750	696510	792000	746640	0.830265	0.780606	0.915082	1.08257	1.23099	1.16049	1.37534	0.00574752
P35520	Cystathionine beta-synthase OS=Homo sapiens OX=9606 GN=CBS PE=1 SV=2	CBS	163110	165040	196000	174520	208110	197850	0.885962	0.896445	1.06461	0.947937	1.13039	1.07466	1.10747	0.263112
P35573	Glycogen debranching enzyme OS=Homo sapiens OX=9606 GN=AGL PE=1 SV=3	AGL	173510	172410	170180	148720	140480	132540	1.11006	1.10302	1.08876	0.951463	0.898746	0.847948	0.817167	0.00384284
P35579	Myosin-9 OS=Homo sapiens OX=9606 GN=MYH9 PE=1 SV=4	MYH9	5861400	5867000	6362300	5458300	5870300	5920300	0.995156	0.996106	1.0802	0.926717	0.996667	1.00516	0.953468	0.273055
P35580	Myosin-10 OS=Homo sapiens OX=9606 GN=MYH10 PE=1 SV=3	MYH10	501900	491940	521380	461680	500310	516010	1.00607	0.986109	1.04512	0.925452	1.00289	1.03436	0.975436	0.528967
P35606	Coatomer subunit beta' OS=Homo sapiens OX=9606 GN=COPB2 PE=1 SV=2	COPB2	496800	500510	558460	486990	565530	554500	0.942459	0.949497	1.05943	0.923849	1.07284	1.05192	1.03294	0.626705
P35610	Sterol O-acyltransferase 1 OS=Homo sapiens OX=9606 GN=SOAT1 PE=1 SV=3	SOAT1	424040	430710	422320	472100	499090	485160	0.93079	0.945431	0.927015	1.03628	1.09553	1.06495	1.14038	0.00156553
P35611	Alpha-adducin OS=Homo sapiens OX=9606 GN=ADD1 PE=1 SV=2	ADD1	164420	160770	189390	140520	159440	159710	1.01259	0.990115	1.16637	0.865404	0.981925	0.983587	0.893292	0.167759
P35613	Basigin OS=Homo sapiens OX=9606 GN=BSG PE=1 SV=2	BSG	2808200	2823100	3197100	3099700	3517000	3555100	0.886791	0.891496	1.0096	0.978842	1.11062	1.12265	1.15217	0.0814029
P35637	RNA-binding protein FUS OS=Homo sapiens OX=9606 GN=FUS PE=1 SV=1	FUS	621310	607930	716940	565890	626670	672150	0.978212	0.957146	1.12878	0.890957	0.986651	1.05826	0.958139	0.586105
P35658	Nuclear pore complex protein Nup214 OS=Homo sapiens OX=9606 GN=NUP214 PE=1 SV=2	NUP214	178820	186100	196930	162060	179000	176590	0.993905	1.03437	1.09456	0.90075	0.994905	0.98151	0.921331	0.121332
P35659	Protein DEK OS=Homo sapiens OX=9606 GN=DEK PE=1 SV=1	DEK	696520	741230	804420	756220	801680	828440	0.902908	0.960866	1.04278	0.980298	1.03923	1.07392	1.0643	0.269824
P35680	Hepatocyte nuclear factor 1-beta OS=Homo sapiens OX=9606 GN=HNF1B PE=1 SV=1	HNF1B	0	103910	104330	71259	67817	79170		1.21821	1.22314	0.83542	0.795067	0.928166	0.6987	0.00877452
P35712	Transcription factor SOX-6 OS=Homo sapiens OX=9606 GN=SOX6 PE=1 SV=3	SOX6	0	0	214270	161020	0	197610			1.12203	0.843184		1.03479	0.836865
P35813	Protein phosphatase 1A OS=Homo sapiens OX=9606 GN=PPM1A PE=1 SV=1	PPM1A	57428	58052	63052	54143	59505	60168	0.97792	0.988545	1.07369	0.921981	1.01329	1.02458	0.973585	0.57779
P35914	Hydroxymethylglutaryl-CoA lyase, mitochondrial OS=Homo sapiens OX=9606 GN=HMGCL PE=1 SV=2	HMGCL	293100	320510	350740	377540	406440	408190	0.81548	0.891742	0.97585	1.05041	1.13082	1.13569	1.23624	0.0206205
P35998	26S proteasome regulatory subunit 7 OS=Homo sapiens OX=9606 GN=PSMC2 PE=1 SV=3	PSMC2	875760	858210	989230	824380	915410	938920	0.972723	0.95323	1.09876	0.915654	1.01676	1.04288	0.983663	0.801148
P36383	Gap junction gamma-1 protein OS=Homo sapiens OX=9606 GN=GJC1 PE=1 SV=2	GJC1	141420	153560	126930	237790	250360	207770	0.759078	0.82424	0.681302	1.27635	1.34382	1.11521	1.64945	0.003078
P36404	ADP-ribosylation factor-like protein 2 OS=Homo sapiens OX=9606 GN=ARL2 PE=1 SV=4	ARL2	139780	152900	151840	162910	144950	149120	0.930316	1.01764	1.01058	1.08426	0.964725	0.992479	1.02803	0.58169
P36405	ADP-ribosylation factor-like protein 3 OS=Homo sapiens OX=9606 GN=ARL3 PE=1 SV=2	ARL3	95228	96687	80558	94258	91615	86714	1.04827	1.06433	0.886779	1.03759	1.00849	0.954544	1.00042	0.962488
P36406	E3 ubiquitin-protein ligase TRIM23 OS=Homo sapiens OX=9606 GN=TRIM23 PE=1 SV=1	TRIM23	250630	202220	181470	185590	157750	162710	1.31868	1.06397	0.954795	0.976473	0.829994	0.856091	0.797783	0.110145
P36507	Dual specificity mitogen-activated protein kinase kinase 2 OS=Homo sapiens OX=9606 GN=MAP2K2 PE=1 SV=1	MAP2K2	142400	141730	108480	144420	116570	132300	1.08716	1.08205	0.828197	1.10258	0.889961	1.01005	1.00173	0.960781
P36542	ATP synthase subunit gamma, mitochondrial OS=Homo sapiens OX=9606 GN=ATP5F1C PE=1 SV=1	ATP5F1C	1018000	997310	1166400	1071900	1178200	1196700	0.921474	0.902746	1.0558	0.970263	1.06648	1.08323	1.08332	0.2468
P36543	V-type proton ATPase subunit E 1 OS=Homo sapiens OX=9606 GN=ATP6V1E1 PE=1 SV=1	ATP6V1E1	287570	273020	255930	299780	342840	336010	0.961156	0.912525	0.855405	1.00197	1.14589	1.12306	1.19854	0.0282571
P36551	Oxygen-dependent coproporphyrinogen-III oxidase, mitochondrial OS=Homo sapiens OX=9606 GN=CPOX PE=1 SV=3	CPOX	197780	192350	214550	214410	232200	234950	0.922596	0.897266	1.00082	1.00017	1.08316	1.09599	1.12714	0.0512583
P36578	60S ribosomal protein L4 OS=Homo sapiens OX=9606 GN=RPL4 PE=1 SV=5	RPL4	1823900	1838900	2111300	2219200	2498600	2446500	0.845808	0.852764	0.979086	1.02912	1.15869	1.13453	1.24076	0.0223992
P36639	Oxidized purine nucleoside triphosphate hydrolase OS=Homo sapiens OX=9606 GN=NUDT1 PE=1 SV=4	NUDT1	159570	149420	84575	144520	345020	70697	1.00379	0.939944	0.532029	0.90912	2.17039	0.444728	1.42349	0.728871
P36776	Lon protease homolog, mitochondrial OS=Homo sapiens OX=9606 GN=LONP1 PE=1 SV=2	LONP1	464410	475830	495310	454170	504210	488390	0.966742	0.990515	1.03107	0.945426	1.04959	1.01666	1.00782	0.852208
P36871	Phosphoglucomutase-1 OS=Homo sapiens OX=9606 GN=PGM1 PE=1 SV=3	PGM1	296140	286210	314650	296100	331790	335560	0.955059	0.923035	1.01475	0.95493	1.07003	1.08219	1.07408	0.21977
P36873	Serine/threonine-protein phosphatase PP1-gamma catalytic subunit OS=Homo sapiens OX=9606 GN=PPP1CC PE=1 SV=1	PPP1CC	235030	235920	249250	231940	242960	248940	0.976552	0.98025	1.03564	0.963713	1.0095	1.03435	1.00505	0.868176
P36894	Bone morphogenetic protein receptor type-1A OS=Homo sapiens OX=9606 GN=BMPR1A PE=1 SV=2	BMPR1A	34128	42403	40464	0	62616	81003	0.654761	0.813521	0.776321		1.20132	1.55408	1.84135	0.0179347
P36897	TGF-beta receptor type-1 OS=Homo sapiens OX=9606 GN=TGFBR1 PE=1 SV=1	TGFBR1	50126	43103	0	38436	46719	33233	1.18436	1.01842		0.90815	1.10386	0.785216	0.846575	0.301223
P36915	Guanine nucleotide-binding protein-like 1 OS=Homo sapiens OX=9606 GN=GNL1 PE=1 SV=2	GNL1	132070	158030	177400	162640	178610	158640	0.819132	0.980142	1.10028	1.00873	1.10778	0.983926	1.06928	0.477178
P36941	Tumor necrosis factor receptor superfamily member 3 OS=Homo sapiens OX=9606 GN=LTBR PE=1 SV=1	LTBR	0	0	0	14054	0	10399
P36954	DNA-directed RNA polymerase II subunit RPB9 OS=Homo sapiens OX=9606 GN=POLR2I PE=1 SV=1	POLR2I	180950	192460	206730	174850	169580	199400	0.965951	1.02739	1.10357	0.933388	0.905255	1.06444	0.937412	0.35517
P36957	Dihydrolipoyllysine-residue succinyltransferase component of 2-oxoglutarate dehydrogenase complex, mitochondrial OS=Homo sapiens OX=9606 GN=DLST PE=1 SV=4	DLST	943630	1015600	1068700	1088400	1199100	1134100	0.877859	0.944813	0.994212	1.01254	1.11552	1.05505	1.13001	0.0550583
P36969	Phospholipid hydroperoxide glutathione peroxidase OS=Homo sapiens OX=9606 GN=GPX4 PE=1 SV=3	GPX4	203040	207320	234770	171190	185940	192910	1.0193	1.04079	1.17859	0.859409	0.933457	0.968448	0.852603	0.0508297
P37108	Signal recognition particle 14 kDa protein OS=Homo sapiens OX=9606 GN=SRP14 PE=1 SV=2	SRP14	584120	587710	569090	640480	688100	615530	0.95107	0.956915	0.926598	1.04284	1.12037	1.00221	1.11671	0.0325468
P37173	TGF-beta receptor type-2 OS=Homo sapiens OX=9606 GN=TGFBR2 PE=1 SV=2	TGFBR2	0	43522	0	123820	121210	87086		0.463446		1.3185	1.29071	0.92734	2.54366
P37198	Nuclear pore glycoprotein p62 OS=Homo sapiens OX=9606 GN=NUP62 PE=1 SV=3	NUP62	498260	505350	424840	499570	447890	390830	1.08054	1.09591	0.921315	1.08338	0.971302	0.847561	0.936883	0.497866
P37235	Hippocalcin-like protein 1 OS=Homo sapiens OX=9606 GN=HPCAL1 PE=1 SV=3	HPCAL1	801830	789670	873130	1039400	1142300	1155600	0.829203	0.816628	0.902937	1.07488	1.1813	1.19505	1.35408	0.00272067
P37268	Squalene synthase OS=Homo sapiens OX=9606 GN=FDFT1 PE=1 SV=1	FDFT1	305020	319720	352710	577140	610850	614070	0.658433	0.690165	0.761379	1.24585	1.31861	1.32556	1.84363	0.000202149
P37802	Transgelin-2 OS=Homo sapiens OX=9606 GN=TAGLN2 PE=1 SV=3	TAGLN2	2007600	1984300	2303200	1995900	2310500	2283500	0.934854	0.924005	1.0725	0.929406	1.0759	1.06333	1.04683	0.530988
P37837	Transaldolase OS=Homo sapiens OX=9606 GN=TALDO1 PE=1 SV=2	TALDO1	660750	652540	707680	485700	567610	572410	1.08715	1.07364	1.16437	0.799136	0.933904	0.941802	0.804426	0.0204496
P38117	Electron transfer flavoprotein subunit beta OS=Homo sapiens OX=9606 GN=ETFB PE=1 SV=3	ETFB	1161700	1145000	1281700	1194900	1273600	1345700	0.941588	0.928052	1.03885	0.968498	1.03229	1.09072	1.06292	0.283189
P38159	RNA-binding motif protein, X chromosome OS=Homo sapiens OX=9606 GN=RBMX PE=1 SV=3	RBMX	1626000	1573100	1824200	1397900	1561000	1564900	1.02188	0.988635	1.14644	0.878529	0.981031	0.983482	0.900563	0.148805
P38398	Breast cancer type 1 susceptibility protein OS=Homo sapiens OX=9606 GN=BRCA1 PE=1 SV=2	BRCA1	0	0	0	0	0	0
P38432	Coilin OS=Homo sapiens OX=9606 GN=COIL PE=1 SV=1	COIL	108550	106040	105760	103570	79168	72366	1.1318	1.10563	1.10271	1.07988	0.825449	0.754528	0.796329	0.0908465
P38435	Vitamin K-dependent gamma-carboxylase OS=Homo sapiens OX=9606 GN=GGCX PE=1 SV=2	GGCX	0	84291	0	98155	106920	73524		0.929108		1.08193	1.17854	0.810427	1.10173
P38571	Lysosomal acid lipase/cholesteryl ester hydrolase OS=Homo sapiens OX=9606 GN=LIPA PE=1 SV=2	LIPA	234880	245810	257080	219660	241590	236240	0.981899	1.02759	1.0747	0.918273	1.00995	0.987584	0.945403	0.22043
P38606	V-type proton ATPase catalytic subunit A OS=Homo sapiens OX=9606 GN=ATP6V1A PE=1 SV=2	ATP6V1A	468880	481940	504790	580750	600860	600990	0.868776	0.892975	0.935313	1.07606	1.11332	1.11356	1.22464	0.001133
P38646	Stress-70 protein, mitochondrial OS=Homo sapiens OX=9606 GN=HSPA9 PE=1 SV=2	HSPA9	4871100	4968100	5534700	5638700	6188000	6294100	0.872574	0.88995	0.991446	1.01008	1.10847	1.12748	1.17867	0.0346213
P38919	Eukaryotic initiation factor 4A-III OS=Homo sapiens OX=9606 GN=EIF4A3 PE=1 SV=4	EIF4A3	1245300	1260100	1438300	1235800	1379200	1404300	0.938315	0.949466	1.08374	0.931157	1.03921	1.05812	1.01917	0.764551
P38935	DNA-binding protein SMUBP-2 OS=Homo sapiens OX=9606 GN=IGHMBP2 PE=1 SV=3	IGHMBP2	0	0	15715	0	11379	0			1.16004		0.839965		0.724085
P39019	40S ribosomal protein S19 OS=Homo sapiens OX=9606 GN=RPS19 PE=1 SV=2	RPS19	1276700	1285600	1484700	1077600	1289000	1325700	0.989779	0.996679	1.15103	0.835424	0.999315	1.02777	0.912355	0.315395
P39023	60S ribosomal protein L3 OS=Homo sapiens OX=9606 GN=RPL3 PE=1 SV=2	RPL3	2243600	2221700	2534100	2584700	2780800	2812600	0.886944	0.878287	1.00179	1.02179	1.09931	1.11188	1.1684	0.0348341
P39060	Collagen alpha-1(XVIII) chain OS=Homo sapiens OX=9606 GN=COL18A1 PE=1 SV=5	COL18A1	396970	385590	432540	391350	445950	438470	0.95622	0.928808	1.0419	0.942683	1.0742	1.05619	1.04993	0.418666
P39656	Dolichyl-diphosphooligosaccharide--protein glycosyltransferase 48 kDa subunit OS=Homo sapiens OX=9606 GN=DDOST PE=1 SV=4	DDOST	1993000	1947800	2201500	2046800	2242200	2258400	0.942339	0.920967	1.04092	0.967777	1.06017	1.06783	1.06595	0.260779
P39687	Acidic leucine-rich nuclear phosphoprotein 32 family member A OS=Homo sapiens OX=9606 GN=ANP32A PE=1 SV=1	ANP32A	2403700	2279300	2812500	2029800	2423400	2315600	1.01107	0.958743	1.18302	0.853796	1.01936	0.974012	0.903048	0.289171
P39748	Flap endonuclease 1 OS=Homo sapiens OX=9606 GN=FEN1 PE=1 SV=1	FEN1	565060	583220	591400	433040	476530	471810	1.08628	1.1212	1.13692	0.832486	0.916093	0.907019	0.794043	0.00223808
P40121	Macrophage-capping protein OS=Homo sapiens OX=9606 GN=CAPG PE=1 SV=2	CAPG	232100	215460	237440	202230	214760	209040	1.06222	0.986064	1.08666	0.925517	0.982861	0.956683	0.913912	0.0585585
P40123	Adenylyl cyclase-associated protein 2 OS=Homo sapiens OX=9606 GN=CAP2 PE=1 SV=1	CAP2	74397	73041	76063	85558	86201	96802	0.907166	0.890632	0.927481	1.04326	1.0511	1.18036	1.20161	0.0119308
P40189	Interleukin-6 receptor subunit beta OS=Homo sapiens OX=9606 GN=IL6ST PE=1 SV=2	IL6ST	92067	102700	119550	219350	245640	261950	0.530515	0.591785	0.688879	1.26395	1.41544	1.50943	2.31276	0.000786372
P40222	Alpha-taxilin OS=Homo sapiens OX=9606 GN=TXLNA PE=1 SV=3	TXLNA	269250	283120	298500	265380	283150	311960	0.943986	0.992614	1.04654	0.930418	0.992719	1.09373	1.01131	0.867247
P40227	T-complex protein 1 subunit zeta OS=Homo sapiens OX=9606 GN=CCT6A PE=1 SV=3	CCT6A	1388000	1370100	1543000	1400400	1605000	1668600	0.927901	0.915934	1.03152	0.93619	1.07297	1.11549	1.0867	0.277387
P40261	Nicotinamide N-methyltransferase OS=Homo sapiens OX=9606 GN=NNMT PE=1 SV=1	NNMT	822760	857000	865960	772380	820180	857380	0.98817	1.02929	1.04005	0.927661	0.985071	1.02975	0.962376	0.315647
P40306	Proteasome subunit beta type-10 OS=Homo sapiens OX=9606 GN=PSMB10 PE=1 SV=1	PSMB10	219110	245050	245750	218700	214470	215600	0.967601	1.08215	1.08524	0.96579	0.94711	0.952101	0.913876	0.0811483
P40337	von Hippel-Lindau disease tumor suppressor OS=Homo sapiens OX=9606 GN=VHL PE=1 SV=2	VHL	54388	65143	60784	47594	0	0	0.954556	1.14332	1.06681	0.835316			0.791848
P40429	60S ribosomal protein L13a OS=Homo sapiens OX=9606 GN=RPL13A PE=1 SV=2	RPL13A	1360200	1321700	1585200	1391300	1566600	1556200	0.929395	0.903088	1.08313	0.950645	1.07042	1.06332	1.05788	0.443315
P40616	ADP-ribosylation factor-like protein 1 OS=Homo sapiens OX=9606 GN=ARL1 PE=1 SV=1	ARL1	424520	422760	390600	418360	381880	390610	1.04875	1.0444	0.964949	1.03353	0.943407	0.964973	0.962008	0.371594
P40692	DNA mismatch repair protein Mlh1 OS=Homo sapiens OX=9606 GN=MLH1 PE=1 SV=1	MLH1	60331	63589	0	0	0	0	0.973709	1.02629
P40763	Signal transducer and activator of transcription 3 OS=Homo sapiens OX=9606 GN=STAT3 PE=1 SV=2	STAT3	302490	304110	296440	312790	302610	303650	0.996076	1.00141	0.976154	1.02999	0.996471	0.999896	1.01773	0.251112
P40818	Ubiquitin carboxyl-terminal hydrolase 8 OS=Homo sapiens OX=9606 GN=USP8 PE=1 SV=1	USP8	0	0	0	0	0	0
P40855	Peroxisomal biogenesis factor 19 OS=Homo sapiens OX=9606 GN=PEX19 PE=1 SV=1	PEX19	101310	79439	82073	75825	55464	61977	1.33277	1.04505	1.0797	0.997505	0.729649	0.815329	0.735349	0.0598922
P40925	Malate dehydrogenase, cytoplasmic OS=Homo sapiens OX=9606 GN=MDH1 PE=1 SV=4	MDH1	1027800	1038600	1164300	980410	1128100	1142400	0.95143	0.961428	1.07779	0.907562	1.04428	1.05752	1.00626	0.934983
P40926	Malate dehydrogenase, mitochondrial OS=Homo sapiens OX=9606 GN=MDH2 PE=1 SV=3	MDH2	4411600	4409800	4892100	4423300	4829800	4840400	0.951904	0.951516	1.05558	0.954429	1.04214	1.04443	1.02771	0.576234
P40937	Replication factor C subunit 5 OS=Homo sapiens OX=9606 GN=RFC5 PE=1 SV=1	RFC5	212840	216480	213630	185530	197610	189160	1.05085	1.06882	1.05475	0.916009	0.975651	0.933931	0.890116	0.00380832
P40938	Replication factor C subunit 3 OS=Homo sapiens OX=9606 GN=RFC3 PE=1 SV=2	RFC3	196460	196390	181410	163270	165680	171800	1.09651	1.09612	1.01251	0.911266	0.924717	0.958875	0.871992	0.0110565
P40939	Trifunctional enzyme subunit alpha, mitochondrial OS=Homo sapiens OX=9606 GN=HADHA PE=1 SV=2	HADHA	1134600	1141900	1217300	1148500	1224600	1235300	0.95852	0.964687	1.02839	0.970263	1.03455	1.04359	1.0328	0.372157
P41091	Eukaryotic translation initiation factor 2 subunit 3 OS=Homo sapiens OX=9606 GN=EIF2S3 PE=1 SV=3	EIF2S3	725210	738610	819170	656070	746720	747560	0.981486	0.999621	1.10865	0.887913	1.0106	1.01173	0.941901	0.354488
P41134	DNA-binding protein inhibitor ID-1 OS=Homo sapiens OX=9606 GN=ID1 PE=1 SV=3	ID1	0	0	0	0	0	0
P41208	Centrin-2 OS=Homo sapiens OX=9606 GN=CETN2 PE=1 SV=1	CETN2	149920	148670	161720	158460	160210	170140	0.947741	0.939839	1.02234	1.00173	1.01279	1.07556	1.06191	0.157309
P41214	Eukaryotic translation initiation factor 2D OS=Homo sapiens OX=9606 GN=EIF2D PE=1 SV=3	EIF2D	66656	63305	59057	57284	43135	36508	1.227	1.16532	1.08712	1.05448	0.79403	0.67204	0.724412	0.06757
P41219	Peripherin OS=Homo sapiens OX=9606 GN=PRPH PE=1 SV=2	PRPH	0	0	0	0	0	0
P41223	Protein BUD31 homolog OS=Homo sapiens OX=9606 GN=BUD31 PE=1 SV=2	BUD31	177650	177120	174870	174880	190480	188550	0.983711	0.980776	0.968317	0.968372	1.05476	1.04407	1.04582	0.182434
P41227	N-alpha-acetyltransferase 10 OS=Homo sapiens OX=9606 GN=NAA10 PE=1 SV=1	NAA10	163530	164600	193700	155910	179290	184860	0.941731	0.947893	1.11547	0.897849	1.03249	1.06457	0.996608	0.970692
P41229	Lysine-specific demethylase 5C OS=Homo sapiens OX=9606 GN=KDM5C PE=1 SV=2	KDM5C	63319	60890	66169	50519	57284	56029	1.07257	1.03142	1.12084	0.855747	0.97034	0.949081	0.860562	0.0295126
P41236	Protein phosphatase inhibitor 2 OS=Homo sapiens OX=9606 GN=PPP1R2 PE=1 SV=2	PPP1R2	68237	71445	79651	68890	78883	75258	0.925532	0.969044	1.08035	0.934389	1.06993	1.02076	1.01686	0.789925
P41240	Tyrosine-protein kinase CSK OS=Homo sapiens OX=9606 GN=CSK PE=1 SV=1	CSK	64366	72280	84313	73315	96230	93739	0.797525	0.895583	1.04468	0.908408	1.19234	1.16147	1.19155	0.209932
P41250	Glycine--tRNA ligase OS=Homo sapiens OX=9606 GN=GARS1 PE=1 SV=3	GARS1	919690	917540	987980	707500	750130	777110	1.09055	1.088	1.17153	0.838941	0.889491	0.921483	0.791	0.00303689
P41252	Isoleucine--tRNA ligase, cytoplasmic OS=Homo sapiens OX=9606 GN=IARS1 PE=1 SV=2	IARS1	737370	721560	773480	677450	721170	740150	1.01213	0.990433	1.0617	0.929886	0.989897	1.01595	0.958054	0.265555
P41567	Eukaryotic translation initiation factor 1 OS=Homo sapiens OX=9606 GN=EIF1 PE=1 SV=1	EIF1	815640	805340	890010	843550	827390	887880	0.965291	0.953101	1.05331	0.998321	0.979196	1.05078	1.01905	0.634659
P41743	Protein kinase C iota type OS=Homo sapiens OX=9606 GN=PRKCI PE=1 SV=2	PRKCI	183480	178130	150340	139300	150230	130150	1.18167	1.14722	0.968238	0.897137	0.96753	0.838208	0.819768	0.0578461
P42025	Beta-centractin OS=Homo sapiens OX=9606 GN=ACTR1B PE=1 SV=1	ACTR1B	182790	197500	213850	0	216390	206770	0.898408	0.970707	1.05107		1.06355	1.01627	1.06833	0.346147
P42126	Enoyl-CoA delta isomerase 1, mitochondrial OS=Homo sapiens OX=9606 GN=ECI1 PE=1 SV=1	ECI1	922950	894900	1045800	882460	956040	985140	0.973697	0.944105	1.1033	0.930981	1.00861	1.03931	0.986028	0.835242
P42166	Lamina-associated polypeptide 2, isoform alpha OS=Homo sapiens OX=9606 GN=TMPO PE=1 SV=2	TMPO	1375200	1360200	1520100	1314400	1456000	1440900	0.974536	0.963906	1.07722	0.93145	1.03179	1.02109	0.989613	0.841879
P42167	Lamina-associated polypeptide 2, isoforms beta/gamma OS=Homo sapiens OX=9606 GN=TMPO PE=1 SV=2	TMPO	727630	707980	821330	740090	794810	816010	0.947466	0.921879	1.06947	0.96369	1.03494	1.06255	1.04164	0.480787
P42224	Signal transducer and activator of transcription 1-alpha/beta OS=Homo sapiens OX=9606 GN=STAT1 PE=1 SV=2	STAT1	282370	286570	322820	266070	299980	289690	0.969511	0.983931	1.10839	0.913545	1.02997	0.994644	0.959608	0.50332
P42226	Signal transducer and activator of transcription 6 OS=Homo sapiens OX=9606 GN=STAT6 PE=1 SV=1	STAT6	41705	36528	34073	31055	29833	27280	1.24819	1.09325	1.01977	0.929447	0.892874	0.816465	0.785069	0.0273075
P42285	Exosome RNA helicase MTR4 OS=Homo sapiens OX=9606 GN=MTREX PE=1 SV=3	MTREX	551330	551850	598270	470550	511260	500430	1.03904	1.04002	1.1275	0.886801	0.963523	0.943113	0.871163	0.0199843
P42345	Serine/threonine-protein kinase mTOR OS=Homo sapiens OX=9606 GN=MTOR PE=1 SV=1	MTOR	81429	83697	84560	80110	85396	84497	0.977756	1.00499	1.01535	0.961918	1.02539	1.0146	1.00127	0.966835
P42356	Phosphatidylinositol 4-kinase alpha OS=Homo sapiens OX=9606 GN=PI4KA PE=1 SV=4	PI4KA	140070	143220	145430	132690	138570	142780	0.997223	1.01965	1.03538	0.944682	0.986544	1.01652	0.965759	0.215153
P42566	Epidermal growth factor receptor substrate 15 OS=Homo sapiens OX=9606 GN=EPS15 PE=1 SV=2	EPS15	98392	107770	114080	102750	105600	132150	0.893468	0.978627	1.03593	0.933042	0.958922	1.20001	1.06326	0.565546
P42574	Caspase-3 OS=Homo sapiens OX=9606 GN=CASP3 PE=1 SV=2	CASP3	88043	98050	114760	90108	99638	105120	0.886757	0.987546	1.15585	0.907555	1.00354	1.05875	0.9801	0.865058
P42575	Caspase-2 OS=Homo sapiens OX=9606 GN=CASP2 PE=1 SV=2	CASP2	38957	40055	30532	34421	27329	27409	1.17634	1.20949	0.921939	1.03937	0.825222	0.827637	0.81391	0.150344
P42677	40S ribosomal protein S27 OS=Homo sapiens OX=9606 GN=RPS27 PE=1 SV=3	RPS27	1403300	1427600	1653600	1355800	1519700	1515900	0.948614	0.96504	1.11781	0.916504	1.0273	1.02473	0.97924	0.775328
P42684	Tyrosine-protein kinase ABL2 OS=Homo sapiens OX=9606 GN=ABL2 PE=1 SV=1	ABL2	103910	163970	182900	0	178510	163530	0.655319	1.03409	1.15348		1.12579	1.03132	1.13816	0.537637
P42695	Condensin-2 complex subunit D3 OS=Homo sapiens OX=9606 GN=NCAPD3 PE=1 SV=2	NCAPD3	953710	966690	858760	706220	672380	724690	1.17201	1.18796	1.05532	0.867868	0.826282	0.890565	0.756808	0.00305874
P42696	RNA-binding protein 34 OS=Homo sapiens OX=9606 GN=RBM34 PE=1 SV=2	RBM34	1392200	1315700	1438900	1782100	1658200	1673500	0.902015	0.85245	0.932272	1.15463	1.07436	1.08427	1.23319	0.00372964
P42704	Leucine-rich PPR motif-containing protein, mitochondrial OS=Homo sapiens OX=9606 GN=LRPPRC PE=1 SV=3	LRPPRC	9995300	10071000	11158000	10001000	11428000	11331000	0.937289	0.944388	1.04632	0.937824	1.07164	1.06254	1.04918	0.443292
P42765	3-ketoacyl-CoA thiolase, mitochondrial OS=Homo sapiens OX=9606 GN=ACAA2 PE=1 SV=2	ACAA2	1334100	1301800	1486900	1458100	1639400	1635800	0.903852	0.881968	1.00737	0.987861	1.11069	1.10825	1.14808	0.0698647
P42766	60S ribosomal protein L35 OS=Homo sapiens OX=9606 GN=RPL35 PE=1 SV=2	RPL35	984970	971080	1133700	1212800	1381500	1385800	0.835919	0.824131	0.962142	1.02927	1.17244	1.17609	1.28816	0.0184893
P42785	Lysosomal Pro-X carboxypeptidase OS=Homo sapiens OX=9606 GN=PRCP PE=1 SV=1	PRCP	262420	262210	299240	193910	216530	222590	1.08073	1.07987	1.23237	0.798586	0.891743	0.9167	0.768362	0.0123808
P42858	Huntingtin OS=Homo sapiens OX=9606 GN=HTT PE=1 SV=2	HTT	217350	246920	279400	214160	207240	202250	0.953764	1.08352	1.22605	0.939765	0.909399	0.887503	0.838611	0.082958
P42892	Endothelin-converting enzyme 1 OS=Homo sapiens OX=9606 GN=ECE1 PE=1 SV=2	ECE1	733930	735410	790750	821510	882660	875300	0.909913	0.911748	0.980358	1.01849	1.09431	1.08518	1.14131	0.0166667
P43007	Neutral amino acid transporter A OS=Homo sapiens OX=9606 GN=SLC1A4 PE=1 SV=1	SLC1A4	134100	149040	115250	149190	150050	126880	0.975852	1.08457	0.83868	1.08566	1.09192	0.923312	1.06961	0.493028
P43034	Platelet-activating factor acetylhydrolase IB subunit beta OS=Homo sapiens OX=9606 GN=PAFAH1B1 PE=1 SV=2	PAFAH1B1	508570	508800	582820	499910	567680	577980	0.940125	0.94055	1.07738	0.924116	1.04939	1.06843	1.02836	0.68601
P43121	Cell surface glycoprotein MUC18 OS=Homo sapiens OX=9606 GN=MCAM PE=1 SV=2	MCAM	468020	488030	515290	484290	541530	515520	0.9321	0.971952	1.02624	0.964503	1.0785	1.0267	1.04758	0.339711
P43155	Carnitine O-acetyltransferase OS=Homo sapiens OX=9606 GN=CRAT PE=1 SV=5	CRAT	204600	209180	228890	174260	171440	190860	1.04102	1.06432	1.16461	0.886646	0.872298	0.971108	0.834892	0.01963
P43243	Matrin-3 OS=Homo sapiens OX=9606 GN=MATR3 PE=1 SV=2	MATR3	1958100	1922200	2112200	1976400	2199400	2132900	0.955078	0.937567	1.03024	0.964004	1.07277	1.04034	1.05277	0.298282
P43246	DNA mismatch repair protein Msh2 OS=Homo sapiens OX=9606 GN=MSH2 PE=1 SV=1	MSH2	268170	278070	291110	212240	228380	236600	1.06236	1.10158	1.15324	0.840793	0.904732	0.937296	0.808766	0.00593344
P43250	G protein-coupled receptor kinase 6 OS=Homo sapiens OX=9606 GN=GRK6 PE=1 SV=2	GRK6	0	0	0	0	0	0
P43251	Biotinidase OS=Homo sapiens OX=9606 GN=BTD PE=1 SV=2	BTD	0	0	0	0	0	0
P43304	Glycerol-3-phosphate dehydrogenase, mitochondrial OS=Homo sapiens OX=9606 GN=GPD2 PE=1 SV=3	GPD2	284350	298600	334020	284200	326630	328240	0.919215	0.965281	1.07978	0.91873	1.05589	1.0611	1.0241	0.739519
P43307	Translocon-associated protein subunit alpha OS=Homo sapiens OX=9606 GN=SSR1 PE=1 SV=3	SSR1	860920	861020	940520	888280	913230	920830	0.959278	0.959389	1.04797	0.989764	1.01756	1.02603	1.02249	0.504534
P43378	Tyrosine-protein phosphatase non-receptor type 9 OS=Homo sapiens OX=9606 GN=PTPN9 PE=1 SV=1	PTPN9	0	0	0	0	0	0
P43487	Ran-specific GTPase-activating protein OS=Homo sapiens OX=9606 GN=RANBP1 PE=1 SV=1	RANBP1	1372400	1345300	1403100	1307900	1415700	1325000	1.00796	0.988053	1.0305	0.960585	1.03976	0.973144	0.982479	0.543816
P43490	Nicotinamide phosphoribosyltransferase OS=Homo sapiens OX=9606 GN=NAMPT PE=1 SV=1	NAMPT	561320	550700	568790	569540	604840	578920	0.980726	0.962171	0.993777	0.995088	1.05676	1.01148	1.04313	0.106885
P43686	26S proteasome regulatory subunit 6B OS=Homo sapiens OX=9606 GN=PSMC4 PE=1 SV=2	PSMC4	667820	672820	728540	601240	660370	648480	1.00695	1.01449	1.0985	0.906558	0.995715	0.977787	0.923114	0.116037
P43897	Elongation factor Ts, mitochondrial OS=Homo sapiens OX=9606 GN=TSFM PE=1 SV=2	TSFM	299220	306640	335870	283120	328870	343390	0.946345	0.969812	1.06226	0.895425	1.04012	1.08604	1.01449	0.865979
P45877	Peptidyl-prolyl cis-trans isomerase C OS=Homo sapiens OX=9606 GN=PPIC PE=1 SV=1	PPIC	0	0	0	0	0	0
P45880	Voltage-dependent anion-selective channel protein 2 OS=Homo sapiens OX=9606 GN=VDAC2 PE=1 SV=2	VDAC2	2899900	2953700	3085400	3131500	3261000	3318900	0.932924	0.950232	0.992601	1.00743	1.04909	1.06772	1.08641	0.030138
P45954	Short/branched chain specific acyl-CoA dehydrogenase, mitochondrial OS=Homo sapiens OX=9606 GN=ACADSB PE=1 SV=1	ACADSB	116290	108030	100690	81684	96679	90092	1.17571	1.0922	1.01799	0.825835	0.977436	0.910841	0.82599	0.0403608
P45973	Chromobox protein homolog 5 OS=Homo sapiens OX=9606 GN=CBX5 PE=1 SV=1	CBX5	543380	559260	628670	593170	627460	653400	0.904292	0.930719	1.04623	0.987152	1.04422	1.08739	1.08243	0.20138
P45974	Ubiquitin carboxyl-terminal hydrolase 5 OS=Homo sapiens OX=9606 GN=USP5 PE=1 SV=2	USP5	591500	586520	647610	550750	592970	596200	0.995358	0.986978	1.08978	0.926785	0.997832	1.00327	0.953052	0.306486
P45983	Mitogen-activated protein kinase 8 OS=Homo sapiens OX=9606 GN=MAPK8 PE=1 SV=2	MAPK8	0	0	0	0	0	0
P45985	Dual specificity mitogen-activated protein kinase kinase 4 OS=Homo sapiens OX=9606 GN=MAP2K4 PE=1 SV=1	MAP2K4	34316	34984	33382	38251	31147	31032	1.01371	1.03344	0.986116	1.12995	0.920093	0.916696	0.978068	0.72223
P46013	Proliferation marker protein Ki-67 OS=Homo sapiens OX=9606 GN=MKI67 PE=1 SV=2	MKI67	413390	420130	464720	382180	426900	423960	0.979876	0.995852	1.10155	0.905897	1.0119	1.00493	0.949778	0.371949
P46060	Ran GTPase-activating protein 1 OS=Homo sapiens OX=9606 GN=RANGAP1 PE=1 SV=1	RANGAP1	571480	552490	608770	532210	585890	601440	0.993222	0.960218	1.05803	0.924971	1.01827	1.04529	0.992382	0.869377
P46063	ATP-dependent DNA helicase Q1 OS=Homo sapiens OX=9606 GN=RECQL PE=1 SV=3	RECQL	670280	670780	718080	673800	696390	708730	0.971876	0.972601	1.04118	0.97698	1.00973	1.02763	1.00961	0.735357
P46087	Probable 28S rRNA (cytosine(4447)-C(5))-methyltransferase OS=Homo sapiens OX=9606 GN=NOP2 PE=1 SV=2	NOP2	413620	394520	477870	572450	609980	641570	0.797978	0.761129	0.921933	1.1044	1.17681	1.23775	1.41834	0.00610133
P46100	Transcriptional regulator ATRX OS=Homo sapiens OX=9606 GN=ATRX PE=1 SV=5	ATRX	60375	57160	63933	50599	51583	52567	1.07743	1.02006	1.14092	0.90297	0.92053	0.938091	0.852762	0.00976044
P46108	Adapter molecule crk OS=Homo sapiens OX=9606 GN=CRK PE=1 SV=2	CRK	302620	308320	350220	314910	348780	362760	0.913519	0.930726	1.05721	0.950619	1.05286	1.09506	1.06793	0.348681
P46109	Crk-like protein OS=Homo sapiens OX=9606 GN=CRKL PE=1 SV=1	CRKL	165710	169930	148040	171970	156670	170460	1.01168	1.03744	0.903803	1.0499	0.956491	1.04068	1.03188	0.56667
P46199	Translation initiation factor IF-2, mitochondrial OS=Homo sapiens OX=9606 GN=MTIF2 PE=1 SV=2	MTIF2	192200	203830	215250	210600	217000	235400	0.904982	0.959742	1.01351	0.991619	1.02175	1.10839	1.08461	0.156802
P46379	Large proline-rich protein BAG6 OS=Homo sapiens OX=9606 GN=BAG6 PE=1 SV=2	BAG6	114850	117310	116670	102690	100910	104550	1.04889	1.07136	1.06551	0.937837	0.921581	0.954824	0.883382	0.000500642
P46459	Vesicle-fusing ATPase OS=Homo sapiens OX=9606 GN=NSF PE=1 SV=3	NSF	334120	338930	380530	372940	410560	410310	0.892021	0.904863	1.01593	0.995662	1.0961	1.09543	1.1331	0.0734371
P46734	Dual specificity mitogen-activated protein kinase kinase 3 OS=Homo sapiens OX=9606 GN=MAP2K3 PE=1 SV=2	MAP2K3	171400	166000	191120	230070	224150	254020	0.831528	0.80533	0.927197	1.11616	1.08744	1.23235	1.34004	0.00686519
P46736	Lys-63-specific deubiquitinase BRCC36 OS=Homo sapiens OX=9606 GN=BRCC3 PE=1 SV=2	BRCC3	70906	71594	80966	74220	76459	65513	0.967652	0.977041	1.10494	1.01288	1.04343	0.894054	0.967449	0.627501
P46776	60S ribosomal protein L27a OS=Homo sapiens OX=9606 GN=RPL27A PE=1 SV=2	RPL27A	1254500	1243100	1393600	1416800	1611800	1644000	0.878932	0.870945	0.976389	0.992643	1.12927	1.15183	1.20081	0.0372311
P46777	60S ribosomal protein L5 OS=Homo sapiens OX=9606 GN=RPL5 PE=1 SV=3	RPL5	1926100	1937200	2237900	1916400	2272700	2239700	0.922314	0.92763	1.07162	0.91767	1.08828	1.07248	1.05369	0.519056
P46778	60S ribosomal protein L21 OS=Homo sapiens OX=9606 GN=RPL21 PE=1 SV=2	RPL21	873090	841160	964300	907270	1157700	1109200	0.895061	0.862327	0.988566	0.930101	1.18683	1.13711	1.18503	0.124239
P46779	60S ribosomal protein L28 OS=Homo sapiens OX=9606 GN=RPL28 PE=1 SV=3	RPL28	714280	714860	814480	779370	1002300	934990	0.864	0.864701	0.985202	0.942733	1.21239	1.13097	1.21084	0.0965108
P46781	40S ribosomal protein S9 OS=Homo sapiens OX=9606 GN=RPS9 PE=1 SV=3	RPS9	1427900	1421200	1622300	1319800	1501100	1533100	0.970766	0.966211	1.10293	0.897274	1.02053	1.04229	0.973744	0.69542
P46782	40S ribosomal protein S5 OS=Homo sapiens OX=9606 GN=RPS5 PE=1 SV=4	RPS5	2592000	2584400	2936700	2462900	2819000	2767900	0.962204	0.959382	1.09016	0.914279	1.04647	1.0275	0.992198	0.902344
P46783	40S ribosomal protein S10 OS=Homo sapiens OX=9606 GN=RPS10 PE=1 SV=1	RPS10	1208700	1188900	1319200	1048400	1084100	1029700	1.05425	1.03698	1.15063	0.914435	0.945573	0.898125	0.850786	0.0107098
P46821	Microtubule-associated protein 1B OS=Homo sapiens OX=9606 GN=MAP1B PE=1 SV=2	MAP1B	101330	104280	98680	80840	83319	71901	1.12516	1.15792	1.09573	0.89764	0.925167	0.798383	0.775773	0.00584522
P46926	Glucosamine-6-phosphate isomerase 1 OS=Homo sapiens OX=9606 GN=GNPDA1 PE=1 SV=1	GNPDA1	381330	392650	458420	479130	543010	533860	0.820535	0.844893	0.986415	1.03098	1.16843	1.14874	1.26258	0.0274935
P46934	E3 ubiquitin-protein ligase NEDD4 OS=Homo sapiens OX=9606 GN=NEDD4 PE=1 SV=4	NEDD4	56289	69882	73957	81979	100740	83707	0.72389	0.8987	0.951105	1.05427	1.29554	1.07649	1.33128	0.0526984
P46937	Transcriptional coactivator YAP1 OS=Homo sapiens OX=9606 GN=YAP1 PE=1 SV=2	YAP1	136260	149880	149610	153260	160100	150020	0.909279	1.00017	0.998365	1.02272	1.06837	1.0011	1.06341	0.167044
P46939	Utrophin OS=Homo sapiens OX=9606 GN=UTRN PE=1 SV=2	UTRN	158990	154160	161490	125970	133330	117840	1.11994	1.08591	1.13755	0.887342	0.939186	0.830073	0.794581	0.00377493
P46940	Ras GTPase-activating-like protein IQGAP1 OS=Homo sapiens OX=9606 GN=IQGAP1 PE=1 SV=1	IQGAP1	1236300	1236700	1322900	1259200	1349500	1350000	0.956568	0.956877	1.02357	0.974286	1.04415	1.04454	1.04289	0.2635
P46976	Glycogenin-1 OS=Homo sapiens OX=9606 GN=GYG1 PE=1 SV=4	GYG1	174840	173050	191570	183340	198750	209890	0.927172	0.91768	1.01589	0.972248	1.05397	1.11304	1.09736	0.143376
P46977	Dolichyl-diphosphooligosaccharide--protein glycosyltransferase subunit STT3A OS=Homo sapiens OX=9606 GN=STT3A PE=1 SV=2	STT3A	670160	656000	758380	696910	766150	747220	0.936235	0.916453	1.05948	0.973605	1.07034	1.04389	1.06032	0.324791
P47224	Guanine nucleotide exchange factor MSS4 OS=Homo sapiens OX=9606 GN=RABIF PE=1 SV=2	RABIF	0	0	0	0	0	0
P47755	F-actin-capping protein subunit alpha-2 OS=Homo sapiens OX=9606 GN=CAPZA2 PE=1 SV=3	CAPZA2	806270	737390	820740	881200	902230	917720	0.955004	0.873417	0.972143	1.04376	1.06867	1.08701	1.14243	0.0188778
P47756	F-actin-capping protein subunit beta OS=Homo sapiens OX=9606 GN=CAPZB PE=1 SV=4	CAPZB	1043700	1085000	1204100	1000700	1124600	1156500	0.946724	0.984186	1.09222	0.907719	1.02011	1.04904	0.984698	0.81328
P47813	Eukaryotic translation initiation factor 1A, X-chromosomal OS=Homo sapiens OX=9606 GN=EIF1AX PE=1 SV=2	EIF1AX	391170	386580	464020	338670	398610	389970	0.990713	0.979088	1.17522	0.857747	1.00956	0.987674	0.907777	0.286915
P47895	Aldehyde dehydrogenase family 1 member A3 OS=Homo sapiens OX=9606 GN=ALDH1A3 PE=1 SV=2	ALDH1A3	217510	225930	239840	205970	228420	225080	0.971931	1.00956	1.07171	0.920365	1.02068	1.00576	0.965153	0.453663
P47897	Glutamine--tRNA ligase OS=Homo sapiens OX=9606 GN=QARS1 PE=1 SV=1	QARS1	344830	345020	397520	290290	325600	329120	1.01801	1.01857	1.17356	0.856995	0.961238	0.971629	0.869079	0.0876481
P47914	60S ribosomal protein L29 OS=Homo sapiens OX=9606 GN=RPL29 PE=1 SV=2	RPL29	1035200	954130	1053700	1096700	1042000	1013000	1.00266	0.924137	1.02058	1.06223	1.00924	0.981157	1.03571	0.407832
P47985	Cytochrome b-c1 complex subunit Rieske, mitochondrial OS=Homo sapiens OX=9606 GN=UQCRFS1 PE=1 SV=2	UQCRFS1	765630	787030	832890	675800	735980	721750	1.01653	1.04494	1.10583	0.897262	0.977163	0.95827	0.894356	0.0354652
P48047	ATP synthase subunit O, mitochondrial OS=Homo sapiens OX=9606 GN=ATP5PO PE=1 SV=1	ATP5PO	2098600	2137300	2468200	2273700	2515500	2580800	0.894665	0.911163	1.05223	0.969312	1.0724	1.10023	1.09933	0.209818
P48059	LIM and senescent cell antigen-like-containing domain protein 1 OS=Homo sapiens OX=9606 GN=LIMS1 PE=1 SV=4	LIMS1	497190	515580	575790	521740	571040	564940	0.918941	0.952931	1.06422	0.964316	1.05544	1.04416	1.04354	0.45142
P48147	Prolyl endopeptidase OS=Homo sapiens OX=9606 GN=PREP PE=1 SV=2	PREP	185110	186530	207490	179540	189210	200160	0.96744	0.974862	1.0844	0.93833	0.988868	1.0461	0.982353	0.737129
P48163	NADP-dependent malic enzyme OS=Homo sapiens OX=9606 GN=ME1 PE=1 SV=1	ME1	75697	76035	76758	79738	73423	73642	0.99756	1.00201	1.01154	1.05081	0.967592	0.970478	0.992617	0.780907
P48307	Tissue factor pathway inhibitor 2 OS=Homo sapiens OX=9606 GN=TFPI2 PE=1 SV=1	TFPI2	932630	1026400	1078500	966500	1070800	1128700	0.902032	0.992725	1.04312	0.93479	1.03567	1.09167	1.04229	0.545441
P48426	Phosphatidylinositol 5-phosphate 4-kinase type-2 alpha OS=Homo sapiens OX=9606 GN=PIP4K2A PE=1 SV=2	PIP4K2A	53191	52256	0	41726	53228	0	1.06169	1.04303		0.83285	1.06243		0.90049	0.525556
P48436	Transcription factor SOX-9 OS=Homo sapiens OX=9606 GN=SOX9 PE=1 SV=1	SOX9	0	0	0	0	0	0
P48443	Retinoic acid receptor RXR-gamma OS=Homo sapiens OX=9606 GN=RXRG PE=1 SV=1	RXRG	0	0	0	0	0	0
P48444	Coatomer subunit delta OS=Homo sapiens OX=9606 GN=ARCN1 PE=1 SV=1	ARCN1	830250	852030	984720	850600	932670	934930	0.925035	0.949302	1.09714	0.947709	1.03915	1.04167	1.0192	0.750988
P48449	Lanosterol synthase OS=Homo sapiens OX=9606 GN=LSS PE=1 SV=1	LSS	421630	421410	438310	500700	546870	545940	0.879966	0.879507	0.914778	1.04499	1.14135	1.13941	1.24362	0.00242499
P48506	Glutamate--cysteine ligase catalytic subunit OS=Homo sapiens OX=9606 GN=GCLC PE=1 SV=2	GCLC	0	93432	86091	77124	87957	70734		1.12477	1.0364	0.928449	1.05886	0.851523	0.87571	0.217302
P48507	Glutamate--cysteine ligase regulatory subunit OS=Homo sapiens OX=9606 GN=GCLM PE=1 SV=1	GCLM	354560	337890	384450	356790	327760	386570	0.990382	0.943818	1.07387	0.996611	0.915522	1.07979	0.994633	0.923319
P48509	CD151 antigen OS=Homo sapiens OX=9606 GN=CD151 PE=1 SV=3	CD151	715570	726050	784960	732790	844000	841350	0.924366	0.937904	1.014	0.94661	1.09027	1.08685	1.08603	0.211943
P48553	Trafficking protein particle complex subunit 10 OS=Homo sapiens OX=9606 GN=TRAPPC10 PE=1 SV=2	TRAPPC10	9494.5	5287.3	0	0	0	0	1.28462	0.71538
P48556	26S proteasome non-ATPase regulatory subunit 8 OS=Homo sapiens OX=9606 GN=PSMD8 PE=1 SV=2	PSMD8	487930	497770	577640	438150	541690	520440	0.955595	0.974866	1.13129	0.858103	1.06088	1.01926	0.959663	0.640246
P48634	Protein PRRC2A OS=Homo sapiens OX=9606 GN=PRRC2A PE=1 SV=3	PRRC2A	143430	136190	135690	108710	116030	121260	1.13039	1.07333	1.06939	0.85676	0.91445	0.955669	0.833113	0.0073364
P48637	Glutathione synthetase OS=Homo sapiens OX=9606 GN=GSS PE=1 SV=1	GSS	522580	560670	621490	520140	603850	588640	0.917513	0.984389	1.09117	0.913229	1.0602	1.0335	1.00463	0.944351
P48643	T-complex protein 1 subunit epsilon OS=Homo sapiens OX=9606 GN=CCT5 PE=1 SV=1	CCT5	1087500	1104100	1226400	1105100	1260700	1260100	0.926333	0.940473	1.04465	0.941325	1.07387	1.07335	1.06083	0.368573
P48651	Phosphatidylserine synthase 1 OS=Homo sapiens OX=9606 GN=PTDSS1 PE=1 SV=1	PTDSS1	223350	216100	266450	265360	275040	293110	0.870528	0.842271	1.03851	1.03427	1.072	1.14242	1.18078	0.0758596
P48723	Heat shock 70 kDa protein 13 OS=Homo sapiens OX=9606 GN=HSPA13 PE=1 SV=1	HSPA13	221170	216040	242770	258550	263610	237800	0.92158	0.900204	1.01158	1.07734	1.09842	0.990875	1.11762	0.0793021
P48729	Casein kinase I isoform alpha OS=Homo sapiens OX=9606 GN=CSNK1A1 PE=1 SV=2	CSNK1A1	171200	177260	195740	178740	192850	196980	0.923102	0.955777	1.05542	0.963757	1.03984	1.06211	1.04478	0.421442
P48730	Casein kinase I isoform delta OS=Homo sapiens OX=9606 GN=CSNK1D PE=1 SV=2	CSNK1D	112590	113840	136930	120040	127470	141150
P48735	Isocitrate dehydrogenase [NADP], mitochondrial OS=Homo sapiens OX=9606 GN=IDH2 PE=1 SV=2	IDH2	667890	668230	708700	569180	607090	588060	1.05203	1.05257	1.11631	0.896546	0.956261	0.926285	0.862829	0.00552792
P48739	Phosphatidylinositol transfer protein beta isoform OS=Homo sapiens OX=9606 GN=PITPNB PE=1 SV=2	PITPNB	243560	244220	259830	238180	254780	254200	0.977649	0.980298	1.04296	0.956053	1.02269	1.02036	0.999398	0.984361
P48960	Adhesion G protein-coupled receptor E5 OS=Homo sapiens OX=9606 GN=ADGRE5 PE=1 SV=4	ADGRE5	215580	203070	213750	294800	304510	304930	0.841759	0.792912	0.834613	1.15108	1.189	1.19064	1.42985	7.9063e-05
P49005	DNA polymerase delta subunit 2 OS=Homo sapiens OX=9606 GN=POLD2 PE=1 SV=1	POLD2	125660	143630	131620	70688	69210	71171	1.232	1.40819	1.29044	0.693043	0.678553	0.697779	0.526475	8.98541e-05
P49006	MARCKS-related protein OS=Homo sapiens OX=9606 GN=MARCKSL1 PE=1 SV=2	MARCKSL1	306990	288880	295600	306340	308250	295020	1.02269	0.962356	0.984742	1.02052	1.02688	0.98281	1.02035	0.416749
P49023	Paxillin OS=Homo sapiens OX=9606 GN=PXN PE=1 SV=3	PXN	181840	173090	193740	240240	259230	274800	0.824709	0.785024	0.878679	1.08957	1.1757	1.24632	1.41118	0.00247772
P49069	Guided entry of tail-anchored proteins factor CAMLG OS=Homo sapiens OX=9606 GN=CAMLG PE=1 SV=1	CAMLG	0	0	0	0	0	0
P49184	Deoxyribonuclease-1-like 1 OS=Homo sapiens OX=9606 GN=DNASE1L1 PE=1 SV=1	DNASE1L1	99733	84556	84753	110280	111770	104480	1.00475	0.851847	0.853831	1.111	1.12601	1.05257	1.21368	0.0282879
P49189	4-trimethylaminobutyraldehyde dehydrogenase OS=Homo sapiens OX=9606 GN=ALDH9A1 PE=1 SV=3	ALDH9A1	458260	460680	517130	486590	544830	535830	0.915507	0.920341	1.03312	0.972104	1.08846	1.07048	1.09135	0.172376
P49207	60S ribosomal protein L34 OS=Homo sapiens OX=9606 GN=RPL34 PE=1 SV=3	RPL34	764640	739270	845190	898190	1066100	1014700	0.861067	0.832497	0.951774	1.01146	1.20054	1.14266	1.26814	0.0218366
P49247	Ribose-5-phosphate isomerase OS=Homo sapiens OX=9606 GN=RPIA PE=1 SV=3	RPIA	94765	97530	129450	111530	132100	136700	0.809871	0.833501	1.10629	0.953146	1.12894	1.16825	1.18209	0.214371
P49257	Protein ERGIC-53 OS=Homo sapiens OX=9606 GN=LMAN1 PE=1 SV=2	LMAN1	1063000	1069500	1130100	1079300	1215100	1194000	0.944749	0.950526	1.00438	0.959236	1.07993	1.06118	1.06921	0.189323
P49321	Nuclear autoantigenic sperm protein OS=Homo sapiens OX=9606 GN=NASP PE=1 SV=2	NASP	776410	800310	876500	597680	654040	640810	1.07196	1.10496	1.21015	0.825192	0.903006	0.88474	0.771447	0.00471691
P49327	Fatty acid synthase OS=Homo sapiens OX=9606 GN=FASN PE=1 SV=3	FASN	1140700	1156200	1241100	1287700	1405000	1416900	0.894947	0.907108	0.973717	1.01028	1.10231	1.11164	1.16156	0.0205312
P49354	Protein farnesyltransferase/geranylgeranyltransferase type-1 subunit alpha OS=Homo sapiens OX=9606 GN=FNTA PE=1 SV=1	FNTA	42999	42889	0	37611	36481	42321	1.06275	1.06003		0.92958	0.901651	1.04599	0.903603	0.174978
P49356	Protein farnesyltransferase subunit beta OS=Homo sapiens OX=9606 GN=FNTB PE=1 SV=1	FNTB	92808	117130	85916	113330	73475	85013	0.980933	1.238	0.908088	1.19784	0.776593	0.898544	0.918757	0.589582
P49368	T-complex protein 1 subunit gamma OS=Homo sapiens OX=9606 GN=CCT3 PE=1 SV=4	CCT3	1329600	1344000	1492600	1439000	1589900	1577000	0.909429	0.919278	1.02092	0.984257	1.08747	1.07865	1.10554	0.108076
P49406	39S ribosomal protein L19, mitochondrial OS=Homo sapiens OX=9606 GN=MRPL19 PE=1 SV=2	MRPL19	270760	265430	282770	238530	257620	271070	1.0242	1.00403	1.06963	0.902281	0.974492	1.02537	0.936822	0.186313
P49407	Beta-arrestin-1 OS=Homo sapiens OX=9606 GN=ARRB1 PE=1 SV=2	ARRB1	69084	65397	62256	78664	85672	75250	0.949993	0.899292	0.8561	1.08173	1.1781	1.03478	1.2178	0.0154565
P49411	Elongation factor Tu, mitochondrial OS=Homo sapiens OX=9606 GN=TUFM PE=1 SV=2	TUFM	2704200	2722600	3073100	2947900	3235500	3221400	0.906198	0.912364	1.02982	0.987864	1.08424	1.07952	1.10646	0.118375
P49419	Alpha-aminoadipic semialdehyde dehydrogenase OS=Homo sapiens OX=9606 GN=ALDH7A1 PE=1 SV=5	ALDH7A1	526700	511730	583010	504930	530750	539940	0.988471	0.960376	1.09415	0.947614	0.996071	1.01332	0.971741	0.56909
P49427	Ubiquitin-conjugating enzyme E2 R1 OS=Homo sapiens OX=9606 GN=CDC34 PE=1 SV=2	CDC34	298520	82720	0	282680	0	0	1.3489	0.37378		1.27732			1.48295
P49441	Inositol polyphosphate 1-phosphatase OS=Homo sapiens OX=9606 GN=INPP1 PE=1 SV=1	INPP1	0	0	0	0	0	0
P49454	Centromere protein F OS=Homo sapiens OX=9606 GN=CENPF PE=1 SV=3	CENPF	66904	64922	71631	64868	61637	71690	0.999432	0.969825	1.07005	0.969018	0.920752	1.07093	0.974137	0.633585
P49458	Signal recognition particle 9 kDa protein OS=Homo sapiens OX=9606 GN=SRP9 PE=1 SV=2	SRP9	870070	874750	1023800	906880	1035400	1011600	0.912262	0.917169	1.07345	0.950857	1.08561	1.06066	1.06691	0.38157
P49459	Ubiquitin-conjugating enzyme E2 A OS=Homo sapiens OX=9606 GN=UBE2A PE=1 SV=2	UBE2A	192030	201420	207490	0	195300	203620	0.960284	1.00724	1.0376		0.976637	1.01824	0.99574	0.91166
P49585	Choline-phosphate cytidylyltransferase A OS=Homo sapiens OX=9606 GN=PCYT1A PE=1 SV=2	PCYT1A	265620	263800	316260	215070	245020	250380	1.02414	1.01713	1.21939	0.829239	0.944716	0.965383	0.840117	0.0853223
P49588	Alanine--tRNA ligase, cytoplasmic OS=Homo sapiens OX=9606 GN=AARS1 PE=1 SV=2	AARS1	563420	546650	587990	517470	529120	553830	1.02487	0.994367	1.06957	0.941288	0.96248	1.00743	0.942499	0.11175
P49589	Cysteine--tRNA ligase, cytoplasmic OS=Homo sapiens OX=9606 GN=CARS1 PE=1 SV=3	CARS1	291910	298000	338600	246830	282460	278860	1.00852	1.02956	1.16983	0.852775	0.975873	0.963436	0.870373	0.093733
P49590	Histidine--tRNA ligase, mitochondrial OS=Homo sapiens OX=9606 GN=HARS2 PE=1 SV=1	HARS2	125720	132240	152660	112790	128340	145560	0.946081	0.995146	1.14881	0.848779	0.965797	1.09538	0.941722	0.544677
P49591	Serine--tRNA ligase, cytoplasmic OS=Homo sapiens OX=9606 GN=SARS1 PE=1 SV=3	SARS1	469870	475980	473570	461560	463760	475010	0.999812	1.01281	1.00769	0.98213	0.986811	1.01075	0.986551	0.231397
P49593	Protein phosphatase 1F OS=Homo sapiens OX=9606 GN=PPM1F PE=1 SV=3	PPM1F	98314	84213	91725	87882	61981	87569	1.15283	0.987481	1.07557	1.0305	0.726788	1.02683	0.865744	0.279893
P49642	DNA primase small subunit OS=Homo sapiens OX=9606 GN=PRIM1 PE=1 SV=1	PRIM1	37127	42255	50350	45562	42855	33267	0.88603	1.00841	1.20159	1.08733	1.02273	0.793911	0.937964	0.643852
P49643	DNA primase large subunit OS=Homo sapiens OX=9606 GN=PRIM2 PE=1 SV=2	PRIM2	66209	66822	61985	50349	53399	41855	1.16627	1.17707	1.09187	0.886897	0.940623	0.737275	0.746621	0.0182875
P49662	Caspase-4 OS=Homo sapiens OX=9606 GN=CASP4 PE=1 SV=1	CASP4	40525	37209	31799	39769	0	0	1.08572	0.996879	0.851938	1.06546			1.08923
P49674	Casein kinase I isoform epsilon OS=Homo sapiens OX=9606 GN=CSNK1E PE=1 SV=1	CSNK1E	0	0	0	0	0	0
P49711	Transcriptional repressor CTCF OS=Homo sapiens OX=9606 GN=CTCF PE=1 SV=1	CTCF	104970	111450	127400	112180	127800	123000	0.891087	0.946095	1.08149	0.952292	1.08489	1.04414	1.05573	0.462667
P49720	Proteasome subunit beta type-3 OS=Homo sapiens OX=9606 GN=PSMB3 PE=1 SV=2	PSMB3	463540	514400	454100	415270	436420	468120	1.01068	1.12157	0.990098	0.905435	0.951549	1.02067	0.921629	0.192438
P49721	Proteasome subunit beta type-2 OS=Homo sapiens OX=9606 GN=PSMB2 PE=1 SV=1	PSMB2	737250	696690	759460	640340	741640	729140	1.02764	0.971105	1.0586	0.892559	1.03376	1.01634	0.962487	0.494052
P49736	DNA replication licensing factor MCM2 OS=Homo sapiens OX=9606 GN=MCM2 PE=1 SV=4	MCM2	674760	691270	742420	543870	599560	584660	1.05526	1.08108	1.16108	0.850563	0.937657	0.914355	0.819602	0.00828553
P49748	Very long-chain specific acyl-CoA dehydrogenase, mitochondrial OS=Homo sapiens OX=9606 GN=ACADVL PE=1 SV=1	ACADVL	1027300	1014100	1150200	985790	1079200	1072200	0.97393	0.961416	1.09045	0.934577	1.02313	1.0165	0.982952	0.756773
P49750	YLP motif-containing protein 1 OS=Homo sapiens OX=9606 GN=YLPM1 PE=1 SV=4	YLPM1	97663	99233	112590	92331	95605	93906	0.990953	1.00688	1.14241	0.936851	0.970071	0.952832	0.910678	0.117807
P49753	Acyl-coenzyme A thioesterase 2, mitochondrial OS=Homo sapiens OX=9606 GN=ACOT2 PE=1 SV=6	ACOT2	0	0	0	0	0	0
P49754	Vacuolar protein sorting-associated protein 41 homolog OS=Homo sapiens OX=9606 GN=VPS41 PE=1 SV=3	VPS41	0	0	0	0	0	0
P49755	Transmembrane emp24 domain-containing protein 10 OS=Homo sapiens OX=9606 GN=TMED10 PE=1 SV=2	TMED10	1241600	1240000	1328600	1394400	1406400	1439600	0.925347	0.924155	0.990187	1.03923	1.04817	1.07291	1.11291	0.0121811
P49756	RNA-binding protein 25 OS=Homo sapiens OX=9606 GN=RBM25 PE=1 SV=3	RBM25	447980	449680	484560	460380	490230	514850	0.943884	0.947466	1.02096	0.970011	1.0329	1.08478	1.06022	0.231693
P49757	Protein numb homolog OS=Homo sapiens OX=9606 GN=NUMB PE=1 SV=2	NUMB	62176	69904	82130	72709	78465	77623	0.8421	0.946766	1.11235	0.984756	1.06271	1.05131	1.0681	0.441095
P49759	Dual specificity protein kinase CLK1 OS=Homo sapiens OX=9606 GN=CLK1 PE=1 SV=2	CLK1	46936	0	0	91843	0	91275	0.612065			1.19767		1.19026	1.95072
P49761	Dual specificity protein kinase CLK3 OS=Homo sapiens OX=9606 GN=CLK3 PE=1 SV=3	CLK3	0	0	0	0	0	0
P49768	Presenilin-1 OS=Homo sapiens OX=9606 GN=PSEN1 PE=1 SV=1	PSEN1	131010	72832	87549	195970	195740	186640	0.903786	0.502439	0.603966	1.35192	1.35033	1.28756	1.98479	0.0146988
P49770	Translation initiation factor eIF-2B subunit beta OS=Homo sapiens OX=9606 GN=EIF2B2 PE=1 SV=3	EIF2B2	283040	272930	324740	257300	310990	312350	0.96417	0.92973	1.10622	0.876487	1.05938	1.06401	0.999921	0.988852
P49773	Adenosine 5'-monophosphoramidase HINT1 OS=Homo sapiens OX=9606 GN=HINT1 PE=1 SV=2	HINT1	765560	785870	777150	759540	739950	727770	1.00824	1.03498	1.0235	1.00031	0.974507	0.958466	0.956489	0.03764
P49790	Nuclear pore complex protein Nup153 OS=Homo sapiens OX=9606 GN=NUP153 PE=1 SV=2	NUP153	191630	196290	204290	203780	221150	213430	0.934347	0.957069	0.996075	0.993588	1.07828	1.04064	1.07793	0.0680583
P49792	E3 SUMO-protein ligase RanBP2 OS=Homo sapiens OX=9606 GN=RANBP2 PE=1 SV=2	RANBP2	268880	280510	293210	270700	292530	294100	0.949027	0.990076	1.0349	0.955451	1.0325	1.03804	1.01748	0.662467
P49815	Tuberin OS=Homo sapiens OX=9606 GN=TSC2 PE=1 SV=2	TSC2	80136	79027	86251	84715	0	94492	0.943618	0.930559	1.01562	0.997537		1.11266	1.09533	0.191221
P49821	NADH dehydrogenase [ubiquinone] flavoprotein 1, mitochondrial OS=Homo sapiens OX=9606 GN=NDUFV1 PE=1 SV=4	NDUFV1	339140	326750	376930	286940	328800	331890	1.0223	0.984953	1.13622	0.86495	0.991133	1.00045	0.908719	0.205408
P49840	Glycogen synthase kinase-3 alpha OS=Homo sapiens OX=9606 GN=GSK3A PE=1 SV=2	GSK3A	53540	55166	60660	63481	66392	66115	0.879257	0.90596	0.996185	1.04251	1.09032	1.08577	1.15719	0.0216462
P49841	Glycogen synthase kinase-3 beta OS=Homo sapiens OX=9606 GN=GSK3B PE=1 SV=2	GSK3B	76978	81729	74591	91482	86703	94710	0.912435	0.968749	0.884141	1.08435	1.02771	1.12262	1.16973	0.0134345
P49848	Transcription initiation factor TFIID subunit 6 OS=Homo sapiens OX=9606 GN=TAF6 PE=1 SV=1	TAF6	0	0	0	0	0	0
P49902	Cytosolic purine 5'-nucleotidase OS=Homo sapiens OX=9606 GN=NT5C2 PE=1 SV=1	NT5C2	32699	37089	33407	28437	0	0	0.993649	1.12705	1.01516	0.864136			0.826697
P49903	Selenide, water dikinase 1 OS=Homo sapiens OX=9606 GN=SEPHS1 PE=1 SV=2	SEPHS1	158910	162010	126260	124170	84357	45641	1.35947	1.38599	1.08015	1.06227	0.72167	0.390457	0.56838	0.101997
P49915	GMP synthase [glutamine-hydrolyzing] OS=Homo sapiens OX=9606 GN=GMPS PE=1 SV=1	GMPS	380650	377610	432580	272870	321420	315200	1.0874	1.07872	1.23575	0.779506	0.918199	0.90043	0.763738	0.0163784
P49916	DNA ligase 3 OS=Homo sapiens OX=9606 GN=LIG3 PE=1 SV=2	LIG3	92654	93258	105890	83365	92899	85978	1.00339	1.00993	1.14673	0.902798	1.00605	0.931096	0.898698	0.121807
P49959	Double-strand break repair protein MRE11 OS=Homo sapiens OX=9606 GN=MRE11 PE=1 SV=3	MRE11	151440	158850	163750	144010	148670	143680	0.998067	1.0469	1.0792	0.949099	0.979811	0.946924	0.920513	0.031037
P50148	Guanine nucleotide-binding protein G(q) subunit alpha OS=Homo sapiens OX=9606 GN=GNAQ PE=1 SV=4	GNAQ	433300	423070	495990	480660	532090	556220	0.889937	0.868926	1.01869	0.987208	1.09284	1.1424	1.16017	0.0856847
P50150	Guanine nucleotide-binding protein G(I)/G(S)/G(O) subunit gamma-4 OS=Homo sapiens OX=9606 GN=GNG4 PE=1 SV=1	GNG4	0	0	0	0	0	0
P50151	Guanine nucleotide-binding protein G(I)/G(S)/G(O) subunit gamma-10 OS=Homo sapiens OX=9606 GN=GNG10 PE=1 SV=1	GNG10	351460	356020	475960	354280	362840	402150	0.915773	0.927655	1.24017	0.923121	0.945425	1.04785	0.945777	0.680281
P50213	Isocitrate dehydrogenase [NAD] subunit alpha, mitochondrial OS=Homo sapiens OX=9606 GN=IDH3A PE=1 SV=1	IDH3A	421320	435310	476720	510260	559570	552690	0.85522	0.883618	0.967674	1.03576	1.13585	1.12188	1.21687	0.0137509
P50238	Cysteine-rich protein 1 OS=Homo sapiens OX=9606 GN=CRIP1 PE=1 SV=3	CRIP1	0	0	0	0	0	0
P50281	Matrix metalloproteinase-14 OS=Homo sapiens OX=9606 GN=MMP14 PE=1 SV=3	MMP14	204070	169260	210940	273830	320780	381900	0.784492	0.650675	0.810902	1.05267	1.23315	1.46811	1.67133	0.0125139
P50336	Protoporphyrinogen oxidase OS=Homo sapiens OX=9606 GN=PPOX PE=1 SV=1	PPOX	103460	119020	113900	125630	125140	126700	0.869594	1.00038	0.957344	1.05594	1.05182	1.06493	1.12215	0.0480428
P50395	Rab GDP dissociation inhibitor beta OS=Homo sapiens OX=9606 GN=GDI2 PE=1 SV=2	GDI2	1162800	1171800	1227100	1155100	1195500	1243500	0.974985	0.982532	1.0289	0.968529	1.0024	1.04265	1.0091	0.759739
P50402	Emerin OS=Homo sapiens OX=9606 GN=EMD PE=1 SV=1	EMD	501220	491210	567220	459930	520730	508830	0.986285	0.966587	1.11616	0.905036	1.02468	1.00126	0.955016	0.484096
P50416	Carnitine O-palmitoyltransferase 1, liver isoform OS=Homo sapiens OX=9606 GN=CPT1A PE=1 SV=2	CPT1A	331630	331520	363820	305470	336650	327810	0.996434	0.996104	1.09315	0.917833	1.01152	0.984957	0.944458	0.249944
P50443	Sulfate transporter OS=Homo sapiens OX=9606 GN=SLC26A2 PE=1 SV=2	SLC26A2	154130	117120	60737	169960	141640	176370	1.12784	0.857021	0.44444	1.24367	1.03644	1.29058	1.46985	0.18781
P50452	Serpin B8 OS=Homo sapiens OX=9606 GN=SERPINB8 PE=1 SV=2	SERPINB8	122650	110130	129010	118270	132740	128680	0.992475	0.891164	1.04394	0.957032	1.07412	1.04127	1.04948	0.443609
P50454	Serpin H1 OS=Homo sapiens OX=9606 GN=SERPINH1 PE=1 SV=2	SERPINH1	809640	820870	845050	1052800	1090600	1050600	0.856828	0.868713	0.894302	1.11416	1.15416	1.11183	1.29021	0.00012925
P50479	PDZ and LIM domain protein 4 OS=Homo sapiens OX=9606 GN=PDLIM4 PE=1 SV=2	PDLIM4	0	0	0	0	0	0
P50502	Hsc70-interacting protein OS=Homo sapiens OX=9606 GN=ST13 PE=1 SV=2	ST13	979390	965420	1112100	1162900	1308300	1279800	0.863164	0.850851	0.980125	1.0249	1.15304	1.12792	1.22706	0.0235837
P50552	Vasodilator-stimulated phosphoprotein OS=Homo sapiens OX=9606 GN=VASP PE=1 SV=3	VASP	524310	526730	614760	499100	539600	542510	0.968848	0.97332	1.13599	0.922264	0.997102	1.00248	0.94922	0.442828
P50570	Dynamin-2 OS=Homo sapiens OX=9606 GN=DNM2 PE=1 SV=2	DNM2	233640	229190	226870	200950	201790	199130	1.08538	1.0647	1.05393	0.933515	0.937417	0.92506	0.872655	0.000135984
P50579	Methionine aminopeptidase 2 OS=Homo sapiens OX=9606 GN=METAP2 PE=1 SV=1	METAP2	552910	578700	605540	534070	586910	580010	0.9649	1.00991	1.05675	0.932021	1.02423	1.01219	0.979184	0.62063
P50583	Bis(5'-nucleosyl)-tetraphosphatase [asymmetrical] OS=Homo sapiens OX=9606 GN=NUDT2 PE=1 SV=3	NUDT2	115720	108080	109140	114270	111130	122730	1.01945	0.952149	0.961487	1.00668	0.979018	1.08121	1.04562	0.292142
P50613	Cyclin-dependent kinase 7 OS=Homo sapiens OX=9606 GN=CDK7 PE=1 SV=1	CDK7	79268	93344	106960	88799	0	0	0.860741	1.01359	1.16144	0.964234			0.952874
P50748	Kinetochore-associated protein 1 OS=Homo sapiens OX=9606 GN=KNTC1 PE=1 SV=1	KNTC1	441390	387080	525220	567220	352550	320270	1.02105	0.895421	1.21498	1.31213	0.815544	0.740871	0.916044	0.599782
P50749	Ras association domain-containing protein 2 OS=Homo sapiens OX=9606 GN=RASSF2 PE=1 SV=1	RASSF2	41252	36606	0	41290	27841	24701	1.20135	1.06605		1.20246	0.810793	0.719349	0.803446	0.323454
P50750	Cyclin-dependent kinase 9 OS=Homo sapiens OX=9606 GN=CDK9 PE=1 SV=3	CDK9	102330	109170	100450	106700	114570	103720	0.963953	1.02839	0.946243	1.00512	1.07925	0.977047	1.0418	0.35428
P50851	Lipopolysaccharide-responsive and beige-like anchor protein OS=Homo sapiens OX=9606 GN=LRBA PE=1 SV=4	LRBA	0	0	0	0	0	0
P50895	Basal cell adhesion molecule OS=Homo sapiens OX=9606 GN=BCAM PE=1 SV=2	BCAM	28753	31705	0	27967	39463	0	0.899318	0.991649		0.874734	1.2343		1.11532	0.677489
P50897	Palmitoyl-protein thioesterase 1 OS=Homo sapiens OX=9606 GN=PPT1 PE=1 SV=1	PPT1	728310	735960	809770	637440	663820	663090	1.03102	1.04185	1.14634	0.90238	0.939725	0.938691	0.863815	0.0160118
P50914	60S ribosomal protein L14 OS=Homo sapiens OX=9606 GN=RPL14 PE=1 SV=4	RPL14	990480	989140	1104900	1342000	1470500	1475400	0.806096	0.805006	0.899216	1.09218	1.19676	1.20075	1.39014	0.00235903
P50990	T-complex protein 1 subunit theta OS=Homo sapiens OX=9606 GN=CCT8 PE=1 SV=4	CCT8	1498100	1493300	1689300	1574200	1760900	1757200	0.919738	0.916791	1.03712	0.966459	1.08108	1.07881	1.08794	0.198366
P50991	T-complex protein 1 subunit delta OS=Homo sapiens OX=9606 GN=CCT4 PE=1 SV=4	CCT4	1544100	1528700	1675000	1642100	1804100	1730300	0.933527	0.924216	1.01267	0.992775	1.09072	1.0461	1.09029	0.0948844
P50995	Annexin A11 OS=Homo sapiens OX=9606 GN=ANXA11 PE=1 SV=1	ANXA11	730380	728110	817110	728900	787690	822920	0.94955	0.946599	1.06231	0.947626	1.02406	1.06986	1.02808	0.619574
P51003	Poly(A) polymerase alpha OS=Homo sapiens OX=9606 GN=PAPOLA PE=1 SV=4	PAPOLA	111250	115020	108170	96934	84648	99418	1.08459	1.12134	1.05456	0.945021	0.825244	0.969238	0.840211	0.0292172
P51114	Fragile X mental retardation syndrome-related protein 1 OS=Homo sapiens OX=9606 GN=FXR1 PE=1 SV=3	FXR1	190330	189810	208880	170820	188160	199710	0.995007	0.992289	1.09198	0.893013	0.983663	1.04404	0.948508	0.385059
P51116	Fragile X mental retardation syndrome-related protein 2 OS=Homo sapiens OX=9606 GN=FXR2 PE=1 SV=2	FXR2	126730	127100	141130	117980	124460	125080	0.997246	1.00016	1.11056	0.928392	0.979383	0.984262	0.930525	0.150466
P51148	Ras-related protein Rab-5C OS=Homo sapiens OX=9606 GN=RAB5C PE=1 SV=2	RAB5C	1114400	1114400	1257500	1250400	1384000	1404400	0.888546	0.888546	1.00264	0.996983	1.10351	1.11977	1.15848	0.0534324
P51149	Ras-related protein Rab-7a OS=Homo sapiens OX=9606 GN=RAB7A PE=1 SV=1	RAB7A	2001700	1990900	2313600	2571700	2885300	2954500	0.816038	0.811635	0.943191	1.04841	1.17626	1.20447	1.33385	0.0114648
P51151	Ras-related protein Rab-9A OS=Homo sapiens OX=9606 GN=RAB9A PE=1 SV=1	RAB9A	191250	183200	188910	241560	231750	253040	0.889735	0.852285	0.878849	1.12379	1.07815	1.17719	1.28932	0.000871995
P51153	Ras-related protein Rab-13 OS=Homo sapiens OX=9606 GN=RAB13 PE=1 SV=1	RAB13	198910	188970	222880	210820	256630	254120	0.895769	0.851005	1.00372	0.949404	1.1557	1.1444	1.18143	0.109345
P51159	Ras-related protein Rab-27A OS=Homo sapiens OX=9606 GN=RAB27A PE=1 SV=3	RAB27A	34609	0	38333	0	0	44619
P51398	28S ribosomal protein S29, mitochondrial OS=Homo sapiens OX=9606 GN=DAP3 PE=1 SV=1	DAP3	279630	278800	299030	262920	286790	285440	0.991238	0.988296	1.06001	0.932004	1.01662	1.01183	0.973981	0.504153
P51452	Dual specificity protein phosphatase 3 OS=Homo sapiens OX=9606 GN=DUSP3 PE=1 SV=1	DUSP3	291430	282400	255570	268760	279140	278150	1.05626	1.02353	0.926286	0.974092	1.01171	1.00812	0.995961	0.952146
P51531	Probable global transcription activator SNF2L2 OS=Homo sapiens OX=9606 GN=SMARCA2 PE=1 SV=2	SMARCA2	0	0	0	0	0	0
P51532	Transcription activator BRG1 OS=Homo sapiens OX=9606 GN=SMARCA4 PE=1 SV=2	SMARCA4	146730	140170	172530	150530	152200	170740	0.943702	0.901511	1.10964	0.968142	0.978883	1.09812	1.03056	0.686362
P51553	Isocitrate dehydrogenase [NAD] subunit gamma, mitochondrial OS=Homo sapiens OX=9606 GN=IDH3G PE=1 SV=1	IDH3G	255890	261250	231000	294860	293130	288860	0.94483	0.964621	0.852928	1.08872	1.08233	1.06657	1.17204	0.0141847
P51570	Galactokinase OS=Homo sapiens OX=9606 GN=GALK1 PE=1 SV=1	GALK1	77587	81516	80275	75330	76902	92614	0.961377	1.01006	0.994684	0.933411	0.95289	1.14758	1.02284	0.798061
P51571	Translocon-associated protein subunit delta OS=Homo sapiens OX=9606 GN=SSR4 PE=1 SV=1	SSR4	1103100	1122000	1133900	1140400	1188300	1207000	0.959955	0.976402	0.986758	0.992414	1.0341	1.05037	1.0526	0.0527145
P51572	B-cell receptor-associated protein 31 OS=Homo sapiens OX=9606 GN=BCAP31 PE=1 SV=3	BCAP31	1349200	1337300	1553400	1604700	1761100	1784600	0.862081	0.854477	0.992556	1.02533	1.12527	1.14028	1.21475	0.0292878
P51580	Thiopurine S-methyltransferase OS=Homo sapiens OX=9606 GN=TPMT PE=1 SV=1	TPMT	83509	71718	68892	81239	69211	75015	1.11448	0.957125	0.91941	1.08419	0.923667	1.00113	1.00601	0.926452
P51608	Methyl-CpG-binding protein 2 OS=Homo sapiens OX=9606 GN=MECP2 PE=1 SV=1	MECP2	48276	49720	60731	48475	63787	68672	0.85278	0.878287	1.07279	0.856295	1.12678	1.21307	1.13991	0.383327
P51610	Host cell factor 1 OS=Homo sapiens OX=9606 GN=HCFC1 PE=1 SV=2	HCFC1	385250	380130	422610	354770	391720	381990	0.997854	0.984593	1.09462	0.918907	1.01461	0.989411	0.949907	0.315849
P51617	Interleukin-1 receptor-associated kinase 1 OS=Homo sapiens OX=9606 GN=IRAK1 PE=1 SV=2	IRAK1	0	0	0	0	0	0
P51636	Caveolin-2 OS=Homo sapiens OX=9606 GN=CAV2 PE=1 SV=2	CAV2	734180	712140	750330	754710	795830	838840	0.960543	0.931708	0.981673	0.987403	1.0412	1.09747	1.08774	0.0705714
P51648	Aldehyde dehydrogenase family 3 member A2 OS=Homo sapiens OX=9606 GN=ALDH3A2 PE=1 SV=1	ALDH3A2	836270	823560	929770	820230	922220	925310	0.954399	0.939894	1.06111	0.936093	1.05249	1.05602	1.03018	0.618372
P51649	Succinate-semialdehyde dehydrogenase, mitochondrial OS=Homo sapiens OX=9606 GN=ALDH5A1 PE=1 SV=2	ALDH5A1	83586	55394	101150	84533	92115	98099	0.97405	0.645521	1.17873	0.985086	1.07344	1.14317	1.14416	0.422847
P51659	Peroxisomal multifunctional enzyme type 2 OS=Homo sapiens OX=9606 GN=HSD17B4 PE=1 SV=3	HSD17B4	4390700	4396300	4674900	4757200	5244100	5071800	0.923224	0.924402	0.982982	1.00029	1.10267	1.06644	1.11969	0.0331478
P51665	26S proteasome non-ATPase regulatory subunit 7 OS=Homo sapiens OX=9606 GN=PSMD7 PE=1 SV=2	PSMD7	626760	674210	472910	489710	326890	362530	1.27347	1.36988	0.96087	0.995005	0.664183	0.736598	0.664718	0.0641599
P51687	Sulfite oxidase, mitochondrial OS=Homo sapiens OX=9606 GN=SUOX PE=1 SV=2	SUOX	84956	82449	95356	73740	81111	81041	1.02223	0.992061	1.14736	0.88727	0.975961	0.975119	0.897744	0.121201
P51688	N-sulphoglucosamine sulphohydrolase OS=Homo sapiens OX=9606 GN=SGSH PE=1 SV=1	SGSH	70755	71817	77179	51983	63320	59182	1.07684	1.09301	1.17461	0.791145	0.963687	0.900709	0.794012	0.0216598
P51690	Arylsulfatase L OS=Homo sapiens OX=9606 GN=ARSL PE=1 SV=2	ARSL	27198	28241	34365	35729	45225	45860	0.753345	0.782234	0.95186	0.989641	1.25267	1.27025	1.41212	0.0340107
P51784	Ubiquitin carboxyl-terminal hydrolase 11 OS=Homo sapiens OX=9606 GN=USP11 PE=1 SV=3	USP11	148990	148900	142770	103940	115250	114800	1.15399	1.1533	1.10582	0.80506	0.892661	0.889176	0.757931	0.00161406
P51790	H(+)/Cl(-) exchange transporter 3 OS=Homo sapiens OX=9606 GN=CLCN3 PE=1 SV=2	CLCN3	0	54117	52636	0	65089	0		0.944769	0.918914		1.13632		1.21943
P51795	H(+)/Cl(-) exchange transporter 5 OS=Homo sapiens OX=9606 GN=CLCN5 PE=1 SV=2	CLCN5	60333	56296	63298	78494	75149	83139	0.868707	0.81058	0.911399	1.1302	1.08204	1.19708	1.31599	0.00359905
P51798	H(+)/Cl(-) exchange transporter 7 OS=Homo sapiens OX=9606 GN=CLCN7 PE=1 SV=2	CLCN7	157870	176780	186190	218380	252250	234340	0.77273	0.865289	0.911348	1.06891	1.23469	1.14703	1.35353	0.00907756
P51808	Dynein light chain Tctex-type 3 OS=Homo sapiens OX=9606 GN=DYNLT3 PE=1 SV=1	DYNLT3	249230	253030	365060	250590	250270	295730	0.898714	0.912417	1.31639	0.903619	0.902465	1.06639	0.91845	0.625643
P51809	Vesicle-associated membrane protein 7 OS=Homo sapiens OX=9606 GN=VAMP7 PE=1 SV=3	VAMP7	226870	222710	241480	265150	280280	281600	0.896666	0.880224	0.95441	1.04796	1.10776	1.11298	1.19676	0.00448883
P51812	Ribosomal protein S6 kinase alpha-3 OS=Homo sapiens OX=9606 GN=RPS6KA3 PE=1 SV=1	RPS6KA3	0	0	0	0	0	0
P51858	Hepatoma-derived growth factor OS=Homo sapiens OX=9606 GN=HDGF PE=1 SV=1	HDGF	1771200	1790000	1932600	1502100	1637000	1616100	1.0369	1.04791	1.13139	0.879364	0.958337	0.946102	0.865558	0.019753
P51946	Cyclin-H OS=Homo sapiens OX=9606 GN=CCNH PE=1 SV=1	CCNH	96169	92172	102290	87601	90349	90015	1.03297	0.990039	1.09872	0.940941	0.970458	0.966871	0.922011	0.0646541
P51948	CDK-activating kinase assembly factor MAT1 OS=Homo sapiens OX=9606 GN=MNAT1 PE=1 SV=1	MNAT1	94882	85121	115250	85467	95754	100370	0.986908	0.88538	1.19876	0.888979	0.995978	1.04399	0.953728	0.700087
P51965	Ubiquitin-conjugating enzyme E2 E1 OS=Homo sapiens OX=9606 GN=UBE2E1 PE=1 SV=1	UBE2E1	166780	191180	119920	135780	0	0
P51970	NADH dehydrogenase [ubiquinone] 1 alpha subcomplex subunit 8 OS=Homo sapiens OX=9606 GN=NDUFA8 PE=1 SV=3	NDUFA8	365980	303270	306650	320960	278260	288880	1.17805	0.976191	0.987071	1.03313	0.895687	0.929871	0.910032	0.282301
P51991	Heterogeneous nuclear ribonucleoprotein A3 OS=Homo sapiens OX=9606 GN=HNRNPA3 PE=1 SV=2	HNRNPA3	2986400	2924000	3360600	2844100	3187900	3145600	0.971261	0.950966	1.09296	0.924981	1.03679	1.02304	0.989926	0.874125
P52209	6-phosphogluconate dehydrogenase, decarboxylating OS=Homo sapiens OX=9606 GN=PGD PE=1 SV=3	PGD	762800	749220	807070	848350	916760	913650	0.915754	0.899451	0.968901	1.01846	1.10059	1.09685	1.15509	0.0130328
P52272	Heterogeneous nuclear ribonucleoprotein M OS=Homo sapiens OX=9606 GN=HNRNPM PE=1 SV=3	HNRNPM	3697300	3752400	4229000	3370400	3889200	3820100	0.974752	0.989279	1.11493	0.888569	1.02534	1.00713	0.94871	0.441916
P52292	Importin subunit alpha-1 OS=Homo sapiens OX=9606 GN=KPNA2 PE=1 SV=1	KPNA2	1491100	1466200	1520100	1600600	1696000	1661900	0.948145	0.932312	0.966585	1.01777	1.07843	1.05675	1.10745	0.0068986
P52294	Importin subunit alpha-5 OS=Homo sapiens OX=9606 GN=KPNA1 PE=1 SV=3	KPNA1	212830	199670	227730	215350	252650	247110	0.942184	0.883926	1.00815	0.95334	1.11846	1.09394	1.11696	0.15565
P52298	Nuclear cap-binding protein subunit 2 OS=Homo sapiens OX=9606 GN=NCBP2 PE=1 SV=1	NCBP2	197210	193680	231440	163850	198950	203010	0.995893	0.978067	1.16875	0.827428	1.00468	1.02518	0.90918	0.33782
P52306	Rap1 GTPase-GDP dissociation stimulator 1 OS=Homo sapiens OX=9606 GN=RAP1GDS1 PE=1 SV=3	RAP1GDS1	115980	131130	142940	140560	145680	144240	0.848086	0.958868	1.04523	1.02782	1.06526	1.05473	1.10365	0.1724
P52434	DNA-directed RNA polymerases I, II, and III subunit RPABC3 OS=Homo sapiens OX=9606 GN=POLR2H PE=1 SV=4	POLR2H	186170	172770	186350	161180	181880	188260	1.03753	0.962856	1.03854	0.898264	1.01363	1.04918	0.974381	0.633125
P52435	DNA-directed RNA polymerase II subunit RPB11-a OS=Homo sapiens OX=9606 GN=POLR2J PE=1 SV=1	POLR2J	97634	101530	121550	82449	111750	89722	0.968856	1.00752	1.20618	0.81817	1.10893	0.890342	0.885278	0.328622
P52565	Rho GDP-dissociation inhibitor 1 OS=Homo sapiens OX=9606 GN=ARHGDIA PE=1 SV=3	ARHGDIA	4160000	4300100	4752000	3842500	4480800	4558300	0.956553	0.988767	1.09268	0.883547	1.03032	1.04814	0.974985	0.713262
P52594	Arf-GAP domain and FG repeat-containing protein 1 OS=Homo sapiens OX=9606 GN=AGFG1 PE=1 SV=2	AGFG1	216890	215630	238730	221020	208030	228430	0.979386	0.973697	1.07801	0.998036	0.939378	1.0315	0.979486	0.6595
P52597	Heterogeneous nuclear ribonucleoprotein F OS=Homo sapiens OX=9606 GN=HNRNPF PE=1 SV=3	HNRNPF	2254300	2271500	2607200	2450300	2625400	2635100	0.911209	0.918161	1.05385	0.990434	1.06121	1.06513	1.081	0.206471
P52630	Signal transducer and activator of transcription 2 OS=Homo sapiens OX=9606 GN=STAT2 PE=1 SV=1	STAT2	16846	23800	26074	29476	25754	30079	0.664847	0.939294	1.02904	1.1633	1.01641	1.1871	1.27861	0.1399
P52701	DNA mismatch repair protein Msh6 OS=Homo sapiens OX=9606 GN=MSH6 PE=1 SV=2	MSH6	412580	422130	469450	296520	327560	326930	1.09769	1.1231	1.249	0.788907	0.871491	0.869815	0.729213	0.00363401
P52732	Kinesin-like protein KIF11 OS=Homo sapiens OX=9606 GN=KIF11 PE=1 SV=2	KIF11	62419	59945	59823	50698	52954	56255	1.09477	1.05138	1.04924	0.889194	0.928762	0.986659	0.877708	0.0167726
P52735	Guanine nucleotide exchange factor VAV2 OS=Homo sapiens OX=9606 GN=VAV2 PE=1 SV=2	VAV2	39078	29780	34306	39260	42557	38852	1.04751	0.798274	0.919596	1.05239	1.14077	1.04146	1.16968	0.124551
P52739	Zinc finger protein 131 OS=Homo sapiens OX=9606 GN=ZNF131 PE=1 SV=2	ZNF131	38808	36724	0	25913	0	19719	1.28117	1.21237		0.855469		0.650985	0.604141	0.153946
P52747	Zinc finger protein 143 OS=Homo sapiens OX=9606 GN=ZNF143 PE=1 SV=2	ZNF143	0	0	0	0	0	0
P52756	RNA-binding protein 5 OS=Homo sapiens OX=9606 GN=RBM5 PE=1 SV=2	RBM5	58621	46864	58397	70037	70147	85792	0.90219	0.721247	0.898743	1.07788	1.07958	1.32036	1.37889	0.0323512
P52758	2-iminobutanoate/2-iminopropanoate deaminase OS=Homo sapiens OX=9606 GN=RIDA PE=1 SV=1	RIDA	72761	76349	93110	149830	153800	161740	0.616976	0.6474	0.789525	1.27048	1.30415	1.37147	1.92127	0.00111902
P52788	Spermine synthase OS=Homo sapiens OX=9606 GN=SMS PE=1 SV=2	SMS	199790	204930	158260	188760	151600	151920	1.13597	1.16519	0.899835	1.07325	0.861968	0.863787	0.874418	0.292282
P52789	Hexokinase-2 OS=Homo sapiens OX=9606 GN=HK2 PE=1 SV=2	HK2	411010	412270	437490	370170	391620	389480	1.0224	1.02553	1.08827	0.920806	0.974163	0.96884	0.913148	0.0286008
P52815	39S ribosomal protein L12, mitochondrial OS=Homo sapiens OX=9606 GN=MRPL12 PE=1 SV=2	MRPL12	933790	905150	907050	873320	753660	861050	1.07045	1.03762	1.03979	1.00113	0.863955	0.987062	0.906059	0.103876
P52888	Thimet oligopeptidase OS=Homo sapiens OX=9606 GN=THOP1 PE=1 SV=2	THOP1	106580	105540	123150	89819	103520	102000	1.01407	1.00417	1.17172	0.854593	0.984953	0.97049	0.880899	0.133494
P52907	F-actin-capping protein subunit alpha-1 OS=Homo sapiens OX=9606 GN=CAPZA1 PE=1 SV=3	CAPZA1	1659200	1739600	1917600	1638300	1799200	1818900	0.941586	0.987212	1.08823	0.929725	1.02104	1.03221	0.988714	0.853833
P52926	High mobility group protein HMGI-C OS=Homo sapiens OX=9606 GN=HMGA2 PE=1 SV=1	HMGA2	0	0	0	0	0	0
P52943	Cysteine-rich protein 2 OS=Homo sapiens OX=9606 GN=CRIP2 PE=1 SV=1	CRIP2	88407	79119	106960	91090	94402	82612	0.977611	0.874904	1.18277	1.00728	1.0439	0.91353	0.976749	0.866907
P52948	Nuclear pore complex protein Nup98-Nup96 OS=Homo sapiens OX=9606 GN=NUP98 PE=1 SV=4	NUP98	277030	273450	294530	271740	289510	294920	0.977075	0.964448	1.0388	0.958417	1.02109	1.04017	1.01321	0.718864
P53004	Biliverdin reductase A OS=Homo sapiens OX=9606 GN=BLVRA PE=1 SV=2	BLVRA	227350	235570	248000	243840	246750	232260	0.951408	0.985807	1.03782	1.02041	1.03259	0.971955	1.01678	0.617107
P53007	Tricarboxylate transport protein, mitochondrial OS=Homo sapiens OX=9606 GN=SLC25A1 PE=1 SV=2	SLC25A1	635200	643520	748310	694100	817320	792530	0.879986	0.891512	1.03668	0.961584	1.13229	1.09795	1.13661	0.151964
P53041	Serine/threonine-protein phosphatase 5 OS=Homo sapiens OX=9606 GN=PPP5C PE=1 SV=1	PPP5C	254600	255500	264600	251530	264140	275870	0.975329	0.978777	1.01364	0.963569	1.01188	1.05681	1.02174	0.515241
P53350	Serine/threonine-protein kinase PLK1 OS=Homo sapiens OX=9606 GN=PLK1 PE=1 SV=1	PLK1	56259	57593	63543	61784	61131	63461	0.92793	0.949933	1.04807	1.01906	1.00829	1.04672	1.05063	0.262889
P53365	Arfaptin-2 OS=Homo sapiens OX=9606 GN=ARFIP2 PE=1 SV=1	ARFIP2	45524	39222	53633	29179	0	0	1.08676	0.936321	1.28034	0.696571			0.632589
P53367	Arfaptin-1 OS=Homo sapiens OX=9606 GN=ARFIP1 PE=1 SV=2	ARFIP1	78897	76798	77096	75539	66900	61023	1.08511	1.05624	1.06034	1.03892	0.920108	0.839279	0.874011	0.0906689
P53384	Cytosolic Fe-S cluster assembly factor NUBP1 OS=Homo sapiens OX=9606 GN=NUBP1 PE=1 SV=2	NUBP1	318620	410620	434390	304100	401530	335420	0.867119	1.1175	1.18219	0.827603	1.09276	0.91284	0.894657	0.432822
P53396	ATP-citrate synthase OS=Homo sapiens OX=9606 GN=ACLY PE=1 SV=3	ACLY	799810	818470	887300	896540	976860	964610	0.898059	0.919011	0.996296	1.00667	1.09686	1.0831	1.13268	0.0390315
P53582	Methionine aminopeptidase 1 OS=Homo sapiens OX=9606 GN=METAP1 PE=1 SV=2	METAP1	255640	280180	260570	229280	227600	222850	1.0391	1.13885	1.05914	0.931957	0.925128	0.905821	0.853514	0.00568705
P53597	Succinate--CoA ligase [ADP/GDP-forming] subunit alpha, mitochondrial OS=Homo sapiens OX=9606 GN=SUCLG1 PE=1 SV=4	SUCLG1	896400	894690	996450	860970	959070	964140	0.965303	0.963462	1.07304	0.92715	1.03279	1.03825	0.998795	0.981453
P53602	Diphosphomevalonate decarboxylase OS=Homo sapiens OX=9606 GN=MVD PE=1 SV=1	MVD	418460	433250	469780	497020	550230	537540	0.863909	0.894442	0.969858	1.0261	1.13595	1.10975	1.19924	0.0168075
P53611	Geranylgeranyl transferase type-2 subunit beta OS=Homo sapiens OX=9606 GN=RABGGTB PE=1 SV=2	RABGGTB	0	0	0	0	0	0
P53618	Coatomer subunit beta OS=Homo sapiens OX=9606 GN=COPB1 PE=1 SV=3	COPB1	729810	711510	776760	740890	788470	780610	0.967052	0.942803	1.02926	0.981734	1.04478	1.03437	1.04143	0.275749
P53621	Coatomer subunit alpha OS=Homo sapiens OX=9606 GN=COPA PE=1 SV=2	COPA	407760	410460	444130	420610	462680	466470	0.936622	0.942824	1.02016	0.966138	1.06277	1.07148	1.06924	0.196993
P53634	Dipeptidyl peptidase 1 OS=Homo sapiens OX=9606 GN=CTSC PE=1 SV=2	CTSC	356150	357910	409440	276530	300710	300110	1.068	1.07327	1.2278	0.829238	0.901747	0.899948	0.780908	0.00997521
P53680	AP-2 complex subunit sigma OS=Homo sapiens OX=9606 GN=AP2S1 PE=1 SV=2	AP2S1	241090	222790	260170	227400	253780	262240	0.985737	0.910915	1.06375	0.929763	1.03762	1.07221	1.02675	0.691051
P53701	Holocytochrome c-type synthase OS=Homo sapiens OX=9606 GN=HCCS PE=1 SV=1	HCCS	139180	144220	167300	145610	159230	166300	0.905884	0.938688	1.08891	0.947735	1.03638	1.0824	1.04535	0.538721
P53779	Mitogen-activated protein kinase 10 OS=Homo sapiens OX=9606 GN=MAPK10 PE=1 SV=2	MAPK10	52188	0	38373	49299	32603	26462
P53794	Sodium/myo-inositol cotransporter OS=Homo sapiens OX=9606 GN=SLC5A3 PE=1 SV=2	SLC5A3	156650	161640	164990	254320	270510	270410	0.735147	0.758565	0.774286	1.1935	1.26948	1.26901	1.64551	4.03247e-05
P53801	Pituitary tumor-transforming gene 1 protein-interacting protein OS=Homo sapiens OX=9606 GN=PTTG1IP PE=1 SV=1	PTTG1IP	0	0	0	0	0	0
P53814	Smoothelin OS=Homo sapiens OX=9606 GN=SMTN PE=1 SV=7	SMTN	132020	136050	148310	144220	150700	150070	0.919605	0.947676	1.03308	1.00459	1.04972	1.04533	1.06871	0.14694
P53985	Monocarboxylate transporter 1 OS=Homo sapiens OX=9606 GN=SLC16A1 PE=1 SV=3	SLC16A1	709370	769710	793150	870110	988830	969710	0.834409	0.905385	0.932957	1.02348	1.16313	1.14064	1.24488	0.0135827
P53990	IST1 homolog OS=Homo sapiens OX=9606 GN=IST1 PE=1 SV=1	IST1	247820	245550	258440	282170	281570	302880	0.918742	0.910327	0.958114	1.04609	1.04386	1.12287	1.15271	0.00779659
P53992	Protein transport protein Sec24C OS=Homo sapiens OX=9606 GN=SEC24C PE=1 SV=3	SEC24C	351790	346620	355040	345200	348830	353190	1.00479	0.990027	1.01408	0.985971	0.996339	1.00879	0.994086	0.571341
P53999	Activated RNA polymerase II transcriptional coactivator p15 OS=Homo sapiens OX=9606 GN=SUB1 PE=1 SV=3	SUB1	2486400	2563300	2947800	2513100	2859000	2800100	0.922615	0.951149	1.09382	0.932522	1.06087	1.03902	1.02184	0.746637
P54098	DNA polymerase subunit gamma-1 OS=Homo sapiens OX=9606 GN=POLG PE=1 SV=1	POLG	122780	114010	133930	103530	129870	120820	1.01619	0.943609	1.10848	0.856871	1.07488	0.999972	0.955492	0.589091
P54105	Methylosome subunit pICln OS=Homo sapiens OX=9606 GN=CLNS1A PE=1 SV=1	CLNS1A	92715	89605	94818	90275	0	96166	0.999991	0.966448	1.02267	0.973674		1.03721	1.00911	0.798641
P54132	Bloom syndrome protein OS=Homo sapiens OX=9606 GN=BLM PE=1 SV=1	BLM	0	0	0	0	0	0
P54136	Arginine--tRNA ligase, cytoplasmic OS=Homo sapiens OX=9606 GN=RARS1 PE=1 SV=2	RARS1	1516400	1537800	1725200	1481800	1624100	1611400	0.958059	0.97158	1.08998	0.936199	1.0261	1.01808	0.987007	0.819749
P54274	Telomeric repeat-binding factor 1 OS=Homo sapiens OX=9606 GN=TERF1 PE=1 SV=3	TERF1	0	0	0	0	0	0
P54577	Tyrosine--tRNA ligase, cytoplasmic OS=Homo sapiens OX=9606 GN=YARS1 PE=1 SV=4	YARS1	512280	516420	564280	464520	521220	524660	0.99043	0.998434	1.09097	0.898092	1.00771	1.01436	0.94816	0.344331
P54578	Ubiquitin carboxyl-terminal hydrolase 14 OS=Homo sapiens OX=9606 GN=USP14 PE=1 SV=3	USP14	257140	263990	264570	252100	263440	265760	0.984582	1.01081	1.01303	0.965284	1.0087	1.01759	0.9944	0.772199
P54619	5'-AMP-activated protein kinase subunit gamma-1 OS=Homo sapiens OX=9606 GN=PRKAG1 PE=1 SV=1	PRKAG1	136410	143100	154840	159320	165380	169870	0.881088	0.924299	1.00013	1.02907	1.06821	1.09721	1.13864	0.034052
P54687	Branched-chain-amino-acid aminotransferase, cytosolic OS=Homo sapiens OX=9606 GN=BCAT1 PE=1 SV=3	BCAT1	0	0	17533	0	0	9930.5			1.27682			0.723178	0.566389
P54709	Sodium/potassium-transporting ATPase subunit beta-3 OS=Homo sapiens OX=9606 GN=ATP1B3 PE=1 SV=1	ATP1B3	991920	972190	1114500	1151100	1261900	1310300	0.874978	0.857574	0.983106	1.01539	1.11313	1.15582	1.20941	0.0293945
P54727	UV excision repair protein RAD23 homolog B OS=Homo sapiens OX=9606 GN=RAD23B PE=1 SV=1	RAD23B	583330	573880	657550	555740	628010	579090	0.978304	0.962455	1.10278	0.932033	1.05324	0.971193	0.97139	0.637771
P54760	Ephrin type-B receptor 4 OS=Homo sapiens OX=9606 GN=EPHB4 PE=1 SV=2	EPHB4	24795	0	27316	42444	36195	46040	0.701256		0.772555	1.20041	1.02367	1.30211	1.59504	0.017998
P54802	Alpha-N-acetylglucosaminidase OS=Homo sapiens OX=9606 GN=NAGLU PE=1 SV=2	NAGLU	0	21516	27325	0	0	0		0.881063	1.11894
P54819	Adenylate kinase 2, mitochondrial OS=Homo sapiens OX=9606 GN=AK2 PE=1 SV=2	AK2	1199000	1185300	1307900	1271600	1394800	1404200	0.926727	0.916139	1.0109	0.982841	1.07806	1.08533	1.10249	0.0940591
P54852	Epithelial membrane protein 3 OS=Homo sapiens OX=9606 GN=EMP3 PE=1 SV=1	EMP3	0	0	0	0	0	0
P54886	Delta-1-pyrroline-5-carboxylate synthase OS=Homo sapiens OX=9606 GN=ALDH18A1 PE=1 SV=2	ALDH18A1	714270	714330	796950	769040	840320	841080	0.916516	0.916593	1.02261	0.986794	1.07826	1.07923	1.10105	0.108953
P54920	Alpha-soluble NSF attachment protein OS=Homo sapiens OX=9606 GN=NAPA PE=1 SV=3	NAPA	377550	354800	386850	425910	440170	454130	0.928626	0.87267	0.951501	1.04757	1.08265	1.11698	1.1796	0.00643832
P55010	Eukaryotic translation initiation factor 5 OS=Homo sapiens OX=9606 GN=EIF5 PE=1 SV=2	EIF5	395660	383530	396210	461710	484830	499670	0.905535	0.877774	0.906794	1.0567	1.10962	1.14358	1.2304	0.00122655
P55011	Solute carrier family 12 member 2 OS=Homo sapiens OX=9606 GN=SLC12A2 PE=1 SV=1	SLC12A2	85329	80629	84884	114400	116870	116320	0.855526	0.808403	0.851064	1.147	1.17176	1.16625	1.38569	7.01827e-05
P55036	26S proteasome non-ATPase regulatory subunit 4 OS=Homo sapiens OX=9606 GN=PSMD4 PE=1 SV=1	PSMD4	589700	574190	643770	549030	603300	605990	0.99221	0.966113	1.08319	0.92378	1.01509	1.01962	0.972705	0.59164
P55039	Developmentally-regulated GTP-binding protein 2 OS=Homo sapiens OX=9606 GN=DRG2 PE=1 SV=1	DRG2	120000	132690	104590	125330	119220	129090	0.98506	1.08923	0.858562	1.02881	0.978657	1.05968	1.04579	0.537961
P55060	Exportin-2 OS=Homo sapiens OX=9606 GN=CSE1L PE=1 SV=3	CSE1L	875470	868350	989160	801580	881210	887620	0.990465	0.982409	1.11909	0.906869	0.996959	1.00421	0.940515	0.32
P55061	Bax inhibitor 1 OS=Homo sapiens OX=9606 GN=TMBIM6 PE=1 SV=2	TMBIM6	226050	235670	242400	226070	240490	246060	0.957339	0.99808	1.02658	0.957423	1.01849	1.04208	1.01207	0.734961
P55072	Transitional endoplasmic reticulum ATPase OS=Homo sapiens OX=9606 GN=VCP PE=1 SV=4	VCP	1912700	1920500	2003000	1809600	1978100	1940500	0.992373	0.99642	1.03922	0.938881	1.0263	1.0068	0.981495	0.567198
P55081	Microfibrillar-associated protein 1 OS=Homo sapiens OX=9606 GN=MFAP1 PE=1 SV=2	MFAP1	142800	132410	160390	163480	160940	163220	0.928036	0.860513	1.04235	1.06243	1.04593	1.06074	1.11947	0.107041
P55082	Microfibril-associated glycoprotein 3 OS=Homo sapiens OX=9606 GN=MFAP3 PE=1 SV=1	MFAP3	0	0	0	0	0	0
P55084	Trifunctional enzyme subunit beta, mitochondrial OS=Homo sapiens OX=9606 GN=HADHB PE=1 SV=3	HADHB	566690	582740	644450	607790	672100	650970	0.912853	0.938707	1.03811	0.979059	1.08265	1.04862	1.07636	0.204589
P55145	Mesencephalic astrocyte-derived neurotrophic factor OS=Homo sapiens OX=9606 GN=MANF PE=1 SV=3	MANF	870940	881290	986890	1044100	1135800	1181400	0.856603	0.866783	0.970645	1.02691	1.1171	1.16195	1.22715	0.0191589
P55196	Afadin OS=Homo sapiens OX=9606 GN=AFDN PE=1 SV=3	AFDN	177690	174850	202740	181310	197610	195100	0.944072	0.928983	1.07716	0.963305	1.04991	1.03657	1.03375	0.555443
P55209	Nucleosome assembly protein 1-like 1 OS=Homo sapiens OX=9606 GN=NAP1L1 PE=1 SV=1	NAP1L1	1427600	1461500	1368700	1386700	1358300	1306900	1.0308	1.05527	0.988267	1.00126	0.980757	0.943644	0.951642	0.128381
P55210	Caspase-7 OS=Homo sapiens OX=9606 GN=CASP7 PE=1 SV=1	CASP7	31155	25880	27317	29881	32282	31285	1.05135	0.873341	0.921834	1.00836	1.08938	1.05574	1.10783	0.152353
P55212	Caspase-6 OS=Homo sapiens OX=9606 GN=CASP6 PE=1 SV=2	CASP6	23791	0	28113	0	0	0	0.916731		1.08327
P55263	Adenosine kinase OS=Homo sapiens OX=9606 GN=ADK PE=1 SV=2	ADK	336780	349970	363790	283340	333910	323390	1.01482	1.05456	1.0962	0.853785	1.00617	0.974467	0.895387	0.110163
P55265	Double-stranded RNA-specific adenosine deaminase OS=Homo sapiens OX=9606 GN=ADAR PE=1 SV=4	ADAR	409460	409530	422150	438440	455120	450240	0.950413	0.950575	0.979868	1.01768	1.0564	1.04507	1.08271	0.00615022
P55268	Laminin subunit beta-2 OS=Homo sapiens OX=9606 GN=LAMB2 PE=1 SV=2	LAMB2	95821	97731	96064	102420	113460	89300	0.966594	0.985861	0.969045	1.03316	1.14453	0.900813	1.05374	0.531777
P55327	Tumor protein D52 OS=Homo sapiens OX=9606 GN=TPD52 PE=1 SV=2	TPD52	502680	562420	571100	531690	581550	569550	0.908734	1.01673	1.03242	0.961178	1.05131	1.02962	1.02847	0.582722
P55735	Protein SEC13 homolog OS=Homo sapiens OX=9606 GN=SEC13 PE=1 SV=3	SEC13	973680	957620	1022100	891120	1000700	956010	1.00704	0.990431	1.05712	0.921653	1.03499	0.988766	0.964255	0.3946
P55769	NHP2-like protein 1 OS=Homo sapiens OX=9606 GN=SNU13 PE=1 SV=3	SNU13	1089500	1132500	1289300	1059300	1218900	1285800	0.923918	0.960383	1.09335	0.898308	1.03365	1.09038	1.01501	0.862393
P55786	Puromycin-sensitive aminopeptidase OS=Homo sapiens OX=9606 GN=NPEPPS PE=1 SV=2	NPEPPS	498180	514250	560390	533280	588210	565790	0.916868	0.946443	1.03136	0.981467	1.08256	1.0413	1.07277	0.193326
P55789	FAD-linked sulfhydryl oxidase ALR OS=Homo sapiens OX=9606 GN=GFER PE=1 SV=2	GFER	84466	89025	91293	95491	106210	100030	0.894585	0.94287	0.966891	1.01135	1.12488	1.05942	1.13954	0.0274597
P55795	Heterogeneous nuclear ribonucleoprotein H2 OS=Homo sapiens OX=9606 GN=HNRNPH2 PE=1 SV=1	HNRNPH2	638200	636490	679090	593250	630610	656490	0.998714	0.996038	1.0627	0.928372	0.986837	1.02734	0.962416	0.34576
P55809	Succinyl-CoA:3-ketoacid coenzyme A transferase 1, mitochondrial OS=Homo sapiens OX=9606 GN=OXCT1 PE=1 SV=1	OXCT1	664070	668780	757970	764560	845010	832230	0.879054	0.885289	1.00335	1.01208	1.11857	1.10165	1.16787	0.0422797
P55854	Small ubiquitin-related modifier 3 OS=Homo sapiens OX=9606 GN=SUMO3 PE=1 SV=2	SUMO3	0	0	0	0	0	0
P55884	Eukaryotic translation initiation factor 3 subunit B OS=Homo sapiens OX=9606 GN=EIF3B PE=1 SV=3	EIF3B	642610	644450	732010	605840	700130	691550	0.959934	0.962682	1.09348	0.905006	1.04586	1.03304	0.989327	0.870525
P55899	IgG receptor FcRn large subunit p51 OS=Homo sapiens OX=9606 GN=FCGRT PE=1 SV=1	FCGRT	0	0	0	0	0	0
P55957	BH3-interacting domain death agonist OS=Homo sapiens OX=9606 GN=BID PE=1 SV=1	BID	226840	162080	168010	197770	191240	151470	1.24023	0.886159	0.918581	1.08129	1.04559	0.82815	0.970463	0.862103
P56134	ATP synthase subunit f, mitochondrial OS=Homo sapiens OX=9606 GN=ATP5MF PE=1 SV=3	ATP5MF	478950	540920	654940	627210	680670	657100	0.789524	0.891678	1.07963	1.03392	1.12205	1.08319	1.17326	0.149543
P56182	Ribosomal RNA processing protein 1 homolog A OS=Homo sapiens OX=9606 GN=RRP1 PE=1 SV=1	RRP1	193650	181140	190600	211600	247100	221400	0.932886	0.87262	0.918193	1.01936	1.19037	1.06657	1.20289	0.0219483
P56192	Methionine--tRNA ligase, cytoplasmic OS=Homo sapiens OX=9606 GN=MARS1 PE=1 SV=2	MARS1	726450	722660	759020	644570	688010	686780	1.03104	1.02566	1.07726	0.914827	0.97648	0.974734	0.914511	0.0277787
P56270	Myc-associated zinc finger protein OS=Homo sapiens OX=9606 GN=MAZ PE=1 SV=1	MAZ	51116	48634	48424	36597	43527	42294	1.13343	1.07839	1.07373	0.811487	0.96515	0.93781	0.826177	0.0265235
P56377	AP-1 complex subunit sigma-2 OS=Homo sapiens OX=9606 GN=AP1S2 PE=1 SV=1	AP1S2	123620	128450	147100	121720	143590	129270	0.93445	0.970961	1.11194	0.920088	1.0854	0.977159	0.988501	0.88425
P56378	ATP synthase subunit ATP5MJ, mitochondrial OS=Homo sapiens OX=9606 GN=ATP5MJ PE=1 SV=1	ATP5MJ	292870	297110	0	295660	288090	222370	1.04889	1.06407		1.05888	1.03177	0.796397	0.910901	0.452088
Q5VTU8	ATP synthase subunit epsilon-like protein, mitochondrial OS=Homo sapiens OX=9606 GN=ATP5F1EP2 PE=1 SV=1	ATP5F1EP2	325900	310600	350870	262520	357870	362270	0.992574	0.945975	1.06862	0.799541	1.08994	1.10334	0.99523	0.904477
P56385	ATP synthase subunit e, mitochondrial OS=Homo sapiens OX=9606 GN=ATP5ME PE=1 SV=2	ATP5ME	481640	389550	486500	397130	302910	435490	1.15908	0.937462	1.17078	0.955704	0.728961	1.04802	0.836369	0.230113
P56537	Eukaryotic translation initiation factor 6 OS=Homo sapiens OX=9606 GN=EIF6 PE=1 SV=1	EIF6	981030	946300	913550	896550	857770	856690	1.07966	1.04144	1.00539	0.986685	0.944007	0.942818	0.919085	0.0296614
P56545	C-terminal-binding protein 2 OS=Homo sapiens OX=9606 GN=CTBP2 PE=1 SV=1	CTBP2	149700	140200	161590	144110	139210	163130	1.00029	0.936811	1.07974	0.962937	0.930196	1.09003	0.988837	0.860088
P56556	NADH dehydrogenase [ubiquinone] 1 alpha subcomplex subunit 6 OS=Homo sapiens OX=9606 GN=NDUFA6 PE=1 SV=4	NDUFA6	29669	0	31730	26156	0	0	1.01658		1.0872	0.896214			0.852001
P56559	ADP-ribosylation factor-like protein 4C OS=Homo sapiens OX=9606 GN=ARL4C PE=1 SV=1	ARL4C	41412	58748	62290	48001	78184	54263	0.724624	1.02797	1.08995	0.839917	1.36806	0.949489	1.11079	0.638675
P56589	Peroxisomal biogenesis factor 3 OS=Homo sapiens OX=9606 GN=PEX3 PE=1 SV=1	PEX3	160220	151700	138320	167940	141330	128970	1.08198	1.02445	0.93409	1.13412	0.954417	0.870948	0.973348	0.741843
P56937	3-keto-steroid reductase/17-beta-hydroxysteroid dehydrogenase 7 OS=Homo sapiens OX=9606 GN=HSD17B7 PE=1 SV=1	HSD17B7	72233	85859	80416	117240	117600	113970	0.737927	0.87713	0.821524	1.19772	1.20139	1.16431	1.46247	0.0017343
P56945	Breast cancer anti-estrogen resistance protein 1 OS=Homo sapiens OX=9606 GN=BCAR1 PE=1 SV=2	BCAR1	170620	171010	184220	190690	202590	207030	0.909036	0.911114	0.981495	1.01597	1.07937	1.10302	1.1416	0.0197392
P56962	Syntaxin-17 OS=Homo sapiens OX=9606 GN=STX17 PE=1 SV=2	STX17	35600	28323	30302	32889	0	39039	1.0713	0.852317	0.91187	0.98972		1.17479	1.14505	0.297173
P57076	Cilia- and flagella-associated protein 298 OS=Homo sapiens OX=9606 GN=CFAP298 PE=1 SV=1	CFAP298	0	0	0	0	0	0
P57081	tRNA (guanine-N(7)-)-methyltransferase non-catalytic subunit WDR4 OS=Homo sapiens OX=9606 GN=WDR4 PE=1 SV=2	WDR4	223220	210160	225330	203270	193190	202720	1.06474	1.00244	1.0748	0.969576	0.921496	0.966953	0.909626	0.0260029
P57088	Transmembrane protein 33 OS=Homo sapiens OX=9606 GN=TMEM33 PE=1 SV=2	TMEM33	283920	293820	304320	337730	355950	352100	0.883642	0.914453	0.947133	1.05111	1.10782	1.09584	1.18561	0.00266273
P57105	Synaptojanin-2-binding protein OS=Homo sapiens OX=9606 GN=SYNJ2BP PE=1 SV=2	SYNJ2BP	142840	143120	164150	166380	183330	175570	0.878664	0.880386	1.00975	1.02347	1.12773	1.08	1.167	0.0445542
P57678	Gem-associated protein 4 OS=Homo sapiens OX=9606 GN=GEMIN4 PE=1 SV=2	GEMIN4	65263	66927	63795	60985	58663	56934	1.05103	1.07782	1.02739	0.982132	0.944737	0.916893	0.900998	0.01255
P57721	Poly(rC)-binding protein 3 OS=Homo sapiens OX=9606 GN=PCBP3 PE=1 SV=2	PCBP3	0	0	0	0	0	0
P57737	Coronin-7 OS=Homo sapiens OX=9606 GN=CORO7 PE=1 SV=2	CORO7	88402	86943	62469	57549	58458	45963	1.32675	1.30485	0.937541	0.863701	0.877344	0.689818	0.681078	0.0512086
P57740	Nuclear pore complex protein Nup107 OS=Homo sapiens OX=9606 GN=NUP107 PE=1 SV=1	NUP107	406930	407570	463620	402560	455600	453140	0.942906	0.944389	1.07426	0.93278	1.05568	1.04998	1.02596	0.683922
P57764	Gasdermin-D OS=Homo sapiens OX=9606 GN=GSDMD PE=1 SV=1	GSDMD	50095	45882	55485	0	0	0	0.992229	0.908782	1.09899
Q6ZMS4	Zinc finger protein 852 OS=Homo sapiens OX=9606 GN=ZNF852 PE=1 SV=4	ZNF852	24011	22828	0	0	0	0
P58335	Anthrax toxin receptor 2 OS=Homo sapiens OX=9606 GN=ANTXR2 PE=1 SV=5	ANTXR2	214890	237520	260760	543350	327380	499750	0.618789	0.683954	0.750875	1.56461	0.942711	1.43906	1.92167	0.019059
P58546	Myotrophin OS=Homo sapiens OX=9606 GN=MTPN PE=1 SV=2	MTPN	997890	1001300	1140200	932730	1089700	1141400	0.949886	0.953132	1.08535	0.88786	1.03728	1.08649	1.00778	0.939807
P58557	Endoribonuclease YbeY OS=Homo sapiens OX=9606 GN=YBEY PE=1 SV=2	YBEY	0	0	0	0	0	0
P59998	Actin-related protein 2/3 complex subunit 4 OS=Homo sapiens OX=9606 GN=ARPC4 PE=1 SV=3	ARPC4	887510	875400	1003700	864850	1005400	950680	0.953024	0.94002	1.07779	0.928691	1.07962	1.02086	1.01963	0.76887
P60002	Transcription elongation factor 1 homolog OS=Homo sapiens OX=9606 GN=ELOF1 PE=1 SV=1	ELOF1	0	0	0	0	0	0
P60033	CD81 antigen OS=Homo sapiens OX=9606 GN=CD81 PE=1 SV=1	CD81	436490	419690	422090	648630	772270	759520	0.757206	0.728062	0.732225	1.12522	1.3397	1.31759	1.70576	0.000734457
P60059	Protein transport protein Sec61 subunit gamma OS=Homo sapiens OX=9606 GN=SEC61G PE=1 SV=1	SEC61G	916280	916950	800330	916040	835380	823990	1.05543	1.0562	0.921867	1.05515	0.96224	0.94912	0.97792	0.722013
P60174	Triosephosphate isomerase OS=Homo sapiens OX=9606 GN=TPI1 PE=1 SV=4	TPI1	9114300	8977200	10088000	8437800	9299200	9508600	0.986661	0.97182	1.09207	0.913427	1.00668	1.02935	0.966859	0.551296
P60228	Eukaryotic translation initiation factor 3 subunit E OS=Homo sapiens OX=9606 GN=EIF3E PE=1 SV=1	EIF3E	601760	611050	689520	550140	637920	630300	0.970401	0.985382	1.11192	0.887158	1.02871	1.01642	0.955859	0.517056
P60468	Protein transport protein Sec61 subunit beta OS=Homo sapiens OX=9606 GN=SEC61B PE=1 SV=2	SEC61B	706470	683060	806060	727810	821190	822270	0.928169	0.897413	1.05901	0.956206	1.07889	1.08031	1.08001	0.294864
P60510	Serine/threonine-protein phosphatase 4 catalytic subunit OS=Homo sapiens OX=9606 GN=PPP4C PE=1 SV=1	PPP4C	721520	805790	742660	596320	660510	599780	1.04908	1.17161	1.07982	0.867042	0.960374	0.872073	0.817901	0.0127226
P60520	Gamma-aminobutyric acid receptor-associated protein-like 2 OS=Homo sapiens OX=9606 GN=GABARAPL2 PE=1 SV=1	GABARAPL2	248540	251510	275550	549380	613810	640960	0.578056	0.584964	0.640876	1.27775	1.4276	1.49075	2.32613	0.000115808
P60602	Reactive oxygen species modulator 1 OS=Homo sapiens OX=9606 GN=ROMO1 PE=1 SV=1	ROMO1	0	0	0	1505000	0	1120700				1.14636		0.853639
P60604	Ubiquitin-conjugating enzyme E2 G2 OS=Homo sapiens OX=9606 GN=UBE2G2 PE=1 SV=1	UBE2G2	237700	251170	233280	290960	304540	306720	0.878002	0.927757	0.861676	1.07473	1.12489	1.13294	1.24935	0.00128761
P60660	Myosin light polypeptide 6 OS=Homo sapiens OX=9606 GN=MYL6 PE=1 SV=2	MYL6	4859100	4869300	5364800	4731900	5132300	4877600	0.977195	0.979246	1.07889	0.951614	1.03214	0.980915	0.976718	0.598504
P60709	Actin, cytoplasmic 1 OS=Homo sapiens OX=9606 GN=ACTB PE=1 SV=1	ACTB	28000000	27310000	23652000	27467000	23486000	23425000	1.0956	1.06861	0.925473	1.07475	0.918977	0.916591	0.941947	0.46588
P60763	Ras-related C3 botulinum toxin substrate 3 OS=Homo sapiens OX=9606 GN=RAC3 PE=1 SV=1	RAC3	0	0	0	0	0	0
P60842	Eukaryotic initiation factor 4A-I OS=Homo sapiens OX=9606 GN=EIF4A1 PE=1 SV=1	EIF4A1	2486100	2528300	2772200	2389100	2600100	2677600	0.965263	0.981648	1.07635	0.927602	1.00953	1.03962	0.984615	0.763346
P60866	40S ribosomal protein S20 OS=Homo sapiens OX=9606 GN=RPS20 PE=1 SV=1	RPS20	2142000	2229900	2440900	1887100	2191000	2030300	0.994644	1.03546	1.13344	0.876281	1.0174	0.942776	0.896606	0.131489
P60891	Ribose-phosphate pyrophosphokinase 1 OS=Homo sapiens OX=9606 GN=PRPS1 PE=1 SV=2	PRPS1	374380	360310	405440	365180	404150	404400	0.970793	0.934309	1.05133	0.946937	1.04799	1.04864	1.02947	0.580942
P60900	Proteasome subunit alpha type-6 OS=Homo sapiens OX=9606 GN=PSMA6 PE=1 SV=1	PSMA6	2465800	2546500	2698600	2272700	2391400	2307800	1.00763	1.04061	1.10276	0.928719	0.977225	0.943063	0.904162	0.0299738
P60903	Protein S100-A10 OS=Homo sapiens OX=9606 GN=S100A10 PE=1 SV=2	S100A10	7738000	7623400	8743700	8524700	9646200	9983400	0.888414	0.875257	1.00388	0.978737	1.1075	1.14621	1.16798	0.0748204
P60953	Cell division control protein 42 homolog OS=Homo sapiens OX=9606 GN=CDC42 PE=1 SV=2	CDC42	1530900	1615200	1718600	1566700	1657600	1676400	0.940607	0.992402	1.05593	0.962603	1.01845	1.03	1.0074	0.848102
P60981	Destrin OS=Homo sapiens OX=9606 GN=DSTN PE=1 SV=3	DSTN	1383700	1348200	1559400	1370200	1429400	1570200	0.958562	0.933969	1.08028	0.94921	0.990221	1.08776	1.01829	0.773773
P60983	Glia maturation factor beta OS=Homo sapiens OX=9606 GN=GMFB PE=1 SV=2	GMFB	288950	293260	335450	251300	265490	280150	1.01114	1.02622	1.17386	0.879389	0.929045	0.980345	0.868448	0.0699813
P61006	Ras-related protein Rab-8A OS=Homo sapiens OX=9606 GN=RAB8A PE=1 SV=1	RAB8A	366280	333100	356580	401880	371040	407780	0.982572	0.893565	0.956551	1.07807	0.995341	1.0939	1.11813	0.0519535
P61009	Signal peptidase complex subunit 3 OS=Homo sapiens OX=9606 GN=SPCS3 PE=1 SV=1	SPCS3	421510	426180	490000	438730	492190	483120	0.91908	0.929263	1.06842	0.956627	1.07319	1.05342	1.05708	0.399712
P61011	Signal recognition particle 54 kDa protein OS=Homo sapiens OX=9606 GN=SRP54 PE=1 SV=1	SRP54	468270	451450	474430	471370	529050	507440	0.968163	0.933388	0.980899	0.974573	1.09383	1.04915	1.08156	0.103478
P61019	Ras-related protein Rab-2A OS=Homo sapiens OX=9606 GN=RAB2A PE=1 SV=1	RAB2A	665410	656070	703770	707240	783060	758370	0.934145	0.921033	0.987997	0.992868	1.09931	1.06465	1.11032	0.047707
P61020	Ras-related protein Rab-5B OS=Homo sapiens OX=9606 GN=RAB5B PE=1 SV=1	RAB5B	360690	353640	308760	402730	359250	410600	0.98564	0.966375	0.843733	1.10052	0.981705	1.12203	1.14612	0.0998374
P61026	Ras-related protein Rab-10 OS=Homo sapiens OX=9606 GN=RAB10 PE=1 SV=1	RAB10	3625400	3640000	3919100	3917400	4391000	4598300	0.902919	0.906555	0.976066	0.975643	1.09359	1.14522	1.15398	0.0584706
P62837	Ubiquitin-conjugating enzyme E2 D2 OS=Homo sapiens OX=9606 GN=UBE2D2 PE=1 SV=1	UBE2D2	532760	522040	460060	575230	449710	435780
P61081	NEDD8-conjugating enzyme Ubc12 OS=Homo sapiens OX=9606 GN=UBE2M PE=1 SV=1	UBE2M	405130	408480	463130	377880	386040	376980	1.00544	1.01375	1.14938	0.937807	0.958058	0.935574	0.893604	0.0655072
P61086	Ubiquitin-conjugating enzyme E2 K OS=Homo sapiens OX=9606 GN=UBE2K PE=1 SV=3	UBE2K	236000	239650	271010	229840	240050	271460	0.951607	0.966324	1.09277	0.926768	0.967937	1.09459	0.992888	0.913102
P61088	Ubiquitin-conjugating enzyme E2 N OS=Homo sapiens OX=9606 GN=UBE2N PE=1 SV=1	UBE2N	1031700	1023500	1070500	1105300	1116200	1138500	0.954438	0.946852	0.990333	1.02253	1.03261	1.05324	1.07496	0.011415
P61106	Ras-related protein Rab-14 OS=Homo sapiens OX=9606 GN=RAB14 PE=1 SV=4	RAB14	1144500	1140900	1301900	1335900	1471300	1507100	0.869064	0.866331	0.988585	1.0144	1.11722	1.1444	1.20266	0.0314457
P61158	Actin-related protein 3 OS=Homo sapiens OX=9606 GN=ACTR3 PE=1 SV=3	ACTR3	1699800	1687000	1907500	1681700	1872700	1896900	0.949114	0.941967	1.06509	0.939008	1.04566	1.05917	1.02965	0.622174
P61160	Actin-related protein 2 OS=Homo sapiens OX=9606 GN=ACTR2 PE=1 SV=1	ACTR2	1089300	1087700	1229100	1098100	1211300	1220400	0.942315	0.940931	1.06325	0.949927	1.04785	1.05572	1.03632	0.531396
P61163	Alpha-centractin OS=Homo sapiens OX=9606 GN=ACTR1A PE=1 SV=1	ACTR1A	803250	794280	829230	738420	804510	815420	1.00719	0.995939	1.03976	0.925897	1.00877	1.02245	0.97181	0.431631
P61165	Transmembrane protein 258 OS=Homo sapiens OX=9606 GN=TMEM258 PE=1 SV=1	TMEM258	0	0	0	0	0	0
P61201	COP9 signalosome complex subunit 2 OS=Homo sapiens OX=9606 GN=COPS2 PE=1 SV=1	COPS2	167590	173220	190350	163970	171350	165120	0.974738	1.00748	1.10712	0.953684	0.996607	0.960372	0.942164	0.223681
P84077	ADP-ribosylation factor 1 OS=Homo sapiens OX=9606 GN=ARF1 PE=1 SV=2	ARF1	1849200	1766100	1977400	1884000	1981300	2083100	0.961364	0.918162	1.02801	0.979456	1.03004	1.08296	1.0636	0.230383
P61221	ATP-binding cassette sub-family E member 1 OS=Homo sapiens OX=9606 GN=ABCE1 PE=1 SV=1	ABCE1	353310	348590	377360	333590	375230	365480	0.984351	0.971201	1.05136	0.92941	1.04542	1.01826	0.995404	0.909076
P61224	Ras-related protein Rap-1b OS=Homo sapiens OX=9606 GN=RAP1B PE=1 SV=1	RAP1B	1556800	1533900	1745500	1756400	1913100	1904300	0.897291	0.884092	1.00605	1.01233	1.10265	1.09758	1.15252	0.0443825
P61225	Ras-related protein Rap-2b OS=Homo sapiens OX=9606 GN=RAP2B PE=1 SV=1	RAP2B	161700	154970	160630	181490	211240	186680	0.918133	0.87992	0.912057	1.0305	1.19942	1.05997	1.21393	0.0166833
P61244	Protein max OS=Homo sapiens OX=9606 GN=MAX PE=1 SV=1	MAX	13720	15190	16430	12029	11048	17428	0.958938	1.06168	1.14835	0.840748	0.772182	1.2181	0.893361	0.432143
P61247	40S ribosomal protein S3a OS=Homo sapiens OX=9606 GN=RPS3A PE=1 SV=2	RPS3A	2265300	2313000	2659700	2243900	2475500	2546800	0.937094	0.956826	1.10025	0.928241	1.02405	1.05354	1.0039	0.940747
P61254	60S ribosomal protein L26 OS=Homo sapiens OX=9606 GN=RPL26 PE=1 SV=1	RPL26	466320	468840	530640	543600	642350	625700	0.853688	0.858301	0.971438	0.995164	1.17594	1.14546	1.23595	0.0342742
P61289	Proteasome activator complex subunit 3 OS=Homo sapiens OX=9606 GN=PSME3 PE=1 SV=1	PSME3	607590	638320	679500	573270	596670	585830	0.990318	1.04041	1.10753	0.93438	0.97252	0.954851	0.911894	0.0565688
P61313	60S ribosomal protein L15 OS=Homo sapiens OX=9606 GN=RPL15 PE=1 SV=2	RPL15	1183900	1207800	1371000	1323700	1352400	1423900	0.90343	0.921668	1.04621	1.01011	1.03201	1.08657	1.08964	0.159948
P61326	Protein mago nashi homolog OS=Homo sapiens OX=9606 GN=MAGOH PE=1 SV=1	MAGOH	853950	881420	977140	877020	978690	936220	0.93083	0.960773	1.06511	0.955977	1.0668	1.02051	1.02928	0.598361
P61353	60S ribosomal protein L27 OS=Homo sapiens OX=9606 GN=RPL27 PE=1 SV=2	RPL27	1089500	1095700	1260600	1217200	1394100	1434300	0.872601	0.877566	1.00964	0.974878	1.11656	1.14876	1.17407	0.082617
P61421	V-type proton ATPase subunit d 1 OS=Homo sapiens OX=9606 GN=ATP6V0D1 PE=1 SV=1	ATP6V0D1	493540	481620	541360	592960	659650	660600	0.863403	0.84255	0.94706	1.03733	1.154	1.15566	1.26158	0.00999953
P61457	Pterin-4-alpha-carbinolamine dehydratase OS=Homo sapiens OX=9606 GN=PCBD1 PE=1 SV=2	PCBD1	424890	410440	512050	450320	481490	486150	0.92189	0.890538	1.111	0.977066	1.0447	1.05481	1.05238	0.489791
P61513	60S ribosomal protein L37a OS=Homo sapiens OX=9606 GN=RPL37A PE=1 SV=2	RPL37A	1121500	1076700	1290100	1235300	1348200	1338000	0.908122	0.871845	1.04464	1.00027	1.09169	1.08343	1.12419	0.124295
P61586	Transforming protein RhoA OS=Homo sapiens OX=9606 GN=RHOA PE=1 SV=1	RHOA	2132600	2042400	2420900	1924600	2237300	2324600	0.978077	0.936709	1.1103	0.882682	1.0261	1.06613	0.983414	0.83264
P61599	N-alpha-acetyltransferase 20 OS=Homo sapiens OX=9606 GN=NAA20 PE=1 SV=1	NAA20	0	0	0	0	0	0
P61604	10 kDa heat shock protein, mitochondrial OS=Homo sapiens OX=9606 GN=HSPE1 PE=1 SV=2	HSPE1	6749900	6845500	7823000	9221900	10462000	10858000	0.77943	0.790469	0.903344	1.06488	1.20808	1.2538	1.42597	0.00651788
P61619	Protein transport protein Sec61 subunit alpha isoform 1 OS=Homo sapiens OX=9606 GN=SEC61A1 PE=1 SV=2	SEC61A1	588800	654550	687050	657800	722200	730560	0.874248	0.971873	1.02013	0.976699	1.07232	1.08473	1.09333	0.184962
P61758	Prefoldin subunit 3 OS=Homo sapiens OX=9606 GN=VBP1 PE=1 SV=4	VBP1	288550	317300	296180	302970	320230	312220	0.94223	1.03611	0.967145	0.989317	1.04568	1.01952	1.03702	0.320197
P61764	Syntaxin-binding protein 1 OS=Homo sapiens OX=9606 GN=STXBP1 PE=1 SV=1	STXBP1	97999	115890	93410	150170	133790	147370	0.796061	0.941393	0.758784	1.21985	1.0868	1.19711	1.40362	0.0100986
P61769	Beta-2-microglobulin OS=Homo sapiens OX=9606 GN=B2M PE=1 SV=1	B2M	828150	811260	905830	969950	1081100	1126000	0.868341	0.850631	0.949791	1.01702	1.13357	1.18065	1.24823	0.0168156
P61803	Dolichyl-diphosphooligosaccharide--protein glycosyltransferase subunit DAD1 OS=Homo sapiens OX=9606 GN=DAD1 PE=1 SV=3	DAD1	624960	628010	775450	651050	776270	795200	0.882101	0.886406	1.09451	0.918926	1.09567	1.12239	1.09569	0.384754
P61916	NPC intracellular cholesterol transporter 2 OS=Homo sapiens OX=9606 GN=NPC2 PE=1 SV=1	NPC2	3309100	3281900	3484000	3292800	2924700	3315300	1.01259	1.00426	1.06611	1.0076	0.89496	1.01448	0.946184	0.274945
P61923	Coatomer subunit zeta-1 OS=Homo sapiens OX=9606 GN=COPZ1 PE=1 SV=1	COPZ1	385430	418190	433320	374040	422020	438570	0.935672	1.0152	1.05193	0.908022	1.0245	1.06468	0.998132	0.962679
P61952	Guanine nucleotide-binding protein G(I)/G(S)/G(O) subunit gamma-11 OS=Homo sapiens OX=9606 GN=GNG11 PE=1 SV=1	GNG11	33267	35713	39341	49963	48824	54740	0.762282	0.81833	0.901462	1.14486	1.11876	1.25432	1.41733	0.00426749
P61956	Small ubiquitin-related modifier 2 OS=Homo sapiens OX=9606 GN=SUMO2 PE=1 SV=3	SUMO2	1371600	1303600	1619600	1080700	1218600	1379300
P61960	Ubiquitin-fold modifier 1 OS=Homo sapiens OX=9606 GN=UFM1 PE=1 SV=1	UFM1	434550	452420	500390	385480	484040	541660	0.931664	0.969977	1.07282	0.82646	1.03777	1.16131	1.01717	0.937906
P61962	DDB1- and CUL4-associated factor 7 OS=Homo sapiens OX=9606 GN=DCAF7 PE=1 SV=1	DCAF7	61383	61225	74784	0	0	85870	0.866802	0.864571	1.05604			1.21259	1.30507
P61964	WD repeat-containing protein 5 OS=Homo sapiens OX=9606 GN=WDR5 PE=1 SV=1	WDR5	327030	347260	339600	316540	312450	352080	0.983569	1.04441	1.02137	0.952019	0.939718	1.05891	0.96763	0.459888
P61966	AP-1 complex subunit sigma-1A OS=Homo sapiens OX=9606 GN=AP1S1 PE=1 SV=1	AP1S1	0	0	0	0	0	0
P61970	Nuclear transport factor 2 OS=Homo sapiens OX=9606 GN=NUTF2 PE=1 SV=1	NUTF2	892330	905940	851150	869750	867340	848000	1.02282	1.03842	0.975621	0.996941	0.994179	0.972011	0.975719	0.300108
P61978	Heterogeneous nuclear ribonucleoprotein K OS=Homo sapiens OX=9606 GN=HNRNPK PE=1 SV=1	HNRNPK	4739800	4801100	4939600	4079600	4406700	4343900	1.04131	1.05477	1.0852	0.896264	0.968126	0.954329	0.886033	0.0103586
P61981	14-3-3 protein gamma OS=Homo sapiens OX=9606 GN=YWHAG PE=1 SV=2	YWHAG	1487900	1370600	1570300	1504900	1572800	1659400	0.97398	0.897195	1.02792	0.985108	1.02956	1.08624	1.06961	0.234052
P62070	Ras-related protein R-Ras2 OS=Homo sapiens OX=9606 GN=RRAS2 PE=1 SV=1	RRAS2	218130	217490	254830	231810	251610	253050	0.917206	0.914515	1.07152	0.974729	1.05799	1.06404	1.06665	0.326239
P62072	Mitochondrial import inner membrane translocase subunit Tim10 OS=Homo sapiens OX=9606 GN=TIMM10 PE=1 SV=1	TIMM10	353470	349480	410910	393180	432710	443460	0.889901	0.879855	1.03451	0.989875	1.0894	1.11646	1.1396	0.107178
P62079	Tetraspanin-5 OS=Homo sapiens OX=9606 GN=TSPAN5 PE=1 SV=1	TSPAN5	0	0	0	0	0	0
P62081	40S ribosomal protein S7 OS=Homo sapiens OX=9606 GN=RPS7 PE=1 SV=1	RPS7	3341200	3250000	1748600	2742700	1774300	1537100	1.39276	1.35474	0.728892	1.14328	0.739605	0.64073	0.725929	0.320176
P62136	Serine/threonine-protein phosphatase PP1-alpha catalytic subunit OS=Homo sapiens OX=9606 GN=PPP1CA PE=1 SV=1	PPP1CA	2033100	2054800	2279100	1988200	2091700	2180600	0.966034	0.976345	1.08292	0.9447	0.993878	1.03612	0.983273	0.737427
P62140	Serine/threonine-protein phosphatase PP1-beta catalytic subunit OS=Homo sapiens OX=9606 GN=PPP1CB PE=1 SV=3	PPP1CB	412100	418670	421090	414280	464520	438470	0.962427	0.977771	0.983422	0.967518	1.08485	1.02401	1.05225	0.212571
P62166	Neuronal calcium sensor 1 OS=Homo sapiens OX=9606 GN=NCS1 PE=1 SV=2	NCS1	83949	94430	80837	87021	95394	83634	0.958933	1.07866	0.923385	0.994024	1.08967	0.955335	1.02636	0.683654
P62191	26S proteasome regulatory subunit 4 OS=Homo sapiens OX=9606 GN=PSMC1 PE=1 SV=1	PSMC1	751630	746360	805610	690210	770290	747820	0.999526	0.992518	1.07131	0.917849	1.02434	0.994459	0.958639	0.354886
P62195	26S proteasome regulatory subunit 8 OS=Homo sapiens OX=9606 GN=PSMC5 PE=1 SV=1	PSMC5	600860	591410	639140	536710	591510	565620	1.02267	1.00658	1.08782	0.913484	1.00675	0.962689	0.924883	0.100038
P62241	40S ribosomal protein S8 OS=Homo sapiens OX=9606 GN=RPS8 PE=1 SV=2	RPS8	1974600	2067000	2217200	2076000	2225100	2242300	0.925435	0.96874	1.03913	0.972958	1.04284	1.0509	1.04547	0.340781
P62244	40S ribosomal protein S15a OS=Homo sapiens OX=9606 GN=RPS15A PE=1 SV=2	RPS15A	1196700	1213800	1329800	1032100	1166500	1131100	1.01559	1.0301	1.12854	0.875898	0.989958	0.959915	0.890223	0.0778913
P62249	40S ribosomal protein S16 OS=Homo sapiens OX=9606 GN=RPS16 PE=1 SV=2	RPS16	2242900	2271500	2528600	2180400	2443400	2445300	0.953607	0.965767	1.07508	0.927034	1.03885	1.03966	1.00371	0.948075
P62253	Ubiquitin-conjugating enzyme E2 G1 OS=Homo sapiens OX=9606 GN=UBE2G1 PE=1 SV=3	UBE2G1	132670	137700	142380	117560	127730	118810	1.02468	1.06353	1.09967	0.907975	0.986522	0.917629	0.882132	0.0191626
P62256	Ubiquitin-conjugating enzyme E2 H OS=Homo sapiens OX=9606 GN=UBE2H PE=1 SV=1	UBE2H	158290	119560	89658	157340	114100	0	1.23868	0.9356	0.701606	1.23124	0.892874		1.10789	0.66531
P62258	14-3-3 protein epsilon OS=Homo sapiens OX=9606 GN=YWHAE PE=1 SV=1	YWHAE	4590500	4564400	5025900	4632100	5143700	5097800	0.94798	0.94259	1.03789	0.956571	1.06222	1.05274	1.04885	0.357602
P62263	40S ribosomal protein S14 OS=Homo sapiens OX=9606 GN=RPS14 PE=1 SV=3	RPS14	1840300	1866400	2084900	1740000	1972300	1981400	0.961385	0.97502	1.08917	0.908988	1.03034	1.0351	0.983096	0.781007
P62266	40S ribosomal protein S23 OS=Homo sapiens OX=9606 GN=RPS23 PE=1 SV=3	RPS23	1104700	1081200	1184100	1087600	1253400	1162800	0.96427	0.943757	1.03358	0.949344	1.09407	1.01498	1.0397	0.483831
P62269	40S ribosomal protein S18 OS=Homo sapiens OX=9606 GN=RPS18 PE=1 SV=3	RPS18	2084900	2033500	2383300	1926000	2228900	2275400	0.967321	0.943474	1.10577	0.893597	1.03413	1.05571	0.989018	0.883012
P62273	40S ribosomal protein S29 OS=Homo sapiens OX=9606 GN=RPS29 PE=1 SV=2	RPS29	1014900	1064100	1147300	894120	967960	985130	1.00262	1.05122	1.13341	0.883298	0.956244	0.973207	0.8825	0.0553072
P62277	40S ribosomal protein S13 OS=Homo sapiens OX=9606 GN=RPS13 PE=1 SV=2	RPS13	1903600	1858100	1247500	1850300	1581300	1587100	1.13898	1.11176	0.746417	1.10709	0.94614	0.949611	1.0019	0.913091
P62280	40S ribosomal protein S11 OS=Homo sapiens OX=9606 GN=RPS11 PE=1 SV=3	RPS11	1038000	1017600	1144600	1053100	1143700	1235900	0.938956	0.920502	1.03538	0.952615	1.03457	1.11797	1.07265	0.30364
P62304	Small nuclear ribonucleoprotein E OS=Homo sapiens OX=9606 GN=SNRPE PE=1 SV=1	SNRPE	2805000	2785300	2927900	2421600	2797700	2782600	1.01876	1.0116	1.0634	0.87951	1.01611	1.01062	0.939389	0.264739
P62306	Small nuclear ribonucleoprotein F OS=Homo sapiens OX=9606 GN=SNRPF PE=1 SV=1	SNRPF	1211000	1151800	1367200	1208700	1440900	1396400	0.934414	0.888735	1.05494	0.932639	1.11181	1.07747	1.08472	0.336503
P62310	U6 snRNA-associated Sm-like protein LSm3 OS=Homo sapiens OX=9606 GN=LSM3 PE=1 SV=2	LSM3	506640	464260	456910	448200	407370	469510	1.10424	1.01187	0.995848	0.976864	0.887874	1.02331	0.928051	0.225963
P62312	U6 snRNA-associated Sm-like protein LSm6 OS=Homo sapiens OX=9606 GN=LSM6 PE=1 SV=1	LSM6	190190	203430	254870	201230	239430	262990	0.843951	0.902702	1.13096	0.89294	1.06245	1.16699	1.08506	0.518715
P62314	Small nuclear ribonucleoprotein Sm D1 OS=Homo sapiens OX=9606 GN=SNRPD1 PE=1 SV=1	SNRPD1	760690	751530	875340	728730	739550	856550	0.96854	0.956878	1.11452	0.927848	0.941624	1.09059	0.973726	0.724462
P62316	Small nuclear ribonucleoprotein Sm D2 OS=Homo sapiens OX=9606 GN=SNRPD2 PE=1 SV=1	SNRPD2	1797300	1900600	2115900	1874600	2073000	1988600	0.91777	0.970519	1.08046	0.957243	1.05855	1.01546	1.02105	0.711238
P62318	Small nuclear ribonucleoprotein Sm D3 OS=Homo sapiens OX=9606 GN=SNRPD3 PE=1 SV=1	SNRPD3	1275000	1330200	1367300	1282500	1255600	1314200	0.977661	1.01999	1.04844	0.983412	0.962785	1.00772	0.969742	0.276678
P62330	ADP-ribosylation factor 6 OS=Homo sapiens OX=9606 GN=ARF6 PE=1 SV=2	ARF6	617670	595440	561320	591210	513050	540400	1.08392	1.04491	0.985034	1.03749	0.900327	0.948323	0.926867	0.198307
P62333	26S proteasome regulatory subunit 10B OS=Homo sapiens OX=9606 GN=PSMC6 PE=1 SV=1	PSMC6	626910	625410	668700	581660	635460	631150	0.997923	0.995535	1.06444	0.925893	1.01153	1.00467	0.962129	0.339176
P62341	Thioredoxin reductase-like selenoprotein T OS=Homo sapiens OX=9606 GN=SELENOT PE=1 SV=2	SELENOT	37839	47409	38065	28927	9229.2	31657	1.17557	1.47289	1.18259	0.898697	0.286731	0.983512	0.566146	0.159475
P62424	60S ribosomal protein L7a OS=Homo sapiens OX=9606 GN=RPL7A PE=1 SV=2	RPL7A	1219100	1272000	1406100	1699400	1893700	1933900	0.776151	0.80983	0.895206	1.08194	1.20564	1.23123	1.4182	0.00387936
P62487	DNA-directed RNA polymerase II subunit RPB7 OS=Homo sapiens OX=9606 GN=POLR2G PE=1 SV=1	POLR2G	82936	83316	97511	70039	92658	78070	0.986296	0.990815	1.15963	0.832922	1.10191	0.928428	0.912816	0.384048
P62495	Eukaryotic peptide chain release factor subunit 1 OS=Homo sapiens OX=9606 GN=ETF1 PE=1 SV=3	ETF1	384280	388050	431700	418190	450620	445010	0.915734	0.924718	1.02873	0.996541	1.07382	1.06045	1.09119	0.114741
P62633	CCHC-type zinc finger nucleic acid binding protein OS=Homo sapiens OX=9606 GN=CNBP PE=1 SV=1	CNBP	492760	500590	554640	459600	508530	495280	0.981789	0.99739	1.10508	0.91572	1.01321	0.98681	0.945361	0.309365
P62699	Protein yippee-like 5 OS=Homo sapiens OX=9606 GN=YPEL5 PE=1 SV=1	YPEL5	0	0	0	0	0	0
P62701	40S ribosomal protein S4, X isoform OS=Homo sapiens OX=9606 GN=RPS4X PE=1 SV=2	RPS4X	2307000	2363200	2612700	2256400	2440400	2490700	0.956573	0.979876	1.08333	0.935593	1.01189	1.03274	0.986901	0.807849
P62714	Serine/threonine-protein phosphatase 2A catalytic subunit beta isoform OS=Homo sapiens OX=9606 GN=PPP2CB PE=1 SV=1	PPP2CB	0	0	0	0	0	0
P62745	Rho-related GTP-binding protein RhoB OS=Homo sapiens OX=9606 GN=RHOB PE=1 SV=1	RHOB	113630	119860	119740	273830	307270	271280	0.565506	0.596511	0.595914	1.36278	1.5292	1.35009	2.4131	3.61704e-05
P62750	60S ribosomal protein L23a OS=Homo sapiens OX=9606 GN=RPL23A PE=1 SV=1	RPL23A	2547100	2625900	2878400	2618900	2991000	2921700	0.921582	0.950093	1.04145	0.947561	1.08219	1.05712	1.05964	0.353918
P62753	40S ribosomal protein S6 OS=Homo sapiens OX=9606 GN=RPS6 PE=1 SV=1	RPS6	2035500	2095700	2371100	2115600	2359800	2364800	0.915346	0.942417	1.06626	0.951366	1.06118	1.06343	1.05197	0.435211
P62805	Histone H4 OS=Homo sapiens OX=9606 GN=H4C1 PE=1 SV=2	H4C1	28955000	28494000	31716000	31840000	35284000	35627000	0.90524	0.890827	0.991559	0.995436	1.10311	1.11383	1.15237	0.0446352
P62820	Ras-related protein Rab-1A OS=Homo sapiens OX=9606 GN=RAB1A PE=1 SV=3	RAB1A	3316200	3254800	3488600	3533900	3388900	3824100	0.956297	0.938591	1.00601	1.01908	0.977262	1.10276	1.06832	0.18697
P62826	GTP-binding nuclear protein Ran OS=Homo sapiens OX=9606 GN=RAN PE=1 SV=3	RAN	3173700	3168800	3613100	3037500	3490700	3403900	0.957486	0.956008	1.09005	0.916396	1.05312	1.02694	0.99764	0.97231
P62829	60S ribosomal protein L23 OS=Homo sapiens OX=9606 GN=RPL23 PE=1 SV=1	RPL23	3975300	3590300	4210300	4204300	4126000	4518600	0.968609	0.874801	1.02587	1.02441	1.00533	1.10099	1.09112	0.177475
P62834	Ras-related protein Rap-1A OS=Homo sapiens OX=9606 GN=RAP1A PE=1 SV=1	RAP1A	204450	213890	235970	221140	246770	253760	0.89151	0.932673	1.02895	0.964287	1.07605	1.10653	1.10295	0.175407
P62841	40S ribosomal protein S15 OS=Homo sapiens OX=9606 GN=RPS15 PE=1 SV=2	RPS15	2524500	2498700	2276800	1712800	1417800	1995800	1.21894	1.20648	1.09934	0.827013	0.684575	0.963658	0.702247	0.0254696
P62847	40S ribosomal protein S24 OS=Homo sapiens OX=9606 GN=RPS24 PE=1 SV=1	RPS24	1973000	1954400	2231200	1763100	2087000	2052300	0.981511	0.972258	1.10996	0.877091	1.03822	1.02096	0.9584	0.560365
P62851	40S ribosomal protein S25 OS=Homo sapiens OX=9606 GN=RPS25 PE=1 SV=1	RPS25	1711400	1687900	1911200	1657600	1908300	1887200	0.953993	0.940893	1.06537	0.924003	1.06375	1.05199	1.02685	0.686133
P62854	40S ribosomal protein S26 OS=Homo sapiens OX=9606 GN=RPS26 PE=1 SV=3	RPS26	2239600	2289900	2542900	2027400	2323300	2224700	0.984598	1.00671	1.11794	0.891308	1.0214	0.978048	0.929727	0.263611
P62857	40S ribosomal protein S28 OS=Homo sapiens OX=9606 GN=RPS28 PE=1 SV=1	RPS28	0	840690	703010	918270	726180	744650		1.06882	0.893778	1.16745	0.923235	0.946717	1.03176	0.816459
P62861	40S ribosomal protein S30 OS=Homo sapiens OX=9606 GN=FAU PE=1 SV=1	FAU	0	0	0	0	0	0
P62873	Guanine nucleotide-binding protein G(I)/G(S)/G(T) subunit beta-1 OS=Homo sapiens OX=9606 GN=GNB1 PE=1 SV=3	GNB1	2213100	2139700	2305500	2175000	2459600	2458500	0.965618	0.933592	1.00593	0.948994	1.07317	1.07269	1.0653	0.250726
P62875	DNA-directed RNA polymerases I, II, and III subunit RPABC5 OS=Homo sapiens OX=9606 GN=POLR2L PE=1 SV=1	POLR2L	0	0	0	0	0	0
P62877	E3 ubiquitin-protein ligase RBX1 OS=Homo sapiens OX=9606 GN=RBX1 PE=1 SV=1	RBX1	0	0	0	0	0	0
P62879	Guanine nucleotide-binding protein G(I)/G(S)/G(T) subunit beta-2 OS=Homo sapiens OX=9606 GN=GNB2 PE=1 SV=3	GNB2	1757300	1705900	1826400	1862500	1943800	1971300	0.952707	0.924841	0.990169	1.00974	1.05382	1.06873	1.09226	0.0277003
P62888	60S ribosomal protein L30 OS=Homo sapiens OX=9606 GN=RPL30 PE=1 SV=2	RPL30	2436900	2558300	2731000	2457000	2723900	2706900	0.936429	0.983079	1.04944	0.944153	1.04671	1.04018	1.02092	0.682173
Q59GN2	Putative 60S ribosomal protein L39-like 5 OS=Homo sapiens OX=9606 GN=RPL39P5 PE=5 SV=2	RPL39P5	159890	177070	207300	179120	208490	211040	0.839384	0.929575	1.08827	0.940337	1.09452	1.10791	1.09993	0.346262
P62899	60S ribosomal protein L31 OS=Homo sapiens OX=9606 GN=RPL31 PE=1 SV=1	RPL31	3101800	1357700	2812700	3032900	2746200	2831100	1.17179	0.512907	1.06257	1.14576	1.03745	1.06952	1.18399	0.430962
P62906	60S ribosomal protein L10a OS=Homo sapiens OX=9606 GN=RPL10A PE=1 SV=2	RPL10A	1355200	1290200	1500600	1426200	1514700	1586100	0.93753	0.892563	1.03812	0.986648	1.04787	1.09727	1.0919	0.175359
P62910	60S ribosomal protein L32 OS=Homo sapiens OX=9606 GN=RPL32 PE=1 SV=2	RPL32	2384700	2491900	2718600	2609300	2782600	2744800	0.909502	0.950387	1.03685	0.995163	1.06126	1.04684	1.0713	0.180465
P62913	60S ribosomal protein L11 OS=Homo sapiens OX=9606 GN=RPL11 PE=1 SV=2	RPL11	2464400	2444300	2740200	2429400	2811500	2763900	0.944595	0.93689	1.05031	0.931179	1.07764	1.05939	1.04653	0.490318
P62917	60S ribosomal protein L8 OS=Homo sapiens OX=9606 GN=RPL8 PE=1 SV=2	RPL8	2277000	2161000	2368600	2360300	2631500	2667400	0.944434	0.896321	0.982428	0.978985	1.09147	1.10636	1.12526	0.0669746
P62937	Peptidyl-prolyl cis-trans isomerase A OS=Homo sapiens OX=9606 GN=PPIA PE=1 SV=2	PPIA	7224600	7270600	8160900	7893600	8775300	8755100	0.901571	0.907311	1.01841	0.985056	1.09509	1.09256	1.12217	0.0936621
P62942	Peptidyl-prolyl cis-trans isomerase FKBP1A OS=Homo sapiens OX=9606 GN=FKBP1A PE=1 SV=2	FKBP1A	2081200	2058400	2405800	2179400	2416500	2490200	0.916055	0.906019	1.05893	0.959278	1.06364	1.09608	1.08261	0.28071
P62979	Ubiquitin-40S ribosomal protein S27a OS=Homo sapiens OX=9606 GN=RPS27A PE=1 SV=2	RPS27A	19396000	19672000	20598000	19582000	19777000	20178000	0.976284	0.990176	1.03679	0.985646	0.995462	1.01565	0.997838	0.929102
P62993	Growth factor receptor-bound protein 2 OS=Homo sapiens OX=9606 GN=GRB2 PE=1 SV=1	GRB2	183570	186920	228290	218890	241750	252650	0.839452	0.854771	1.04395	1.00097	1.10551	1.15535	1.19124	0.0946989
P62995	Transformer-2 protein homolog beta OS=Homo sapiens OX=9606 GN=TRA2B PE=1 SV=1	TRA2B	544280	610810	531540	480110	405180	422670	1.09053	1.22383	1.065	0.961955	0.811824	0.846867	0.775487	0.0186902
P63000	Ras-related C3 botulinum toxin substrate 1 OS=Homo sapiens OX=9606 GN=RAC1 PE=1 SV=1	RAC1	1369000	1384300	1615700	1376600	1550900	1599100	0.923378	0.933698	1.08977	0.928504	1.04607	1.07858	1.03607	0.633191
P63010	AP-2 complex subunit beta OS=Homo sapiens OX=9606 GN=AP2B1 PE=1 SV=1	AP2B1	612760	628480	674620	619850	697870	689580	0.937143	0.961184	1.03175	0.947986	1.06731	1.05463	1.04773	0.386422
Q5JWF2	Guanine nucleotide-binding protein G(s) subunit alpha isoforms XLas OS=Homo sapiens OX=9606 GN=GNAS PE=1 SV=2	GNAS	1076700	1068800	1216300	1078800	1235500	1215800	0.937361	0.930484	1.0589	0.939189	1.07561	1.05846	1.05006	0.460726
P63096	Guanine nucleotide-binding protein G(i) subunit alpha-1 OS=Homo sapiens OX=9606 GN=GNAI1 PE=1 SV=2	GNAI1	122370	111450	123660	130780	154730	145540	0.931125	0.848034	0.940941	0.995117	1.17736	1.10743	1.2058	0.0349103
P63098	Calcineurin subunit B type 1 OS=Homo sapiens OX=9606 GN=PPP3R1 PE=1 SV=2	PPP3R1	183890	201950	141630	175840	139860	116430	1.14979	1.26271	0.885556	1.09946	0.874489	0.727991	0.81925	0.273097
P63104	14-3-3 protein zeta/delta OS=Homo sapiens OX=9606 GN=YWHAZ PE=1 SV=1	YWHAZ	10680000	10700000	12232000	10770000	12105000	12064000	0.934778	0.936529	1.07062	0.942656	1.0595	1.05591	1.03948	0.542289
P63146	Ubiquitin-conjugating enzyme E2 B OS=Homo sapiens OX=9606 GN=UBE2B PE=1 SV=1	UBE2B	0	0	0	0	0	0
P63151	Serine/threonine-protein phosphatase 2A 55 kDa regulatory subunit B alpha isoform OS=Homo sapiens OX=9606 GN=PPP2R2A PE=1 SV=1	PPP2R2A	123990	128530	139380	124470	135810	131200	0.949654	0.984426	1.06753	0.95333	1.04018	1.00488	0.998928	0.991125
P63165	Small ubiquitin-related modifier 1 OS=Homo sapiens OX=9606 GN=SUMO1 PE=1 SV=1	SUMO1	560850	548190	643940	505160	535000	604210	0.990507	0.968149	1.13725	0.892154	0.944854	1.06708	0.938043	0.428232
P63167	Dynein light chain 1, cytoplasmic OS=Homo sapiens OX=9606 GN=DYNLL1 PE=1 SV=1	DYNLL1	1836800	1921300	2226500	1915300	2012000	2028900
P63172	Dynein light chain Tctex-type 1 OS=Homo sapiens OX=9606 GN=DYNLT1 PE=1 SV=1	DYNLT1	135030	160930	104600	113500	96895	107470	1.12772	1.34402	0.873578	0.947907	0.809229	0.897547	0.793552	0.177585
P63173	60S ribosomal protein L38 OS=Homo sapiens OX=9606 GN=RPL38 PE=1 SV=2	RPL38	526310	544880	551840	583340	578900	593860	0.934519	0.967492	0.97985	1.03578	1.0279	1.05446	1.08199	0.00793484
P63208	S-phase kinase-associated protein 1 OS=Homo sapiens OX=9606 GN=SKP1 PE=1 SV=2	SKP1	715550	712610	813050	707080	808890	809420	0.940152	0.93629	1.06826	0.929024	1.06279	1.06349	1.03756	0.587243
P63218	Guanine nucleotide-binding protein G(I)/G(S)/G(O) subunit gamma-5 OS=Homo sapiens OX=9606 GN=GNG5 PE=1 SV=3	GNG5	987110	1185400	1342100	1146200	1359800	1294600	0.809636	0.972276	1.1008	0.940123	1.11532	1.06184	1.08137	0.461443
P63220	40S ribosomal protein S21 OS=Homo sapiens OX=9606 GN=RPS21 PE=1 SV=1	RPS21	1815200	1932400	2193900	1647500	1728800	1845700	0.975608	1.0386	1.17915	0.885475	0.929171	0.992001	0.878903	0.121235
P63241	Eukaryotic translation initiation factor 5A-1 OS=Homo sapiens OX=9606 GN=EIF5A PE=1 SV=2	EIF5A	3087100	3315500	3343800	2903200	2840200	3021600	1.00061	1.07464	1.08381	0.940999	0.920579	0.979375	0.899306	0.0273301
[truncated: 3,647 more rows]

## Sheet: DEPs
Gene name	H48/H0 Ratio	H48/H0 P value	Regulated Type	LFQ intensity H0_A	LFQ intensity H0_B	LFQ intensity H0_C	LFQ intensity H48_A	LFQ intensity H48_B	LFQ intensity H48_C	H0_A	H0_B	H0_C	H48_A	H48_B	H48_C	Subcellular localization	KEGG KO No.	KEGG Gene	KEGG pathway	Biological Process	Cellular Component	Molecular Function	Pfam ID	Domain description	KOG category	KOG NO.	KOG description
MMP24OS	1.62272	0.000645832	Up	99940	102250	113520	171020	161380	179910	0.724185	0.740924	0.822589	1.23925	1.16939	1.30366	extracellular				GO:0000054 ribosomal subunit export from nucleus; GO:0000460 maturation of 5.8S rRNA; GO:0000470 maturation of LSU-rRNA; GO:0002682 regulation of immune system process; GO:0006109 regulation of carbohydrate metabolic process; GO:0006110 regulation of glycolytic process; GO:0006139 nucleobase-containing compound metabolic process; GO:0006140 regulation of nucleotide metabolic process; GO:0006364 r…	GO:0005622 intracellular; GO:0005623 cell; GO:0005634 nucleus; GO:0005730 nucleolus; GO:0005737 cytoplasm; GO:0005829 cytosol; GO:0030684 preribosome; GO:0030687 preribosome, large subunit precursor; GO:0031974 membrane-enclosed lumen; GO:0031981 nuclear lumen; GO:0032991 protein-containing complex; GO:0043226 organelle; GO:0043227 membrane-bounded organelle; GO:0043228 non-membrane-bounded organ…	GO:0005488 binding; GO:0043021 ribonucleoprotein complex binding; GO:0043023 ribosomal large subunit binding; GO:0044877 protein-containing complex binding;			J	KOG3185	Translation initiation factor 6 (eIF-6)
FAM25G	1.52528	0.000202129	Up	41341	37996	41244	61969	59282	62669	0.814598	0.748687	0.812687	1.22106	1.16811	1.23485	cytoplasm
MCRIP1	0.582572	0.00208006	Down	125760	130810	153000	82954	72299	83351	1.16413	1.21088	1.41629	0.767886	0.669255	0.771561	nucleus				GO:0010717 regulation of epithelial to mesenchymal transition; GO:0045595 regulation of cell differentiation; GO:0050789 regulation of biological process; GO:0050793 regulation of developmental process; GO:0050794 regulation of cellular process; GO:0051239 regulation of multicellular organismal process; GO:0065007 biological regulation; GO:2000026 regulation of multicellular organismal developmen…	GO:0005622 intracellular; GO:0005623 cell; GO:0005634 nucleus; GO:0005737 cytoplasm; GO:0010494 cytoplasmic stress granule; GO:0032991 protein-containing complex; GO:0035770 ribonucleoprotein granule; GO:0036464 cytoplasmic ribonucleoprotein granule; GO:0043226 organelle; GO:0043227 membrane-bounded organelle; GO:0043228 non-membrane-bounded organelle; GO:0043229 intracellular organelle; GO:00432…
HAS3	1.57208	0.000151628	Up	75774	69086	73793	112360	112850	118530	0.80841	0.737058	0.787275	1.19873	1.20396	1.26456	plasma membrane	K00752			GO:0000271 polysaccharide biosynthetic process; GO:0005975 carbohydrate metabolic process; GO:0005976 polysaccharide metabolic process; GO:0006022 aminoglycan metabolic process; GO:0006023 aminoglycan biosynthetic process; GO:0006024 glycosaminoglycan biosynthetic process; GO:0006082 organic acid metabolic process; GO:0006355 regulation of transcription, DNA-templated; GO:0006807 nitrogen compoun…	GO:0005576 extracellular region; GO:0005622 intracellular; GO:0005623 cell; GO:0005737 cytoplasm; GO:0005886 plasma membrane; GO:0005887 integral component of plasma membrane; GO:0016020 membrane; GO:0016021 integral component of membrane; GO:0031224 intrinsic component of membrane; GO:0031226 intrinsic component of plasma membrane; GO:0036117 hyaluranon cable; GO:0071944 cell periphery;	GO:0003824 catalytic activity; GO:0008194 UDP-glycosyltransferase activity; GO:0016740 transferase activity; GO:0016757 transferase activity, transferring glycosyl groups; GO:0016758 transferase activity, transferring hexosyl groups; GO:0050501 hyaluronan synthase activity;	PF13641	PF13641 Glycosyltransferase like family 2	M	KOG2571	Chitin synthase/hyaluronan synthase (glycosyltransferases)
TNFRSF10A	1.5523	0.00100534	Up	42540	45210	49654	67689	73383	72220	0.72781	0.77349	0.849522	1.15808	1.2555	1.2356	plasma membrane	K04722	TNFRSF10A_B; tumor necrosis factor receptor superfamily member 10A/B	hsa04115 p53 signaling pathway; hsa04650 Natural killer cell mediated cytotoxicity; hsa05164 Influenza A; hsa05132 Salmonella infection; hsa05130 Pathogenic Escherichia coli infection; hsa04060 Cytokine-cytokine receptor interaction; hsa04210 Apoptosis; hsa04061 Viral protein interaction with cytokine and cytokine receptor; hsa05417 Lipid and atherosclerosis; hsa04217 Necroptosis	GO:0001932 regulation of protein phosphorylation; GO:0001934 positive regulation of protein phosphorylation; GO:0002237 response to molecule of bacterial origin; GO:0002376 immune system process; GO:0006915 apoptotic process; GO:0006919 activation of cysteine-type endopeptidase activity involved in apoptotic process; GO:0006928 movement of cell or subcellular component; GO:0006950 response to str…	GO:0005623 cell; GO:0005886 plasma membrane; GO:0005887 integral component of plasma membrane; GO:0009986 cell surface; GO:0016020 membrane; GO:0016021 integral component of membrane; GO:0031224 intrinsic component of membrane; GO:0031226 intrinsic component of plasma membrane; GO:0071944 cell periphery;	GO:0002020 protease binding; GO:0004888 transmembrane signaling receptor activity; GO:0005031 tumor necrosis factor-activated receptor activity; GO:0005035 death receptor activity; GO:0005488 binding; GO:0005515 protein binding; GO:0008134 transcription factor binding; GO:0019899 enzyme binding; GO:0038023 signaling receptor activity; GO:0045569 TRAIL binding; GO:0060089 molecular transducer acti…	PF00020; PF00531	PF00020 TNFR/NGFR cysteine-rich region; PF00531 Death domain
TNFRSF11B	1.62664	0.00992812	Up	34153	34829	26884	56005	54497	45437	0.813796	0.829904	0.640591	1.33449	1.29855	1.08267	extracellular	K05148	TNFRSF11B; tumor necrosis factor receptor superfamily member 11B	hsa04380 Osteoclast differentiation; hsa04060 Cytokine-cytokine receptor interaction	GO:0001501 skeletal system development; GO:0002237 response to molecule of bacterial origin; GO:0002376 immune system process; GO:0006915 apoptotic process; GO:0006950 response to stress; GO:0006952 defense response; GO:0006954 inflammatory response; GO:0006955 immune response; GO:0007154 cell communication; GO:0007165 signal transduction; GO:0007166 cell surface receptor signaling pathway; GO:00…	GO:0005576 extracellular region; GO:0005615 extracellular space; GO:0005623 cell; GO:0005886 plasma membrane; GO:0005887 integral component of plasma membrane; GO:0016020 membrane; GO:0016021 integral component of membrane; GO:0031012 extracellular matrix; GO:0031224 intrinsic component of membrane; GO:0031226 intrinsic component of plasma membrane; GO:0071944 cell periphery;	GO:0004888 transmembrane signaling receptor activity; GO:0005031 tumor necrosis factor-activated receptor activity; GO:0005035 death receptor activity; GO:0005102 signaling receptor binding; GO:0005125 cytokine activity; GO:0005488 binding; GO:0005515 protein binding; GO:0030545 receptor regulator activity; GO:0038023 signaling receptor activity; GO:0048018 receptor ligand activity; GO:0060089 mo…	PF00020; PF00531	PF00020 TNFR/NGFR cysteine-rich region; PF00531 Death domain
SDCBP	1.65749	0.000290554	Up	505380	508110	534900	791450	879530	895460	0.736915	0.740896	0.779959	1.15405	1.28248	1.30571	cytoskeleton	K17254			GO:0001558 regulation of cell growth; GO:0001775 cell activation; GO:0001932 regulation of protein phosphorylation; GO:0001934 positive regulation of protein phosphorylation; GO:0002090 regulation of receptor internalization; GO:0002091 negative regulation of receptor internalization; GO:0002252 immune effector process; GO:0002263 cell activation involved in immune response; GO:0002274 myeloid le…	GO:0000323 lytic vacuole; GO:0005576 extracellular region; GO:0005615 extracellular space; GO:0005622 intracellular; GO:0005623 cell; GO:0005634 nucleus; GO:0005635 nuclear envelope; GO:0005654 nucleoplasm; GO:0005737 cytoplasm; GO:0005764 lysosome; GO:0005766 primary lysosome; GO:0005773 vacuole; GO:0005775 vacuolar lumen; GO:0005829 cytosol; GO:0005856 cytoskeleton; GO:0005886 plasma membrane; …	GO:0001664 G protein-coupled receptor binding; GO:0005102 signaling receptor binding; GO:0005109 frizzled binding; GO:0005126 cytokine receptor binding; GO:0005137 interleukin-5 receptor binding; GO:0005488 binding; GO:0005515 protein binding; GO:0005543 phospholipid binding; GO:0005546 phosphatidylinositol-4,5-bisphosphate binding; GO:0008022 protein C-terminus binding; GO:0008092 cytoskeletal p…	PF00595	PF00595 PDZ domain (Also known as DHR or GLGF)	T	KOG0849	Transcription factor PRD and related proteins, contain PAX and HOX domains
SCD	1.6097	0.0188747	Up	384320	430660	280600	597770	571120	594670	0.806508	0.903754	0.588848	1.25444	1.19851	1.24793	cytoplasm	K00507	SCD; stearoyl-CoA desaturase (Delta-9 desaturase) [EC:1.14.19.1]	hsa04936 Alcoholic liver disease; hsa03320 PPAR signaling pathway; hsa01040 Biosynthesis of unsaturated fatty acids; hsa01212 Fatty acid metabolism; hsa04152 AMPK signaling pathway; hsa01100 Metabolic pathways	GO:0001101 response to acid chemical; GO:0006082 organic acid metabolic process; GO:0006139 nucleobase-containing compound metabolic process; GO:0006163 purine nucleotide metabolic process; GO:0006164 purine nucleotide biosynthetic process; GO:0006629 lipid metabolic process; GO:0006631 fatty acid metabolic process; GO:0006633 fatty acid biosynthetic process; GO:0006636 unsaturated fatty acid bio…	GO:0005622 intracellular; GO:0005623 cell; GO:0005634 nucleus; GO:0005730 nucleolus; GO:0005737 cytoplasm; GO:0005783 endoplasmic reticulum; GO:0005789 endoplasmic reticulum membrane; GO:0012505 endomembrane system; GO:0016020 membrane; GO:0016021 integral component of membrane; GO:0030176 integral component of endoplasmic reticulum membrane; GO:0031224 intrinsic component of membrane; GO:0031227…	GO:0003824 catalytic activity; GO:0004768 stearoyl-CoA 9-desaturase activity; GO:0005488 binding; GO:0005506 iron ion binding; GO:0016215 acyl-CoA desaturase activity; GO:0016491 oxidoreductase activity; GO:0016705 oxidoreductase activity, acting on paired donors, with incorporation or reduction of molecular oxygen; GO:0016717 oxidoreductase activity, acting on paired donors, with oxidation of a …			I	KOG1600	Fatty acid desaturase
TNFRSF10B	1.88215	0.000170461	Up	123160	132640	135560	231250	243240	262110	0.65513	0.705557	0.721089	1.2301	1.29388	1.39425	plasma membrane	K04722	TNFRSF10A_B; tumor necrosis factor receptor superfamily member 10A/B	hsa04115 p53 signaling pathway; hsa04650 Natural killer cell mediated cytotoxicity; hsa05164 Influenza A; hsa05132 Salmonella infection; hsa05130 Pathogenic Escherichia coli infection; hsa04060 Cytokine-cytokine receptor interaction; hsa04210 Apoptosis; hsa04061 Viral protein interaction with cytokine and cytokine receptor; hsa05417 Lipid and atherosclerosis; hsa04217 Necroptosis	GO:0001932 regulation of protein phosphorylation; GO:0001934 positive regulation of protein phosphorylation; GO:0002237 response to molecule of bacterial origin; GO:0002376 immune system process; GO:0006915 apoptotic process; GO:0006919 activation of cysteine-type endopeptidase activity involved in apoptotic process; GO:0006928 movement of cell or subcellular component; GO:0006950 response to str…	GO:0005623 cell; GO:0005886 plasma membrane; GO:0005887 integral component of plasma membrane; GO:0009986 cell surface; GO:0016020 membrane; GO:0016021 integral component of membrane; GO:0031224 intrinsic component of membrane; GO:0031226 intrinsic component of plasma membrane; GO:0071944 cell periphery;	GO:0002020 protease binding; GO:0004888 transmembrane signaling receptor activity; GO:0005031 tumor necrosis factor-activated receptor activity; GO:0005035 death receptor activity; GO:0005488 binding; GO:0005515 protein binding; GO:0008134 transcription factor binding; GO:0019899 enzyme binding; GO:0038023 signaling receptor activity; GO:0045569 TRAIL binding; GO:0060089 molecular transducer acti…	PF00020; PF00531	PF00020 TNFR/NGFR cysteine-rich region; PF00531 Death domain
OPLAH	0.651682	0.0190891	Down	43574	47050	47497	26826	26109	37076	1.14602	1.23744	1.2492	0.705539	0.686681	0.97512	cytoplasm	K01469	OPLAH; 5-oxoprolinase (ATP-hydrolysing) [EC:3.5.2.9]	hsa00480 Glutathione metabolism; hsa01100 Metabolic pathways	GO:0006518 peptide metabolic process; GO:0006575 cellular modified amino acid metabolic process; GO:0006749 glutathione metabolic process; GO:0006750 glutathione biosynthetic process; GO:0006790 sulfur compound metabolic process; GO:0006807 nitrogen compound metabolic process; GO:0008152 metabolic process; GO:0009058 biosynthetic process; GO:0009987 cellular process; GO:0019184 nonribosomal pepti…	GO:0005622 intracellular; GO:0005623 cell; GO:0005737 cytoplasm; GO:0005829 cytosol;	GO:0003824 catalytic activity; GO:0016787 hydrolase activity; GO:0016810 hydrolase activity, acting on carbon-nitrogen (but not peptide) bonds; GO:0016812 hydrolase activity, acting on carbon-nitrogen (but not peptide) bonds, in cyclic amides; GO:0017168 5-oxoprolinase (ATP-hydrolyzing) activity;			E	KOG1939	Oxoprolinase
RAB29	1.66299	0.016982	Up	104500	107200	106930	223060	152870	153950	0.738942	0.758035	0.756125	1.57731	1.08098	1.08861	nucleus	K07916			GO:0001775 cell activation; GO:0001919 regulation of receptor recycling; GO:0001921 positive regulation of receptor recycling; GO:0002376 immune system process; GO:0002682 regulation of immune system process; GO:0002684 positive regulation of immune system process; GO:0006810 transport; GO:0006996 organelle organization; GO:0007005 mitochondrion organization; GO:0007030 Golgi organization; GO:000…	GO:0005576 extracellular region; GO:0005622 intracellular; GO:0005623 cell; GO:0005737 cytoplasm; GO:0005739 mitochondrion; GO:0005768 endosome; GO:0005769 early endosome; GO:0005794 Golgi apparatus; GO:0005801 cis-Golgi network; GO:0005802 trans-Golgi network; GO:0012505 endomembrane system; GO:0018995 host cellular component; GO:0020003 symbiont-containing vacuole; GO:0030430 host cell cytoplas…	GO:0000166 nucleotide binding; GO:0001882 nucleoside binding; GO:0001883 purine nucleoside binding; GO:0003824 catalytic activity; GO:0003924 GTPase activity; GO:0005488 binding; GO:0005515 protein binding; GO:0005525 GTP binding; GO:0008092 cytoskeletal protein binding; GO:0016462 pyrophosphatase activity; GO:0016787 hydrolase activity; GO:0016817 hydrolase activity, acting on acid anhydrides; G…	PF00071	PF00071 Ras family	U	KOG4423	GTP-binding protein-like, RAS superfamily
BTAF1	0.584411	0.000799006	Down	19218	17813	17565	10827	0	10444	1.26656	1.17396	1.15762	0.713551		0.68831	plasma membrane	K15192			GO:0006355 regulation of transcription, DNA-templated; GO:0009889 regulation of biosynthetic process; GO:0009890 negative regulation of biosynthetic process; GO:0009892 negative regulation of metabolic process; GO:0010468 regulation of gene expression; GO:0010556 regulation of macromolecule biosynthetic process; GO:0010558 negative regulation of macromolecule biosynthetic process; GO:0010605 nega…	GO:0005622 intracellular; GO:0005623 cell; GO:0005634 nucleus; GO:0005654 nucleoplasm; GO:0031974 membrane-enclosed lumen; GO:0031981 nuclear lumen; GO:0043226 organelle; GO:0043227 membrane-bounded organelle; GO:0043229 intracellular organelle; GO:0043231 intracellular membrane-bounded organelle; GO:0043233 organelle lumen; GO:0070013 intracellular organelle lumen;	GO:0003700 DNA-binding transcription factor activity; GO:0140110 transcription regulator activity;			K	KOG0392	SNF2 family DNA-dependent ATPase domain-containing protein
SPINT2	3.86682	0.00196342	Up	136170	150840	214050	510660	797590	629260	0.335041	0.371136	0.526661	1.25646	1.96244	1.54827	extracellular	K23421			GO:0000003 reproduction; GO:0000902 cell morphogenesis; GO:0000904 cell morphogenesis involved in differentiation; GO:0001701 in utero embryonic development; GO:0001763 morphogenesis of a branching structure; GO:0001838 embryonic epithelial tube formation; GO:0001841 neural tube formation; GO:0001843 neural tube closure; GO:0001890 placenta development; GO:0001892 embryonic placenta development; …	GO:0005576 extracellular region; GO:0005622 intracellular; GO:0005623 cell; GO:0005737 cytoplasm; GO:0005886 plasma membrane; GO:0016020 membrane; GO:0016021 integral component of membrane; GO:0031224 intrinsic component of membrane; GO:0071944 cell periphery;	GO:0004857 enzyme inhibitor activity; GO:0004866 endopeptidase inhibitor activity; GO:0004867 serine-type endopeptidase inhibitor activity; GO:0030234 enzyme regulator activity; GO:0030414 peptidase inhibitor activity; GO:0061134 peptidase regulator activity; GO:0061135 endopeptidase regulator activity; GO:0098772 molecular function regulator;	PF00014	PF00014 Kunitz/Bovine pancreatic trypsin inhibitor domain	O	KOG4295	Serine proteinase inhibitor (KU family)
TLR2	2.3047	6.91793e-05	Up	43699	41530	47936	98346	107200	101360	0.595799	0.566227	0.653567	1.34087	1.46158	1.38196	extracellular	K10159	TLR2; toll-like receptor 2	hsa05161 Hepatitis B; hsa05170 Human immunodeficiency virus 1 infection; hsa05169 Epstein-Barr virus infection; hsa05132 Salmonella infection; hsa05168 Herpes simplex virus 1 infection; hsa05321 Inflammatory bowel disease; hsa05145 Toxoplasmosis; hsa05205 Proteoglycans in cancer; hsa05323 Rheumatoid arthritis; hsa05144 Malaria; hsa05171 Coronavirus disease - COVID-19; hsa05134 Legionellosis; hsa0…	GO:0001101 response to acid chemical; GO:0001505 regulation of neurotransmitter levels; GO:0001774 microglial cell activation; GO:0001775 cell activation; GO:0001816 cytokine production; GO:0001817 regulation of cytokine production; GO:0001818 negative regulation of cytokine production; GO:0001819 positive regulation of cytokine production; GO:0001932 regulation of protein phosphorylation; GO:000…	GO:0005622 intracellular; GO:0005623 cell; GO:0005737 cytoplasm; GO:0005794 Golgi apparatus; GO:0005886 plasma membrane; GO:0005887 integral component of plasma membrane; GO:0009897 external side of plasma membrane; GO:0009986 cell surface; GO:0012505 endomembrane system; GO:0012506 vesicle membrane; GO:0016020 membrane; GO:0016021 integral component of membrane; GO:0030141 secretory granule; GO:…	GO:0001530 lipopolysaccharide binding; GO:0001540 amyloid-beta binding; GO:0001875 lipopolysaccharide immune receptor activity; GO:0005102 signaling receptor binding; GO:0005488 binding; GO:0005515 protein binding; GO:0005539 glycosaminoglycan binding; GO:0008289 lipid binding; GO:0033218 amide binding; GO:0035325 Toll-like receptor binding; GO:0038023 signaling receptor activity; GO:0038187 patt…			T	KOG4641	FOG: Toll/interleukin receptor and related proteins containing LRR and TIR repeats
[truncated: 169 more rows]
