# Supplementary material for: Integrated transcriptomic and proteomic analyses identify the TLR2–CXCR4 axis as a regulator of endothelial cell migration under simulated microgravity
Source: Front Physiol. 2025 Dec 10;16:1701338. doi: 10.3389/fphys.2025.1701338 (PMC12727572; doi:10.3389/fphys.2025.1701338)
Supplement: Supplementary file 3 [file Table1.xlsx]

## Sheet: transcriptome expression matrix
GENE ID	H0_A	H0_B	H0_C	H48_A	H48_B	H48_C
ENSG00000255427.1|LINC02707	0	0	0	0	0	0
ENSG00000231057.5|NEK2-DT	6	4	0	4	0	7
ENSG00000244171.4|PBX2P1	2	0	4	1	1	0
ENSG00000122188.13|LAX1	0	0	0	0	0	0
ENSG00000225415.2|ACKR4P1	0	0	0	0	0	0
ENSG00000257155.1|NUBPL-DT	3	0	0	0	0	0
ENSG00000168028.15|RPSA	279316	259713	265420	218551	226655	239714
ENSG00000268324.2|LRRC2-AS1	6	0	0	0	4	0
ENSG00000251173.1|UCHL1-DT	0	0	0	0	0	0
ENSG00000111716.14|LDHB	83061	72813	89889	62318	63328	79610
ENSG00000278147.1|ENSG00000278147	0	0	4	0	0	0
ENSG00000214428.3|NPM1P10	0	0	0	0	0	0
ENSG00000231916.1|ENSG00000231916	0	0	0	0	0	0
ENSG00000121691.7|CAT	2754	2429	3298	2818	2809	3280
ENSG00000228596.1|ENSG00000228596	6	0	7	0	2	3
ENSG00000229369.1|ENSG00000229369	0	2	4	0	0	3
ENSG00000223721.3|UQCRFS1P2	0	0	0	0	0	0
ENSG00000278740.1|ENSG00000278740	0	0	0	0	0	3
ENSG00000261692.1|ENSG00000261692	40	55	32	64	99	92
ENSG00000111880.16|RNGTT	2271	2014	2490	2814	2886	3021
ENSG00000010404.18|IDS	2292	2482	3258	2734	3405	2630
ENSG00000168309.18|FAM107A	0	5	0	4	0	0
ENSG00000277903.1|U2	26458	26680	19077	20642	25040	25763
ENSG00000291277.1|ENSG00000291277	0	0	0	0	0	0
ENSG00000228423.2|ENSG00000228423	3	1	0	3	9	7
ENSG00000231274.5|SBK3	21	48	70	38	53	40
ENSG00000288904.2|ENSG00000288904	65	36	66	45	66	79
ENSG00000246877.2|DNM1P35	6	0	0	16	3	6
ENSG00000206638.1|RNU6-672P	0	0	0	0	0	0
ENSG00000252139.1|ENSG00000252139	1	1	1	1	1	1
ENSG00000243976.2|RN7SL523P	0	0	1	1	1	1
ENSG00000145808.10|ADAMTS19	0	0	0	0	0	0
ENSG00000127511.10|SIN3B	4198	3821	4118	4483	5355	4451
ENSG00000204006.11|C1orf185	0	0	0	0	0	0
ENSG00000260439.1|LMF1-AS1	0	3	4	0	6	12
ENSG00000224445.3|LINC01708	0	0	0	0	0	0
ENSG00000238782.1|RNU7-9P	0	0	0	0	0	0
ENSG00000170485.17|NPAS2	34	29	42	51	57	33
ENSG00000233109.4|ENSG00000233109	0	0	0	0	0	0
ENSG00000241207.1|SSX18P	0	0	0	0	0	0
ENSG00000159915.13|ZNF233	115	147	126	163	143	148
ENSG00000260095.1|ENSG00000260095	14	11	16	13	25	11
ENSG00000271466.1|CICP24	0	0	0	0	0	0
ENSG00000166526.19|ZNF3	1162	1257	1486	1369	1265	1266
ENSG00000253778.1|ENSG00000253778	0	0	0	0	0	0
ENSG00000216866.5|RPS2P55	247	208	219	113	188	152
ENSG00000234413.1|MPV17L2P1	0	0	0	0	0	0
ENSG00000236396.8|SLC35G4	0	0	0	0	0	0
ENSG00000289936.1|ENSG00000289936	0	0	0	0	0	0
ENSG00000183628.14|DGCR6	574	662	602	571	532	601
ENSG00000158427.15|TMSB15B	124	171	139	125	108	124
ENSG00000113073.15|SLC4A9	0	0	0	0	3	8
ENSG00000222998.1|RN7SKP259	0	0	0	0	0	0
ENSG00000204702.6|OR2J1	0	0	0	0	0	0
ENSG00000242019.2|KIR3DL3	0	0	0	0	0	0
ENSG00000248268.1|ENSG00000248268	0	5	0	2	6	0
ENSG00000288968.1|ENSG00000288968	0	0	0	0	0	0
ENSG00000270532.1|PEBP1P2	1	5	8	0	9	13
ENSG00000228181.1|ENSG00000228181	0	0	0	0	0	0
ENSG00000041515.16|MYO16	0	8	0	7	10	4
ENSG00000290126.1|ENSG00000290126	73	48	62	57	58	47
ENSG00000250116.2|RHOQ-AS1	4	6	3	15	23	10
ENSG00000285994.1|ENSG00000285994	0	0	0	0	5	0
ENSG00000263973.1|MIR4760	0	0	0	0	0	0
ENSG00000162438.12|CTRC	0	3	0	0	0	0
ENSG00000293166.1|ENSG00000293166	6	15	16	2	14	20
ENSG00000258628.1|RHPN2P1	0	0	0	0	0	0
ENSG00000238143.1|TRPC6P4	0	0	0	0	0	0
ENSG00000276160.1|GGTLC5P	0	0	0	0	0	1
ENSG00000215162.2|LINC00269	0	0	0	0	0	0
ENSG00000207775.1|MIR548A1	0	0	0	0	0	0
ENSG00000254333.1|NDST1-AS1	0	2	0	0	2	2
ENSG00000287558.1|ENSG00000287558	0	0	0	0	0	0
ENSG00000235016.1|SEMA3F-AS1	176	214	150	138	100	190
ENSG00000276115.1|ENSG00000276115	4	15	0	15	17	15
ENSG00000253294.1|IGHVII-40-1	0	0	0	0	0	0
ENSG00000254475.1|OR2AT1P	0	0	0	0	0	0
ENSG00000101132.10|PFDN4	3516	2977	4041	3664	3925	6106
ENSG00000107020.10|PLGRKT	456	318	468	262	275	383
ENSG00000293208.1|ENSG00000293208	0	0	0	0	0	0
ENSG00000251985.1|RNU6-1161P	0	0	0	0	0	0
ENSG00000272622.2|ENSG00000272622	9	2	0	13	23	13
ENSG00000207320.1|Y_RNA	0	0	0	0	0	0
ENSG00000213133.4|PPP1R14BP5	10	0	0	2	2	0
ENSG00000198400.14|NTRK1	0	0	11	7	0	16
ENSG00000260259.1|LINC02166	27	21	40	31	30	48
ENSG00000289847.1|ENSG00000289847	0	0	0	0	0	0
ENSG00000277828.1|ENSG00000277828	0	0	0	0	0	0
ENSG00000069535.14|MAOB	0	0	0	0	0	0
ENSG00000112208.11|BAG2	1859	1745	2073	1862	2228	2940
ENSG00000164488.12|DACT2	0	0	0	0	0	0
ENSG00000248893.3|FAM138E	0	0	0	0	0	0
ENSG00000080189.15|SLC35C2	5636	6018	5737	4297	4172	4262
ENSG00000278701.1|Metazoa_SRP	1	0	3	1	3	1
ENSG00000226960.1|MTCO1P21	0	0	0	0	0	0
ENSG00000110367.14|DDX6	5027	4840	6280	5526	7054	4562
ENSG00000276475.1|BNIP3P44	0	0	0	0	0	0
ENSG00000291205.1|ENSG00000291205	87	73	87	106	114	96
ENSG00000211678.2|IGLJ3	0	0	0	0	0	0
ENSG00000290934.1|ENSG00000290934	0	0	0	3	5	8
ENSG00000291275.1|ENSG00000291275	14	5	3	4	4	11
ENSG00000233909.1|UBE2V1P4	0	0	0	0	0	0
ENSG00000120549.19|KIAA1217	0	8	0	3	0	4
ENSG00000249509.1|NEUROG2-AS1	0	14	24	8	17	19
ENSG00000206701.1|RNU6-1040P	0	0	0	0	0	0
ENSG00000243980.3|RN7SL702P	1	0	0	1	1	1
ENSG00000115524.17|SF3B1	15759	14413	18775	16454	16997	18313
ENSG00000284484.1|CPHXL2	4	9	0	14	18	28
ENSG00000161021.13|MAML1	1492	1507	1623	1423	1856	1089
ENSG00000284721.1|ENSG00000284721	0	0	0	0	0	0
ENSG00000101842.14|VSIG1	0	8	15	10	17	17
ENSG00000236763.2|TRMT112P4	0	0	0	0	0	0
ENSG00000225507.1|ENSG00000225507	22	27	40	52	34	32
ENSG00000223903.1|RPL23P4	0	0	3	0	0	0
ENSG00000223742.1|ENSG00000223742	0	0	0	0	0	0
ENSG00000275675.1|ENSG00000275675	0	0	0	0	0	0
ENSG00000166013.11|TRIM53BP	0	0	0	0	0	0
ENSG00000206145.9|P2RX6P	0	0	0	0	0	0
ENSG00000263375.1|ENSG00000263375	0	0	0	0	0	0
ENSG00000113068.10|PFDN1	6892	6222	7201	5898	6321	5880
ENSG00000273230.1|ENSG00000273230	139	122	124	149	187	147
ENSG00000237685.1|ENSG00000237685	0	0	0	0	0	0
ENSG00000280217.1|ENSG00000280217	0	0	0	0	0	0
ENSG00000248160.1|ENSG00000248160	0	0	0	0	0	0
ENSG00000271620.1|IGHV3OR16-7	0	0	0	0	0	0
ENSG00000224412.1|ENSG00000224412	0	0	3	0	7	5
ENSG00000008988.11|RPS20	75463	68115	76801	52865	52461	66516
ENSG00000275928.2|REXO1L11P	2	0	0	0	1	0
ENSG00000183434.10|TFDP3	0	0	0	0	0	0
ENSG00000159079.19|CFAP298	5224	4703	5430	4581	4421	6040
ENSG00000167207.15|NOD2	0	0	0	0	1	0
ENSG00000181036.14|FCRL6	0	0	0	0	0	0
ENSG00000156304.15|SCAF4	509	544	430	625	1048	486
ENSG00000234723.1|FCRL4P1	0	0	0	0	0	0
ENSG00000259706.1|HSP90B2P	13	19	6	34	21	9
ENSG00000201006.1|Y_RNA	0	0	0	0	0	0
ENSG00000110066.16|KMT5B	1283	1296	1566	1192	1554	1651
ENSG00000145194.19|ECE2	0	0	0	0	0	0
ENSG00000183826.19|BTBD9	1417	1312	1655	1380	1555	1317
ENSG00000172382.10|PRSS27	65	47	18	66	53	58
ENSG00000060303.5|RPS17P5	1	0	0	0	0	0
ENSG00000274611.4|TBC1D3	21	16	13	37	35	26
ENSG00000180909.2|OR52B1P	0	0	0	0	0	0
ENSG00000250375.2|ENSG00000250375	0	0	0	0	0	0
ENSG00000223867.1|ENSG00000223867	0	0	0	0	0	0
ENSG00000206633.1|SNORA80B	468	385	433	731	607	563
ENSG00000080709.17|KCNN2	0	0	0	0	0	0
ENSG00000284656.1|ENSG00000284656	0	0	0	0	0	0
ENSG00000237552.1|LINC02567	0	0	0	0	0	0
ENSG00000211892.4|IGHG4	0	0	0	0	0	0
ENSG00000244255.5|ENSG00000244255	0	3	0	16	17	0
ENSG00000166200.15|COPS2	1218	1416	1686	2285	2550	2246
ENSG00000164978.18|NUDT2	3084	2837	2872	2360	1921	2415
ENSG00000078589.13|P2RY10	0	0	0	0	0	0
ENSG00000284231.1|MIR424	2	2	2	2	1	3
ENSG00000224820.2|BTF3P4	0	0	0	0	0	0
ENSG00000211885.1|TRAJ4	0	0	0	0	0	0
ENSG00000171067.11|C11orf24	1632	1715	1786	1346	1674	1264
ENSG00000254684.1|ENSG00000254684	0	0	0	0	0	0
ENSG00000228343.1|ENSG00000228343	1	0	0	1	0	0
ENSG00000248973.3|ENSG00000248973	0	0	0	0	4	0
ENSG00000244296.3|RN7SL168P	0	1	4	1	1	6
ENSG00000145920.15|CPLX2	4	0	0	4	0	0
ENSG00000201756.1|Y_RNA	0	0	0	0	0	0
ENSG00000255030.1|OR8B5P	0	0	0	0	0	0
ENSG00000293467.1|ENSG00000293467	0	0	0	0	1	9
ENSG00000160325.15|CACFD1	881	962	900	1078	938	976
ENSG00000287995.1|ENSG00000287995	0	0	0	0	0	0
ENSG00000242692.1|RPS27AP1	5	0	1	2	2	2
ENSG00000091428.18|RAPGEF4	3	0	0	0	0	4
ENSG00000287695.1|ENSG00000287695	0	5	0	9	0	0
ENSG00000256196.2|ENSG00000256196	92	92	93	107	195	161
ENSG00000159228.13|CBR1	4277	4377	4443	4797	4656	5722
ENSG00000227300.13|KRT16P2	0	0	0	0	0	0
ENSG00000286512.1|ENSG00000286512	0	0	4	0	0	0
ENSG00000282556.5|ENSG00000282556	0	0	0	0	0	0
ENSG00000154007.7|ASB17	0	0	0	0	0	0
ENSG00000278254.4|ENSG00000278254	0	0	0	0	0	0
ENSG00000285292.1|ABCF2-H2BK1	21	0	46	59	43	50
ENSG00000157502.13|PWWP3B	0	0	0	0	0	0
ENSG00000227259.2|HMGN2P22	0	0	0	0	0	0
ENSG00000279734.1|ENSG00000279734	0	0	0	0	0	0
ENSG00000257838.6|OTOAP1	0	0	0	0	0	0
ENSG00000230202.1|RPL29P4	610	583	567	493	588	558
ENSG00000251754.1|RNU6-999P	0	0	0	0	0	0
ENSG00000229978.2|PRAMEF36P	0	0	0	0	0	0
ENSG00000270493.1|ENSG00000270493	0	0	0	0	0	0
ENSG00000114391.14|RPL24	57622	48705	57219	41027	44418	59026
ENSG00000259701.1|ENSG00000259701	0	0	0	0	0	0
ENSG00000278887.3|ENSG00000278887	0	0	1	0	0	0
ENSG00000169214.5|OR6F1	0	0	0	0	0	0
ENSG00000227140.3|USP17L5	2	1	2	1	1	0
ENSG00000234325.1|MRPS10P2	0	0	3	0	0	0
ENSG00000260413.1|ENSG00000260413	0	0	0	0	0	0
ENSG00000183153.7|GJD3	438	486	548	404	313	345
ENSG00000257622.1|ENSG00000257622	0	0	0	1	0	0
ENSG00000224039.1|CDYLP1	0	0	0	0	0	0
ENSG00000214015.3|RPL32P23	0	0	0	0	0	0
ENSG00000196289.7|BECN2	0	0	0	0	0	0
ENSG00000240244.3|GAPDHP33	0	0	0	0	0	0
ENSG00000131067.17|GGT7	845	747	881	1119	1323	1271
ENSG00000256433.3|ENSG00000256433	9	4	4	27	22	13
ENSG00000177685.17|CRACR2B	44	70	70	101	67	63
ENSG00000250888.1|LINC01455	0	0	0	0	0	0
ENSG00000289325.1|ENSG00000289325	0	0	0	0	0	0
ENSG00000260991.3|ENSG00000260991	0	0	0	0	0	0
ENSG00000266262.1|MIR4428	0	0	0	0	0	0
ENSG00000029993.15|HMGB3	4401	4109	4724	2978	3260	4176
ENSG00000222251.1|RNA5SP95	0	0	0	1	0	0
ENSG00000223703.1|IGSF3P2	0	0	0	0	9	0
ENSG00000290581.1|ENSG00000290581	3	4	2	11	2	7
ENSG00000116350.18|SRSF4	4581	4120	4849	3851	4581	4870
ENSG00000162378.13|ZYG11B	1117	1060	1359	1280	1370	1354
ENSG00000186675.7|MAGEE2	2	0	0	0	0	0
ENSG00000145949.12|MYLK4	2	6	5	11	14	5
ENSG00000223529.1|EEF1A1P8	1	1	1	2	2	2
ENSG00000212457.1|RNU6-644P	0	0	0	0	2	0
ENSG00000261218.6|ENSG00000261218	0	0	0	1	0	1
ENSG00000265043.1|ENSG00000265043	0	0	0	0	0	0
ENSG00000234559.1|RPL22P7	1	0	1	1	0	1
ENSG00000273287.2|ENSG00000273287	7	13	0	27	17	12
ENSG00000267404.1|ENSG00000267404	0	0	0	3	0	2
ENSG00000159648.13|SPMIP8	0	0	0	0	0	0
ENSG00000283270.2|MALLP2	0	0	0	0	0	0
ENSG00000185631.7|RPL14P6	0	0	0	0	0	0
ENSG00000284029.1|MIR6805	1	1	1	1	1	1
ENSG00000262587.5|ENSG00000262587	0	0	0	0	0	0
ENSG00000227805.1|RPL21P90	0	0	0	0	0	0
ENSG00000172037.14|LAMB2	5102	5839	5335	5009	6350	5059
ENSG00000270116.1|ENSG00000270116	0	14	12	8	8	7
ENSG00000207704.2|MIR548AA1	0	0	0	0	0	0
ENSG00000273297.4|LINC03060	0	0	0	5	0	6
ENSG00000253413.1|ENSG00000253413	0	0	0	0	0	0
ENSG00000134222.16|PSRC1	1114	912	928	845	930	1108
ENSG00000259833.5|ENSG00000259833	0	0	0	0	0	0
ENSG00000177173.5|NAP1L4P1	25	19	30	35	52	21
ENSG00000184347.16|SLIT3	4	2	1	0	3	0
ENSG00000251309.1|ENSG00000251309	0	0	0	0	0	0
ENSG00000263453.1|ENSG00000263453	0	0	0	0	0	0
ENSG00000242244.1|ATP5MC1P3	0	0	0	0	0	0
ENSG00000264647.1|ENSG00000264647	68	54	52	39	65	60
ENSG00000198015.14|MRPL42	3298	2939	3601	2908	2933	3550
ENSG00000176018.13|LYSMD3	792	803	1022	1326	1198	1153
ENSG00000280294.1|ENSG00000280294	0	0	0	0	0	0
ENSG00000084774.14|CAD	5051	5947	5599	6081	9969	5589
ENSG00000226113.1|ENSG00000226113	0	0	0	0	0	0
ENSG00000205871.5|RPS3AP47	109	83	102	97	124	77
ENSG00000239256.1|RPL35AP35	0	0	0	0	0	1
ENSG00000249453.1|ENSG00000249453	0	0	0	0	0	0
ENSG00000275464.6|ENSG00000275464	7679	7523	7631	5899	6274	7232
ENSG00000100030.15|MAPK1	6754	6642	8463	7619	9137	7917
ENSG00000216921.9|FAM240C	0	0	0	0	0	0
ENSG00000224375.1|ENSG00000224375	0	0	0	0	0	0
ENSG00000287366.1|ENSG00000287366	0	0	0	0	0	0
ENSG00000168634.5|WFDC13	0	3	0	0	0	0
ENSG00000264755.1|MIR3131	0	0	0	0	0	0
ENSG00000252681.1|RNU1-97P	0	0	0	0	0	0
ENSG00000249225.1|ENSG00000249225	0	0	0	0	0	0
ENSG00000283360.1|ENSG00000283360	1	2	6	9	6	2
ENSG00000232203.3|SLC25A6P2	0	0	0	0	0	0
ENSG00000206887.1|RNU6-1008P	0	1	0	0	0	1
ENSG00000200484.1|RNU6-1244P	0	0	0	0	0	0
ENSG00000272849.1|ENSG00000272849	14	8	10	12	12	11
ENSG00000051128.19|HOMER3	4879	4720	5066	5331	6135	5961
ENSG00000100865.15|CINP	2432	2093	2451	1954	2047	2183
ENSG00000288816.1|ENSG00000288816	0	0	0	0	0	0
ENSG00000170606.16|HSPA4	12189	11886	14484	17112	18862	22068
ENSG00000261629.1|ENSG00000261629	0	0	0	0	0	0
ENSG00000231364.3|LINC01712	0	0	0	0	0	0
ENSG00000205057.6|CLLU1-AS1	0	0	0	0	0	0
ENSG00000231280.1|SALL4P6	0	0	0	0	0	0
ENSG00000289402.2|ENSG00000289402	0	0	0	4	4	2
ENSG00000289445.2|ENSG00000289445	0	0	0	0	0	0
ENSG00000267016.1|ENSG00000267016	3	0	4	0	14	0
ENSG00000200635.1|Y_RNA	0	0	0	0	0	0
ENSG00000160688.19|FLAD1	5117	5228	4703	4837	4868	5112
ENSG00000033178.13|UBA6	3047	2919	3889	4287	4571	4955
ENSG00000168122.4|ZNF355P	0	0	0	0	0	0
ENSG00000242641.6|LINC00971	0	0	0	0	0	0
ENSG00000290665.1|ENSG00000290665	0	0	0	0	0	0
ENSG00000279177.1|CTBP2P9	4	3	2	4	12	11
ENSG00000235499.1|ENSG00000235499	0	0	1	1	1	1
ENSG00000279011.1|ENSG00000279011	0	0	0	0	0	0
ENSG00000256713.8|PGA5	0	0	0	0	0	0
ENSG00000254547.1|ANKRD33BP6	0	0	0	0	0	0
ENSG00000287438.1|ENSG00000287438	0	0	0	0	0	0
ENSG00000197182.16|MIRLET7BHG	1534	1499	1437	1238	1508	1343
ENSG00000284482.1|MIR4680	1	1	1	1	0	1
ENSG00000253025.1|RNU2-12P	0	0	0	0	0	0
ENSG00000245479.3|LINC01585	27	27	27	11	4	19
ENSG00000260679.1|ENSG00000260679	0	0	0	0	0	0
ENSG00000289830.1|ENSG00000289830	0	0	0	0	0	0
ENSG00000248126.1|ENSG00000248126	6	18	6	13	7	10
ENSG00000100600.15|LGMN	2627	2714	2849	3532	3656	3322
ENSG00000102962.5|CCL22	0	0	0	0	0	4
ENSG00000253492.1|CDH12P3	2	3	3	1	2	2
ENSG00000104808.8|DHDH	39	18	36	35	58	40
ENSG00000237259.1|ZNF133-AS1	0	0	2	0	0	0
ENSG00000289718.2|XNDC1CP	0	0	0	0	0	0
ENSG00000289244.2|ENSG00000289244	9	3	0	0	0	0
ENSG00000287898.1|ENSG00000287898	0	0	0	0	0	0
ENSG00000285756.2|ENSG00000285756	1181	1031	1219	1232	1458	1485
ENSG00000270339.4|PPIAL4H	2	1	15	1	33	4
ENSG00000275828.1|CHEK2P1	0	0	0	0	0	0
ENSG00000164938.14|TP53INP1	134	183	194	206	219	108
ENSG00000285979.1|ENSG00000285979	68	110	127	157	171	147
ENSG00000279345.1|ENSG00000279345	13	11	17	13	50	28
ENSG00000241499.1|RPL36AP4	4	6	2	4	5	4
ENSG00000215840.3|ENSG00000215840	2	3	2	9	4	1
ENSG00000242865.3|RN7SL244P	0	1	1	1	1	1
ENSG00000260482.3|ENSG00000260482	5	0	1	3	11	0
ENSG00000219368.3|ZNF299P	0	0	0	0	0	0
ENSG00000226080.1|RPL6P4	2	3	3	3	3	2
ENSG00000118655.8|DCLRE1B	2166	2005	2293	1636	1899	1544
ENSG00000182783.6|OR2T29	0	0	0	0	0	0
ENSG00000286085.1|ENSG00000286085	0	0	0	0	0	0
ENSG00000269439.7|PGLS-DT	97	92	61	79	105	97
ENSG00000228538.7|ENSG00000228538	0	0	0	0	0	0
ENSG00000173714.8|WFIKKN2	0	0	0	0	0	0
ENSG00000141582.15|CBX4	1476	1500	1444	1882	1905	1799
ENSG00000289190.2|ENSG00000289190	8	6	3	12	5	12
ENSG00000225895.1|TRAPPC2P8	0	0	0	0	0	0
ENSG00000277011.1|ENSG00000277011	606	627	705	489	406	499
ENSG00000123131.13|PRDX4	10565	9242	10502	8508	8662	8903
ENSG00000280236.3|OR12D2	0	3	0	0	0	0
ENSG00000115568.16|ZNF142	2036	2357	2210	2412	3780	1913
ENSG00000138303.19|ASCC1	2165	2072	2733	1987	2486	2431
ENSG00000146648.21|EGFR	9438	10352	11518	11035	19163	11159
ENSG00000276656.1|MIR6083	0	0	0	0	0	0
ENSG00000249341.1|ENSG00000249341	0	0	0	0	0	0
ENSG00000286490.1|ENSG00000286490	0	0	0	0	0	0
ENSG00000287243.2|THCAT155	4	0	0	0	0	0
ENSG00000249491.1|EGFLAM-AS1	0	0	0	0	0	0
ENSG00000224078.15|SNHG14	4546	5486	5882	6291	6497	7397
ENSG00000138160.7|KIF11	2418	2317	2885	3040	3348	3359
ENSG00000259871.1|ENSG00000259871	0	0	0	0	0	0
ENSG00000119042.18|SATB2	845	811	958	1043	1214	928
ENSG00000291258.1|ENSG00000291258	0	0	0	0	0	0
ENSG00000262855.1|ENSG00000262855	0	0	0	0	0	0
ENSG00000240871.7|KRTAP4-7	0	0	0	0	0	0
ENSG00000235926.1|RPS29P15	0	0	0	0	0	0
ENSG00000250866.1|ENSG00000250866	0	0	0	0	0	0
ENSG00000227758.1|HCG9P5	3	2	0	0	3	0
ENSG00000120055.7|C10orf95	95	36	80	36	92	96
ENSG00000224543.4|SNRPGP15	13	14	7	9	18	15
ENSG00000270293.1|DPPA3P8	0	0	0	0	0	0
ENSG00000238160.2|LINC02863	0	3	1	5	2	11
ENSG00000245330.4|DEPTOR-AS1	18	23	27	31	17	9
ENSG00000253843.1|ENSG00000253843	0	0	0	0	0	0
ENSG00000242135.2|RPL17P2	0	0	0	0	0	0
ENSG00000276598.1|MIR6893	1	3	2	3	3	2
ENSG00000261307.1|ENSG00000261307	0	0	0	0	0	0
ENSG00000157429.16|ZNF19	122	143	123	123	148	97
ENSG00000261282.1|SOD1P2	0	0	0	0	0	0
ENSG00000244653.1|UBFD1P1	0	0	0	0	0	0
ENSG00000287025.1|ENSG00000287025	0	0	0	0	0	0
ENSG00000186810.8|CXCR3	1	8	0	7	8	0
ENSG00000284481.1|MIR1292	1	1	1	1	1	1
ENSG00000284639.1|ENSG00000284639	2	0	1	0	0	2
ENSG00000109089.7|CDR2L	1535	1610	1700	2683	3212	2394
ENSG00000177098.9|SCN4B	0	0	12	5	3	7
ENSG00000265251.1|MIR4288	0	0	0	0	0	0
ENSG00000163209.15|SPRR3	0	0	0	0	0	0
ENSG00000207931.1|MIR577	0	0	0	0	0	0
ENSG00000244561.1|RLIG1P2	0	0	0	0	0	0
ENSG00000207375.1|SNORD116-23	2	9	2	2	3	2
ENSG00000203258.3|ENSG00000203258	2	0	1	1	2	3
ENSG00000249435.1|ENSG00000249435	1	1	0	1	0	0
ENSG00000260339.2|HEXA-AS1	22	18	7	26	15	21
ENSG00000252712.1|SCARNA14	31	31	19	46	49	32
ENSG00000262316.1|RPL7L1P19	0	0	0	0	0	0
ENSG00000260483.2|ENSG00000260483	0	0	0	0	0	0
ENSG00000253109.1|RPL12P22	0	0	0	0	0	0
ENSG00000237992.3|LINC01808	0	0	0	0	0	0
ENSG00000259000.1|DOCK11P1	0	0	0	0	1	0
ENSG00000266570.1|MIR5579	0	0	0	0	0	0
ENSG00000222783.1|RN7SKP212	0	0	0	0	0	0
ENSG00000274322.1|ENSG00000274322	24	23	16	16	36	16
ENSG00000255238.1|RFPL4AP1	0	0	0	0	0	0
ENSG00000201942.1|RNA5SP363	0	0	0	0	0	0
ENSG00000278627.1|ENSG00000278627	0	3	0	2	0	0
ENSG00000230157.1|ATP5MC1P1	0	0	0	0	0	0
ENSG00000229007.1|EXOSC3P1	0	2	0	0	0	4
ENSG00000242703.1|CCT4P1	0	0	0	0	0	0
ENSG00000100307.13|CBX7	477	566	457	603	632	485
ENSG00000254798.1|TFAMP2	0	0	0	0	0	0
ENSG00000226226.1|PRELID3BP1	0	0	0	0	0	0
ENSG00000219088.1|ENSG00000219088	0	0	0	0	0	0
ENSG00000236909.1|OR2P1P	0	0	0	0	0	0
ENSG00000236452.1|ENSG00000236452	0	0	0	0	0	0
ENSG00000238278.3|ALG1L6P	16	15	14	8	12	17
ENSG00000253978.2|TENM2-AS1	3	4	0	3	7	5
ENSG00000275968.1|ENSG00000275968	0	0	0	0	0	0
ENSG00000261046.1|C2orf69P1	0	0	0	0	0	0
ENSG00000293394.1|ENSG00000293394	0	0	0	0	0	0
ENSG00000132840.10|BHMT2	0	0	0	0	0	0
ENSG00000266925.1|ENSG00000266925	0	2	0	0	0	0
ENSG00000244731.10|C4A	59	60	73	77	72	114
ENSG00000173762.8|CD7	0	8	0	24	23	0
ENSG00000164588.8|HCN1	0	0	0	0	0	0
ENSG00000270110.2|ENSG00000270110	0	0	0	0	0	0
ENSG00000104870.13|FCGRT	114	81	125	142	219	193
ENSG00000235593.1|RBMS3-AS1	0	0	0	0	0	0
ENSG00000162227.8|TAF6L	2769	2717	2589	1950	2118	2680
ENSG00000249099.1|ENSG00000249099	0	0	0	0	0	0
ENSG00000101076.20|HNF4A	0	0	0	0	0	0
ENSG00000236468.1|EEF1A1P44	0	1	1	1	0	1
ENSG00000173548.9|SNX33	598	610	659	843	1033	653
ENSG00000248469.1|ENSG00000248469	0	0	0	0	0	0
ENSG00000228489.1|RPL21P50	0	0	0	0	0	0
ENSG00000168237.18|GLYCTK	1442	1339	1480	972	991	943
ENSG00000279285.1|ENSG00000279285	0	0	0	0	0	0
ENSG00000279317.4|ENSG00000279317	3	7	3	13	5	0
ENSG00000266245.1|MIR4644	3	0	0	0	3	2
ENSG00000288593.1|ENSG00000288593	0	5	4	1	6	1
ENSG00000264395.1|MIR3193	9	8	9	5	7	10
ENSG00000113749.8|HRH2	0	0	0	0	4	0
ENSG00000250930.5|LNX1-AS1	0	0	0	0	0	0
ENSG00000138081.22|FBXO11	1185	1242	1384	1854	2457	1633
ENSG00000185955.5|SPACDR	17	15	18	39	22	33
ENSG00000286150.1|ENSG00000286150	0	0	0	0	0	0
ENSG00000256835.1|ENSG00000256835	0	0	0	0	0	0
ENSG00000204348.10|DXO	723	803	770	758	995	874
ENSG00000034239.11|CLXN	0	0	0	0	0	0
ENSG00000223861.1|ENSG00000223861	4	3	9	11	9	3
ENSG00000212571.1|RNA5SP482	0	0	0	0	0	0
ENSG00000187266.14|EPOR	304	243	279	405	367	284
ENSG00000116922.15|AIRIM	3439	3338	3943	3338	2943	3115
ENSG00000225154.2|TUBAP9	0	0	0	0	0	0
ENSG00000274226.6|TBC1D3H	19	22	28	25	39	22
ENSG00000230649.3|ENSG00000230649	0	0	0	0	0	0
ENSG00000214039.10|LINC02418	0	0	0	0	0	0
ENSG00000224590.1|MTND3P16	0	0	0	0	0	0
ENSG00000276650.1|ENSG00000276650	0	0	0	0	0	0
ENSG00000218682.1|ENSG00000218682	6	6	10	6	8	7
ENSG00000250938.8|MAD2L1-DT	149	108	120	123	91	97
ENSG00000207364.1|RNU6-939P	0	0	0	0	0	0
ENSG00000284147.1|MIR3150B	0	0	0	0	1	0
ENSG00000248517.1|LINC02437	0	0	0	0	0	0
ENSG00000266396.1|MIR4273	0	0	0	0	0	0
ENSG00000259196.1|HMBOX1-IT1	0	3	0	0	0	1
ENSG00000206549.13|ENSG00000206549	0	0	0	0	0	0
ENSG00000242085.1|RPS20P33	2	14	11	10	15	16
ENSG00000244462.8|RBM12	5427	5884	6362	5682	6554	6735
ENSG00000279989.1|ENSG00000279989	0	11	1	3	3	7
ENSG00000179562.3|GCC1	3453	2917	3561	3755	3416	2829
ENSG00000289587.2|ENSG00000289587	0	3	0	6	0	3
ENSG00000200897.1|ENSG00000200897	0	0	0	0	0	0
ENSG00000227813.1|ENSG00000227813	0	0	3	0	2	6
ENSG00000272170.1|KLC4-AS1	3	3	4	0	0	4
ENSG00000224616.5|RTCA-AS1	49	52	46	79	93	90
ENSG00000287344.1|ENSG00000287344	0	0	0	0	0	0
ENSG00000201077.1|RNU6-188P	1	2	0	0	0	1
ENSG00000236814.1|ENSG00000236814	18	16	19	14	18	29
ENSG00000251862.2|MIR1343	0	0	2	3	0	0
ENSG00000236698.1|EIF1AXP1	10	10	11	6	5	4
ENSG00000253706.5|ENSG00000253706	0	0	1	0	0	0
ENSG00000236509.2|RPL21P133	0	0	0	0	0	0
ENSG00000229182.3|MRPS16P1	0	0	0	0	0	0
ENSG00000268985.1|ENSG00000268985	0	0	0	0	0	0
ENSG00000201129.1|SNORA58B	59	74	66	73	71	61
ENSG00000285696.1|ENSG00000285696	8	7	6	7	4	2
ENSG00000189332.6|SLC25A51P4	0	2	0	0	0	0
ENSG00000225366.6|CRIPTO3	0	0	0	0	0	0
ENSG00000252103.1|RNU6-917P	0	0	0	0	0	0
ENSG00000272078.1|ENSG00000272078	174	149	201	177	255	229
ENSG00000289215.1|ENSG00000289215	0	0	0	0	0	0
ENSG00000130702.15|LAMA5	5777	6116	6483	7783	12922	6723
ENSG00000228737.2|ENSG00000228737	8	0	0	3	3	0
ENSG00000261651.1|ENSG00000261651	0	0	0	0	0	0
ENSG00000253448.1|IGLV3-6	0	0	0	0	0	0
ENSG00000173391.9|OLR1	64	37	73	43	47	29
ENSG00000289356.1|ENSG00000289356	0	0	0	0	0	0
ENSG00000083312.19|TNPO1	9226	9379	11897	11972	13167	14451
ENSG00000293339.1|ENSG00000293339	4042	3783	4245	2706	3170	3747
ENSG00000212347.2|ENSG00000212347	0	0	0	0	0	0
ENSG00000291061.1|ENSG00000291061	0	0	0	0	0	0
ENSG00000203387.2|SNF8P1	0	0	0	0	0	0
ENSG00000249101.1|ENSG00000249101	0	0	0	0	0	0
ENSG00000248990.1|LINC02758	0	0	0	0	0	0
ENSG00000231615.2|ENSG00000231615	0	0	0	0	3	0
ENSG00000122035.7|RASL11A	135	135	137	147	119	167
ENSG00000229553.1|USP9YP17	0	0	0	0	0	0
ENSG00000260235.1|ENSG00000260235	0	0	0	0	0	0
ENSG00000248918.2|ENSG00000248918	0	0	0	0	0	0
ENSG00000251446.1|ENSG00000251446	0	0	0	0	0	0
ENSG00000090621.15|PABPC4	10134	9980	10898	11050	15677	11557
ENSG00000224914.4|LINC00863	569	617	683	497	614	638
ENSG00000278705.3|H4C2	28231	30559	22291	11982	15134	24099
ENSG00000240895.1|ENSG00000240895	0	0	0	0	0	0
ENSG00000129484.14|PARP2	1075	1005	1221	2274	3109	1920
ENSG00000289117.2|ENSG00000289117	0	0	0	0	0	1
ENSG00000291153.1|STAG3L4	808	791	840	980	924	910
ENSG00000284892.1|OR4H6P	0	0	0	0	0	0
ENSG00000275056.1|ENSG00000275056	46	27	14	30	8	38
ENSG00000261024.8|ENSG00000261024	0	0	0	0	0	0
ENSG00000069345.12|DNAJA2	23364	20397	25226	19126	19563	24961
ENSG00000131738.11|KRT33B	0	0	0	0	4	0
ENSG00000288783.1|ENSG00000288783	0	0	0	2	0	0
ENSG00000284612.2|ENSG00000284612	0	0	0	0	0	0
ENSG00000255663.1|ENSG00000255663	2	1	1	2	4	1
ENSG00000248205.1|H3P17	0	0	0	0	0	0
ENSG00000258496.1|ENSG00000258496	0	0	0	0	0	0
ENSG00000287750.3|LINC03026	18	16	17	20	0	33
ENSG00000289512.2|ENSG00000289512	0	0	0	0	0	0
ENSG00000200831.1|SNORD36B	1	1	1	1	1	1
ENSG00000260146.1|ENSG00000260146	0	0	0	3	2	2
ENSG00000229869.1|LARP4B-DT	0	0	0	0	0	0
ENSG00000120370.14|GORAB	598	543	690	604	622	842
ENSG00000179965.12|ZNF771	616	671	688	618	748	834
ENSG00000289628.1|ENSG00000289628	0	0	0	0	0	0
ENSG00000231405.1|ENSG00000231405	0	0	0	0	0	0
ENSG00000231188.1|ENSG00000231188	0	2	6	0	9	0
ENSG00000213977.8|TAX1BP3	13064	13420	14244	13170	14612	16250
ENSG00000250106.1|ANKRD33B-AS1	10	2	0	6	17	0
ENSG00000204253.4|HNRNPCP2	409	323	385	291	340	347
ENSG00000281219.2|LINC00254	0	0	0	0	0	0
ENSG00000228446.2|ANKRD49P1	13	29	30	12	28	31
ENSG00000234102.1|KRT19P4	0	0	0	0	0	0
ENSG00000236042.2|ENSG00000236042	0	0	0	0	0	0
ENSG00000244144.1|INAVAP1	3	0	2	0	0	2
ENSG00000152592.15|DMP1	0	0	0	0	0	0
ENSG00000234492.6|RPL34-DT	4	9	6	9	0	0
ENSG00000204116.12|CHIC1	468	361	488	675	677	659
ENSG00000259447.1|ENSG00000259447	0	0	0	0	0	7
ENSG00000244509.4|APOBEC3C	1447	1350	1601	1131	1290	1481
ENSG00000148826.9|NKX6-2	0	7	2	4	12	0
ENSG00000158092.7|NCK1	872	652	1064	1121	890	992
ENSG00000237949.3|LINC00844	1	0	9	9	3	1
ENSG00000276639.1|MIR7154	0	0	0	0	0	0
ENSG00000222500.1|RNA5SP475	0	1	0	0	0	0
ENSG00000219758.6|ENSG00000219758	1	0	0	0	0	0
ENSG00000261037.1|ENSG00000261037	0	0	0	0	0	0
ENSG00000233717.1|RPS29P29	0	0	0	0	0	0
ENSG00000114204.16|SERPINI2	0	0	0	0	0	0
ENSG00000188037.14|CLCN1	5	0	0	2	0	0
ENSG00000250894.1|PRAMEF31P	0	0	0	0	0	0
ENSG00000287490.1|ENSG00000287490	0	0	0	3	0	0
ENSG00000243455.3|RPS18P13	0	0	0	0	0	0
ENSG00000284625.1|ENSG00000284625	0	0	0	0	0	0
ENSG00000260907.1|ENSG00000260907	0	0	2	0	0	0
ENSG00000280440.1|ENSG00000280440	8	9	3	3	2	7
ENSG00000253123.4|ENSG00000253123	0	0	4	0	0	0
ENSG00000211798.3|TRAV18	0	0	0	0	0	0
ENSG00000277486.1|SAGE3P	0	0	0	0	0	0
ENSG00000238845.1|Y_RNA	0	0	0	0	0	0
ENSG00000143578.16|CREB3L4	359	298	355	371	381	378
ENSG00000226206.1|ENSG00000226206	0	0	0	0	0	0
ENSG00000207240.1|Y_RNA	0	0	0	0	0	0
ENSG00000141750.7|STAC2	4	0	0	0	0	0
ENSG00000137757.11|CASP5	0	0	0	0	0	0
ENSG00000200801.1|SNORD115-28	0	0	0	0	0	0
ENSG00000286148.1|ENSG00000286148	1	1	3	3	5	1
ENSG00000164111.15|ANXA5	46785	38234	51968	50549	48657	55369
ENSG00000244540.2|RPL35AP29	4	2	2	5	5	10
ENSG00000281991.2|TMEM265	34	2	23	2	4	1
ENSG00000174792.11|ODAPH	0	0	2	0	0	0
ENSG00000270036.1|ENSG00000270036	0	0	0	0	0	0
ENSG00000265073.1|ENSG00000265073	0	0	0	0	0	0
ENSG00000201084.1|Y_RNA	0	0	0	0	0	0
ENSG00000242366.4|UGT1A8	0	0	0	0	0	0
ENSG00000277224.3|H2BC7	16788	18316	14769	7102	10081	15514
ENSG00000143353.12|LYPLAL1	676	696	714	922	804	980
ENSG00000283278.1|MIR3914-2	0	0	0	0	0	0
ENSG00000124839.13|RAB17	0	0	0	7	0	4
ENSG00000227953.7|LINC01341	14	23	33	25	52	33
ENSG00000168813.17|ZNF507	572	667	853	927	1376	1014
ENSG00000252612.1|Y_RNA	0	0	0	0	1	0
ENSG00000242073.2|ENSG00000242073	2	0	3	19	1	9
ENSG00000249858.2|SNX5P1	0	4	4	0	3	6
ENSG00000235225.1|RPL31P17	3	3	3	3	2	0
ENSG00000252772.1|RNU6-714P	0	0	0	0	0	0
ENSG00000255164.1|ENSG00000255164	0	0	0	0	0	0
ENSG00000147872.10|PLIN2	5236	4491	5659	7805	7731	7443
ENSG00000270818.1|ENSG00000270818	0	0	0	0	0	0
ENSG00000237432.2|RPS7P12	0	0	0	0	0	0
ENSG00000183354.12|BRD10	148	156	135	214	253	232
ENSG00000258884.3|LINC02321	17	43	58	48	37	64
ENSG00000283562.1|IGHVIII-44	0	0	0	0	0	0
ENSG00000221639.1|ENSG00000221639	0	0	0	2	5	1
ENSG00000286679.1|ENSG00000286679	0	0	0	0	0	0
ENSG00000160683.5|CXCR5	0	0	3	0	7	0
ENSG00000207410.1|ENSG00000207410	0	0	1	0	0	0
ENSG00000103769.10|RAB11A	6116	5190	7200	5346	5174	6101
ENSG00000088986.11|DYNLL1	10930	9490	12017	9614	10800	11341
ENSG00000137642.13|SORL1	185	167	222	361	613	333
ENSG00000290851.1|ENSG00000290851	7	4	6	16	9	11
ENSG00000198211.8|ENSG00000198211	0	0	0	0	0	0
ENSG00000108773.11|KAT2A	1868	1876	1761	2657	4072	2521
ENSG00000260954.1|ENSG00000260954	14	5	9	1	4	5
ENSG00000199814.1|RNU6-1260P	0	0	0	0	0	0
ENSG00000226480.1|OR7H1P	0	0	0	0	3	0
ENSG00000256799.1|ENSG00000256799	0	0	0	0	0	0
ENSG00000250427.1|LINC02148	0	0	0	0	0	0
ENSG00000259346.2|ENSG00000259346	0	0	1	0	0	0
ENSG00000259922.1|CFAP69P1	8	5	0	0	0	0
ENSG00000223882.1|ABCC5-AS1	4	0	0	2	3	6
ENSG00000256973.1|ENSG00000256973	3	2	4	2	1	5
ENSG00000289863.1|ENSG00000289863	0	0	0	0	0	0
ENSG00000223698.3|GOLGA6L11P	0	0	0	0	0	0
ENSG00000236281.1|NDUFB9P2	3	0	0	0	2	0
ENSG00000256393.1|RPL41P5	271	226	300	142	170	235
ENSG00000238245.2|MYO5BP2	0	3	0	0	5	0
ENSG00000230407.1|ENSG00000230407	0	0	0	0	0	0
ENSG00000086570.13|FAT2	2	0	6	4	13	0
ENSG00000274033.1|ENSG00000274033	1	0	0	0	0	0
ENSG00000122378.14|PRXL2A	1554	1376	1525	2337	1986	2177
ENSG00000244356.3|RN7SL398P	0	0	0	0	3	0
ENSG00000223203.1|RNA5SP221	0	4	6	1	3	2
ENSG00000278434.1|ENSG00000278434	23	4	23	30	19	41
ENSG00000204947.9|ZNF425	175	142	161	350	313	214
ENSG00000285662.2|FAM245B	0	0	0	0	0	0
ENSG00000233009.1|NALCN-AS1	0	0	0	0	0	0
ENSG00000280202.1|ENSG00000280202	19	24	34	30	34	49
ENSG00000115850.10|LCT	11	10	15	24	33	23
ENSG00000239238.1|MEMO1P3	0	0	0	0	0	0
ENSG00000186352.9|ANKRD37	310	198	312	348	383	260
ENSG00000230166.1|RPL35AP24	0	0	3	0	0	0
ENSG00000202309.1|Y_RNA	0	0	0	1	1	0
ENSG00000264089.1|MIR3681	0	0	0	0	0	0
ENSG00000116560.12|SFPQ	17449	15305	16677	12372	17821	18052
ENSG00000285561.1|ENSG00000285561	0	0	0	0	0	0
ENSG00000275691.3|MT1IP	0	0	0	0	0	0
ENSG00000105889.16|STEAP1B	394	282	246	268	366	371
ENSG00000240215.4|TRBV25OR9-2	0	0	0	0	0	0
ENSG00000232738.1|ENSG00000232738	0	0	0	0	0	0
ENSG00000111671.10|SPSB2	694	889	754	708	580	696
ENSG00000243352.3|RN7SL8P	1	2	1	3	1	5
ENSG00000250962.1|RLIG1P3	0	0	0	0	0	0
ENSG00000290951.1|ENSG00000290951	1163	1262	1202	1057	1293	1391
ENSG00000260238.6|PMF1-BGLAP	297	510	463	282	446	307
ENSG00000251908.1|RNU6-491P	0	0	0	0	0	0
ENSG00000250483.1|PPM1AP1	0	7	5	3	4	0
ENSG00000282994.1|ENSG00000282994	0	0	0	0	0	1
ENSG00000155330.10|C16orf87	425	481	566	562	605	695
ENSG00000278934.1|ENSG00000278934	0	0	0	0	0	0
ENSG00000237166.4|LINC01792	14	45	17	21	28	28
ENSG00000278008.1|PPP1R26P4	0	0	0	0	0	0
ENSG00000104760.17|FGL1	0	0	0	0	0	0
ENSG00000184361.13|SPATA32	39	39	28	12	22	17
ENSG00000252827.1|RN7SKP11	10	1	14	7	10	7
ENSG00000264823.3|MIR3154	0	0	0	0	0	0
ENSG00000157827.20|FMNL2	3846	3849	4979	5437	6115	5957
ENSG00000284284.1|MIR4712	0	0	0	1	1	1
ENSG00000199051.3|MIR361	0	0	0	0	0	0
ENSG00000204272.13|NBDY	359	393	511	470	437	390
ENSG00000290716.1|TTTY9A	0	0	0	0	0	0
ENSG00000237835.1|ENSG00000237835	0	0	0	0	0	0
ENSG00000100664.11|EIF5	16904	14253	19149	13812	14130	15832
ENSG00000141699.11|RETREG3	9021	8709	10259	9786	9814	9516
ENSG00000271612.1|HSPE1P14	0	0	0	0	0	0
ENSG00000137726.17|FXYD6	1	0	0	0	0	0
ENSG00000230576.1|OR6R1P	0	0	0	0	0	0
ENSG00000255175.6|LINC02759	0	0	0	0	0	0
ENSG00000105726.17|ATP13A1	3127	3203	3132	2628	3506	2749
ENSG00000290845.1|ENSG00000290845	37	41	26	31	41	25
ENSG00000166289.6|PLEKHF1	997	958	1016	1080	1083	1294
ENSG00000122912.15|SLC25A16	953	1067	1101	898	928	873
ENSG00000187553.10|CYP26C1	5	0	3	3	4	11
ENSG00000260372.7|AQP4-AS1	4	0	0	0	0	0
ENSG00000231272.1|ENSG00000231272	0	0	0	0	0	0
ENSG00000166578.10|IQCD	1227	1067	1259	1605	1458	1770
ENSG00000165392.11|WRN	763	869	974	1063	1179	1173
ENSG00000169896.18|ITGAM	18	29	18	4	21	15
ENSG00000253422.1|ENSG00000253422	0	0	0	0	0	0
ENSG00000259248.7|USP3-AS1	63	126	96	150	116	104
ENSG00000178597.7|PSAPL1	0	0	0	0	0	0
ENSG00000100726.15|TELO2	3724	4124	3927	3793	4696	4013
ENSG00000229658.1|PABPC1P9	0	0	0	0	0	0
ENSG00000286511.1|ENSG00000286511	0	0	0	0	3	0
ENSG00000236966.1|ENSG00000236966	0	0	0	0	0	0
ENSG00000146910.14|CNPY1	0	0	0	0	0	0
ENSG00000289643.2|ENSG00000289643	0	0	0	0	0	0
ENSG00000225898.1|ENSG00000225898	0	5	13	13	0	9
ENSG00000289932.1|ENSG00000289932	0	0	0	1	0	0
ENSG00000200075.1|ENSG00000200075	0	0	1	4	4	3
ENSG00000113407.14|TARS1	41672	35991	51218	50226	48450	54966
ENSG00000143340.7|FAM163A	0	0	5	0	0	0
ENSG00000143515.20|ATP8B2	2880	2822	3232	3342	3745	3497
ENSG00000229163.2|NAP1L1P2	0	0	0	0	0	0
ENSG00000290880.1|ENSG00000290880	0	0	0	0	1	0
ENSG00000249519.1|LINC01438	0	0	0	0	0	0
ENSG00000040199.18|PHLPP2	2043	1906	2346	2249	2761	2171
ENSG00000248821.1|ENSG00000248821	0	0	0	0	0	0
ENSG00000289858.1|ENSG00000289858	112	155	122	74	83	167
ENSG00000233586.1|ENSG00000233586	17	4	4	15	7	22
ENSG00000286311.1|ENSG00000286311	0	0	0	0	0	0
ENSG00000248092.8|NNT-AS1	200	179	202	241	327	266
ENSG00000230931.2|GXYLT1P1	0	0	0	0	0	0
ENSG00000287676.1|ENSG00000287676	0	0	0	0	6	0
ENSG00000252098.1|Y_RNA	1	0	0	1	0	0
ENSG00000223417.9|TRIM49D1	0	0	0	0	0	0
ENSG00000245812.5|LINC02202	2	0	0	0	0	0
ENSG00000230969.2|LINC02090	0	0	0	0	0	0
ENSG00000232065.2|LINC01063	46	42	38	138	96	81
ENSG00000290348.1|ENSG00000290348	0	0	0	0	0	0
ENSG00000206827.1|RNU6-1032P	0	0	0	0	0	0
ENSG00000100387.9|RBX1	7101	6136	7536	5531	5748	7731
ENSG00000212241.1|Y_RNA	0	0	0	0	0	0
ENSG00000254529.1|MRGPRX7P	0	0	0	0	0	0
ENSG00000237226.1|RPS3AP39	0	0	0	0	0	0
ENSG00000231383.2|FGF12-AS1	0	0	0	0	0	0
ENSG00000284609.2|OR8B3	0	0	0	0	0	0
ENSG00000290359.1|GOLGA8DP	0	0	0	0	0	0
ENSG00000280444.1|ENSG00000280444	0	0	0	0	0	0
ENSG00000086696.11|HSD17B2	0	0	0	0	0	8
ENSG00000185482.8|STAC3	5	8	0	6	0	5
ENSG00000197816.16|CCDC180	63	36	25	90	36	20
ENSG00000262543.2|SMIM28	0	0	0	0	0	0
ENSG00000280153.1|ENSG00000280153	2	5	4	13	4	13
ENSG00000223565.1|ENSG00000223565	0	0	0	0	0	0
ENSG00000275969.3|SPATA31A3	0	0	0	0	0	0
ENSG00000234503.1|ENSG00000234503	0	0	0	0	0	0
ENSG00000199701.1|Y_RNA	0	0	0	0	0	0
ENSG00000207759.1|MIR181A1	1	2	1	0	1	1
ENSG00000242137.1|RPL11P5	0	0	0	0	0	0
ENSG00000284823.1|ENSG00000284823	0	4	0	0	0	0
ENSG00000136099.13|PCDH8	0	0	0	0	0	0
ENSG00000266865.9|ENSG00000266865	0	2	0	0	0	0
ENSG00000279865.1|ENSG00000279865	56	41	40	49	53	61
ENSG00000232133.1|IMPDH1P10	8	7	4	3	8	6
ENSG00000254288.1|ENSG00000254288	0	0	0	0	0	0
ENSG00000129353.15|SLC44A2	472	541	623	696	876	743
ENSG00000284702.1|ENSG00000284702	0	0	0	0	0	0
ENSG00000229097.1|CALM2P2	30	85	40	49	42	44
ENSG00000215817.9|ZC3H11B	21	18	46	33	46	42
ENSG00000232284.9|GNG12-AS1	20	31	15	31	24	17
ENSG00000056972.21|TRAF3IP2	452	453	550	437	443	489
ENSG00000250354.1|ENSG00000250354	0	0	0	0	0	0
ENSG00000116161.18|CACYBP	13531	11121	14994	16917	18726	19547
ENSG00000248560.1|ENSG00000248560	0	0	0	4	0	0
ENSG00000103023.12|PRSS54	1	0	5	2	3	0
ENSG00000272597.1|ENSG00000272597	0	0	0	0	0	0
ENSG00000096401.8|CDC5L	3645	3956	4446	4770	5290	6153
ENSG00000285712.1|ENSG00000285712	0	0	0	0	0	0
ENSG00000201782.1|RN7SKP226	3	2	4	2	2	2
ENSG00000258923.2|MTND5P35	0	0	0	0	0	0
ENSG00000260088.1|DDX59-AS1	4	6	3	4	6	7
ENSG00000200536.1|ENSG00000200536	0	0	0	0	0	0
ENSG00000204352.5|FAM120A2P	0	0	0	0	0	0
ENSG00000166153.17|DEPDC4	36	67	70	76	100	88
ENSG00000120440.15|TTLL2	0	0	0	0	0	0
ENSG00000237760.1|ENSG00000237760	0	0	0	0	0	0
ENSG00000168264.11|IRF2BP2	5108	4331	4614	4296	5861	5613
ENSG00000173065.14|FAM222B	241	239	245	296	456	210
ENSG00000136878.14|USP20	1527	1775	1518	1690	1823	1442
ENSG00000183396.4|TMEM89	0	0	0	0	0	0
ENSG00000254544.1|PCNAP4	0	0	0	0	0	0
ENSG00000254648.1|ENSG00000254648	0	0	0	0	0	0
ENSG00000279665.1|ENSG00000279665	13	0	5	3	0	6
ENSG00000232423.6|PRAMEF6	0	0	0	0	0	0
ENSG00000257289.1|ENSG00000257289	0	0	0	0	0	0
ENSG00000237931.1|CLIC4P3	0	0	0	0	0	0
ENSG00000092439.16|TRPM7	1933	2068	2586	3716	3369	3302
ENSG00000229941.6|PDE11A-AS1	0	0	0	0	0	0
ENSG00000253055.1|RNA5SP415	0	0	0	0	0	0
ENSG00000283256.1|U6	0	0	0	0	0	0
ENSG00000087191.14|PSMC5	5033	4971	5070	3981	5829	5463
ENSG00000175518.8|UBQLNL	0	0	0	0	0	0
ENSG00000170178.7|HOXD12	3	5	0	0	0	0
ENSG00000202150.1|RNU6-407P	0	0	2	0	0	5
ENSG00000178078.12|STAP2	1534	1553	1649	1521	1796	2254
ENSG00000267182.1|SNRPCP20	0	0	0	0	0	0
ENSG00000234182.2|ENSG00000234182	0	0	0	0	0	0
ENSG00000284491.3|THSD8	0	8	3	11	24	13
ENSG00000167656.5|LY6D	3	0	0	0	0	0
ENSG00000224556.2|ENSG00000224556	0	0	0	0	0	0
ENSG00000221628.1|MIR1302-4	0	0	0	0	0	0
ENSG00000222111.1|RN7SKP148	0	0	1	1	1	0
ENSG00000185842.16|DNAH14	1798	1701	2066	2996	2633	2902
ENSG00000223003.1|RNA5SP184	0	0	0	0	0	0
ENSG00000243939.1|ENSG00000243939	0	0	0	0	0	0
ENSG00000276846.1|ENSG00000276846	6	21	6	13	0	7
ENSG00000275613.2|ENSG00000275613	0	0	0	0	0	0
ENSG00000170745.12|KCNS3	0	0	0	0	0	0
ENSG00000167094.16|TTC16	12	19	13	11	13	9
ENSG00000261038.1|ENSG00000261038	0	0	0	0	0	0
ENSG00000238111.1|RPS13P4	0	0	3	0	0	0
ENSG00000267247.1|ENSG00000267247	0	0	0	0	0	0
ENSG00000276819.1|TRBV15	0	0	0	0	0	0
ENSG00000271027.1|ENSG00000271027	0	0	0	0	0	0
ENSG00000162624.16|LHX8	0	0	0	0	0	0
ENSG00000253204.1|ENSG00000253204	0	0	0	0	0	0
ENSG00000226138.4|ENSG00000226138	2	0	0	3	2	9
ENSG00000037280.16|FLT4	0	0	0	0	0	0
ENSG00000230274.1|PGAM1P3	0	0	0	0	0	0
ENSG00000121671.12|CRY2	1824	1894	2046	2230	2621	2271
ENSG00000254161.1|IGLVIV-65	0	0	0	0	0	0
ENSG00000258068.2|ENSG00000258068	0	0	0	0	0	0
ENSG00000287109.1|ENSG00000287109	0	3	0	0	0	0
ENSG00000228945.3|CLUHP2	0	0	0	0	0	0
ENSG00000249857.1|ENSG00000249857	0	2	3	3	0	0
ENSG00000180953.11|ST20	313	298	359	448	390	469
ENSG00000273437.1|ENSG00000273437	5	7	7	11	4	12
ENSG00000263847.1|ENSG00000263847	5	7	6	21	21	27
ENSG00000293088.1|ENSG00000293088	0	0	9	4	3	0
ENSG00000285689.1|ENSG00000285689	0	0	0	0	0	0
ENSG00000170088.14|TMEM192	821	823	1110	809	762	788
ENSG00000160472.5|TMEM190	0	3	3	4	4	0
ENSG00000261232.2|ENSG00000261232	0	0	0	0	0	3
ENSG00000177694.16|NAALADL2	10	6	4	0	6	0
ENSG00000254083.6|LINC01591	0	0	0	0	0	0
ENSG00000229880.1|IMMTP1	0	0	0	0	0	0
ENSG00000187123.15|LYPD6	3	3	0	8	2	13
ENSG00000221038.1|RNU6ATAC7P	2	6	2	4	3	2
ENSG00000286006.2|ENSG00000286006	0	0	0	0	0	0
ENSG00000222068.1|RN7SKP154	0	0	0	1	1	1
ENSG00000255652.5|LINC02963	0	0	0	0	0	0
ENSG00000283421.1|ENSG00000283421	0	0	0	0	0	0
ENSG00000236170.1|IGHD1-1	0	0	0	0	0	0
ENSG00000101605.14|MYOM1	0	2	3	18	11	18
ENSG00000257831.1|ENSG00000257831	0	3	0	1	0	4
ENSG00000231061.1|LINC00395	0	0	0	0	0	0
ENSG00000279650.1|ENSG00000279650	0	0	0	0	5	0
ENSG00000114654.8|EFCC1	0	0	0	0	0	0
ENSG00000260093.1|MSRA-DT	11	33	3	13	24	16
ENSG00000273838.2|ENSG00000273838	0	0	0	0	0	0
ENSG00000271933.1|ENSG00000271933	3	8	10	1	5	13
ENSG00000207620.1|MIR516A2	0	0	0	0	0	0
ENSG00000228530.1|ENSG00000228530	0	0	0	0	0	0
ENSG00000198818.10|SFT2D1	3482	2793	3633	2589	2596	2921
ENSG00000268129.2|ENSG00000268129	41	47	39	57	9	27
ENSG00000187742.15|SECISBP2	1228	1304	1362	1083	1275	1224
ENSG00000187068.3|C3orf70	0	0	0	0	0	0
ENSG00000226715.4|LINC01709	7	9	4	0	6	7
ENSG00000289942.1|ENSG00000289942	3	2	3	1	4	3
ENSG00000289924.1|ENSG00000289924	0	0	0	0	0	0
ENSG00000244142.1|ATP6V0CP2	0	0	0	0	0	0
ENSG00000254145.1|ENSG00000254145	0	0	0	0	0	0
ENSG00000169403.12|PTAFR	57	63	72	42	41	67
ENSG00000081853.15|PCDHGA2	0	49	0	13	15	0
ENSG00000255872.3|ENSG00000255872	6	19	49	30	53	13
ENSG00000287017.1|ENSG00000287017	0	0	0	0	0	0
ENSG00000288886.2|ENSG00000288886	0	0	0	0	0	0
ENSG00000289487.1|ENSG00000289487	0	0	0	0	0	0
ENSG00000277067.4|ENSG00000277067	216	170	253	271	276	270
ENSG00000260933.1|ENSG00000260933	0	0	0	0	0	0
ENSG00000273181.1|ENSG00000273181	0	1	13	13	13	3
ENSG00000266048.1|ENSG00000266048	0	0	0	0	0	0
ENSG00000164125.16|GASK1B	0	0	0	0	0	0
ENSG00000182327.8|GLTPD2	597	361	375	300	427	449
ENSG00000236987.2|NDUFA5P8	0	0	0	0	0	0
ENSG00000261308.4|FIGNL2	0	0	0	0	0	0
ENSG00000230594.3|CT47A4	0	0	0	0	0	0
ENSG00000293336.1|ENSG00000293336	0	0	0	0	0	0
ENSG00000272297.2|ENSG00000272297	0	0	0	0	0	0
ENSG00000117862.14|TXNDC12	5705	5422	6157	6136	5609	6209
ENSG00000067601.11|PMS2P4	2	0	0	0	0	0
ENSG00000226115.1|ENSG00000226115	0	0	0	0	0	0
ENSG00000111700.13|SLCO1B3	0	0	0	0	0	0
ENSG00000187026.3|KRTAP21-2	0	0	0	0	0	0
ENSG00000258618.2|RPL21P9	0	0	0	0	0	0
ENSG00000235105.1|ENSG00000235105	13	7	7	9	17	11
ENSG00000186124.5|OR9M1P	0	0	0	0	0	0
ENSG00000254760.1|SIGLEC10-AS2	0	9	7	23	14	8
ENSG00000259425.6|ENSG00000259425	0	0	0	0	0	0
ENSG00000229405.1|ENSG00000229405	0	0	0	0	0	0
ENSG00000249890.1|ENSG00000249890	0	0	0	0	0	0
ENSG00000279792.1|ENSG00000279792	101	93	90	58	89	97
ENSG00000270380.1|ENSG00000270380	0	0	0	0	0	0
ENSG00000275680.1|Metazoa_SRP	0	0	0	0	0	0
ENSG00000255745.2|ENSG00000255745	0	0	0	0	0	0
ENSG00000286505.1|ENSG00000286505	0	0	0	0	0	0
ENSG00000252474.1|RNU6-539P	42	9	7	4	0	10
ENSG00000186340.17|THBS2	0	0	0	0	0	0
ENSG00000267815.1|ENSG00000267815	0	0	0	0	0	0
ENSG00000229018.5|PMS2P7	349	309	311	272	287	293
ENSG00000178852.16|EFCAB13	9	19	23	26	34	70
ENSG00000289910.1|ENSG00000289910	6	7	0	0	4	0
ENSG00000288597.1|ENSG00000288597	5	0	0	0	0	0
ENSG00000199963.1|RNU6-605P	0	0	0	0	0	0
ENSG00000247765.2|ENSG00000247765	4	8	4	9	15	6
ENSG00000253197.5|ENSG00000253197	8	0	0	0	0	2
ENSG00000270542.1|ENSG00000270542	0	0	0	2	3	0
ENSG00000254305.1|MRPL9P1	0	0	0	0	0	0
ENSG00000258885.1|ENSG00000258885	0	0	0	0	0	0
ENSG00000267048.1|ENSG00000267048	90	55	112	86	71	122
ENSG00000257500.1|ENSG00000257500	0	0	0	0	0	0
ENSG00000205038.12|PKHD1L1	0	2	0	0	4	0
ENSG00000272223.1|ENSG00000272223	7	9	7	21	7	8
ENSG00000157335.21|CLEC18C	13	17	19	17	17	24
ENSG00000280416.1|ENSG00000280416	0	0	0	0	0	0
ENSG00000234166.1|ARHGEF19-AS1	0	0	0	0	0	0
ENSG00000255139.2|ENSG00000255139	4	7	29	25	22	12
ENSG00000183981.8|MAGEA13P	0	0	0	0	0	0
ENSG00000221331.1|MIR548Q	0	0	0	0	0	0
ENSG00000244055.2|ENSG00000244055	0	16	17	44	31	33
ENSG00000249487.7|LINC01586	0	0	0	0	0	0
ENSG00000223351.5|ZNF385D-AS2	0	0	0	0	0	0
ENSG00000235328.1|RPL31P62	0	0	0	1	7	6
ENSG00000229834.1|ENSG00000229834	0	0	0	0	0	0
ENSG00000287854.1|ENSG00000287854	0	0	0	0	0	0
ENSG00000272468.1|ENSG00000272468	82	109	120	114	144	138
ENSG00000249746.3|ENSG00000249746	2	0	0	4	0	0
ENSG00000287452.2|ENSG00000287452	0	0	0	0	3	0
ENSG00000188712.4|OR13D3P	0	0	0	0	0	0
ENSG00000265458.3|NARF-AS2	80	137	130	35	125	58
ENSG00000103264.18|FBXO31	6961	6530	7331	7255	7834	6232
ENSG00000179912.21|R3HDM2	368	490	422	465	486	435
ENSG00000255532.2|NOX4P1	0	0	0	0	0	0
ENSG00000272154.5|ENSG00000272154	0	0	0	0	0	0
ENSG00000233671.1|CENPNP1	0	0	5	0	0	0
ENSG00000288982.1|ENSG00000288982	0	0	0	0	2	3
ENSG00000150938.10|CRIM1	12019	12012	13594	12646	15745	12253
ENSG00000236667.1|RPL27AP3	0	0	0	0	0	0
ENSG00000254957.1|ENSG00000254957	0	0	0	0	0	0
ENSG00000231637.3|USP17L29	2	1	2	1	1	1
ENSG00000263698.1|ENSG00000263698	0	0	0	0	0	0
ENSG00000266750.1|MIR4645	0	0	0	0	0	0
ENSG00000001626.18|CFTR	0	0	0	0	0	0
ENSG00000260420.3|LINC02182	3	0	0	0	0	6
ENSG00000175575.13|PAAF1	856	687	820	748	941	750
ENSG00000251368.1|ENSG00000251368	0	0	0	0	0	0
ENSG00000234028.4|EIF2AK3-DT	43	73	97	135	79	102
ENSG00000244176.1|ENSG00000244176	0	4	2	15	4	12
ENSG00000231120.3|BTF3P10	1	4	0	0	6	0
ENSG00000234842.1|MTCO2P16	0	0	0	0	0	0
ENSG00000292365.1|DPH3P2	0	0	0	0	0	0
ENSG00000200303.1|RNU6-940P	0	0	0	0	0	0
ENSG00000275212.3|LINC02826	0	0	0	0	0	0
ENSG00000249368.1|ENSG00000249368	0	0	0	0	0	0
ENSG00000256643.1|LINC02441	0	0	0	0	0	0
ENSG00000233010.1|RPEP4	7	20	21	18	18	21
ENSG00000271161.2|BOLA2P2	0	3	0	2	9	1
ENSG00000207518.1|RNU6-59P	0	0	0	0	0	0
ENSG00000207197.1|SNORD116-12	0	0	0	0	0	1
ENSG00000238032.1|S100A11P5	0	0	0	0	0	0
ENSG00000265844.1|ENSG00000265844	0	0	0	0	0	0
ENSG00000259521.1|INO80-AS1	4	5	2	0	7	3
ENSG00000213529.3|RPL32P22	0	0	0	1	0	1
ENSG00000108950.12|FAM20A	14	59	29	24	87	35
ENSG00000258920.1|FOXN3-AS1	68	40	75	55	41	63
ENSG00000144161.14|ZC3H8	444	373	457	647	520	601
ENSG00000225012.5|ENSG00000225012	0	0	0	0	0	0
ENSG00000160293.17|VAV2	6049	5653	6663	6011	8767	5922
ENSG00000286538.1|ENSG00000286538	0	0	0	3	0	0
ENSG00000205670.12|SMIM11	684	605	744	747	710	696
ENSG00000226631.1|SLC9A3P3	0	0	0	0	0	5
ENSG00000290552.1|ENSG00000290552	0	0	0	0	0	0
ENSG00000164038.16|SLC9B2	677	753	939	598	731	692
ENSG00000233063.2|SAR1AP4	0	0	0	0	0	0
ENSG00000276562.1|RN7SL565P	1	0	0	0	0	0
ENSG00000201785.1|SNORD117	19	37	23	21	23	21
ENSG00000249803.6|ENSG00000249803	0	0	0	0	0	0
ENSG00000255359.3|CCDC179	0	0	0	0	0	0
ENSG00000236825.2|RAB28P2	0	0	0	0	0	0
ENSG00000275411.1|MIR6882	1	1	0	0	4	0
ENSG00000143442.24|POGZ	601	720	834	1088	1742	807
ENSG00000102096.10|PIM2	1649	2108	2173	2067	2351	2283
ENSG00000224917.1|ENSG00000224917	0	0	0	0	0	0
ENSG00000123485.12|HJURP	12332	11209	13929	12404	14513	16275
ENSG00000130876.11|SLC7A10	0	0	0	0	0	0
ENSG00000241439.1|FBRSL1P1	0	0	0	0	0	0
ENSG00000280457.1|DUX4L2	0	0	0	0	1	0
ENSG00000276136.1|ENSG00000276136	22	32	32	41	45	64
ENSG00000283653.1|ENSG00000283653	0	0	0	0	0	0
ENSG00000207963.1|MIR569	0	0	0	0	0	0
ENSG00000289720.1|ENSG00000289720	1738	3130	2463	1883	2976	1229
ENSG00000162779.22|AXDND1	54	18	22	18	49	18
ENSG00000251357.4|ENSG00000251357	476	499	422	645	554	624
ENSG00000231291.3|ENSG00000231291	0	0	0	2	3	3
ENSG00000253816.3|GUSBP14	2382	2266	2452	2017	1851	2101
ENSG00000228789.10|HCG22	0	0	0	0	0	0
ENSG00000138078.16|PREPL	1407	1543	2011	2839	2927	2754
ENSG00000207706.1|MIR518F	0	0	0	0	0	0
ENSG00000271179.1|BNIP3P46	0	0	0	0	0	0
ENSG00000166183.16|ASPG	0	0	0	0	0	0
ENSG00000218208.1|RPS27AP11	1	2	0	0	0	2
ENSG00000182919.15|C11orf54	373	377	486	502	457	553
ENSG00000265814.2|RN7SL376P	1	0	0	4	0	2
ENSG00000268455.1|ENSG00000268455	0	0	0	0	0	0
ENSG00000264514.1|ENSG00000264514	0	0	0	0	0	0
ENSG00000249654.1|VN1R104P	0	0	0	0	0	0
ENSG00000246223.10|LINC01550	0	0	5	0	0	0
ENSG00000264071.2|RN7SL531P	3	0	0	8	7	1
ENSG00000262881.1|ENSG00000262881	0	0	0	0	0	0
ENSG00000140451.13|PIF1	672	594	506	308	408	609
ENSG00000213619.11|NDUFS3	8305	7479	7722	5659	6561	7219
ENSG00000289098.1|ENSG00000289098	0	0	0	0	0	0
ENSG00000283432.1|U6	0	0	0	0	0	0
ENSG00000242709.1|RPL30P9	0	0	0	0	0	0
ENSG00000237541.4|HLA-DQA2	0	0	0	0	0	0
ENSG00000088854.13|DNAAF9	878	914	1273	1128	1540	970
ENSG00000226107.1|RPL36AP54	2	1	0	0	2	3
ENSG00000287952.1|ENSG00000287952	7	5	3	3	3	0
ENSG00000258866.2|ENSG00000258866	0	0	0	0	0	0
ENSG00000213988.11|ZNF90	551	479	563	685	691	490
ENSG00000291075.1|ENSG00000291075	221	242	265	262	259	313
ENSG00000290793.1|ENSG00000290793	164	159	168	110	158	131
ENSG00000227101.2|ENSG00000227101	0	0	0	0	0	0
ENSG00000184575.12|XPOT	5358	5293	6704	7692	7415	7839
ENSG00000226664.1|ENSG00000226664	0	0	0	0	0	0
ENSG00000249213.1|ENSG00000249213	0	0	0	0	0	0
ENSG00000253314.7|LINC00293	0	0	0	0	0	0
ENSG00000126602.11|TRAP1	12943	12783	12063	9334	12592	12709
ENSG00000227254.1|VDAC1P12	0	0	0	0	0	0
ENSG00000253895.1|IGHVII-44-2	0	0	0	0	0	0
ENSG00000263892.3|MIR4667	1	2	0	1	0	2
ENSG00000143545.10|RAB13	1429	1510	1627	1569	1646	1588
ENSG00000125975.14|C20orf173	0	0	0	0	0	0
ENSG00000270874.1|RPAP2P1	0	0	0	5	12	4
ENSG00000200250.1|RNU6-1147P	0	0	0	0	0	0
ENSG00000109738.11|GLRB	74	59	68	68	110	75
ENSG00000279209.1|ENSG00000279209	0	0	0	0	0	0
ENSG00000142039.4|CCDC97	1626	1838	1665	1544	1843	1381
ENSG00000137171.15|KLC4	694	745	786	743	863	905
ENSG00000185973.12|TMLHE	425	411	529	511	553	534
ENSG00000266441.1|ARHGAP28-AS1	0	0	0	0	0	0
ENSG00000262481.5|TMEM256-PLSCR3	64	88	90	53	93	110
ENSG00000196810.6|CTBP1-DT	742	754	611	502	656	513
ENSG00000272079.2|ENSG00000272079	4	16	0	3	26	10
ENSG00000226845.1|EEF1GP3	1	0	1	0	0	0
ENSG00000188352.13|FOCAD	3859	3232	3784	3558	3903	4229
ENSG00000236591.1|UST-AS2	0	0	0	0	0	0
ENSG00000260914.3|ENSG00000260914	3	94	6	6	0	121
ENSG00000288826.1|ENSG00000288826	77	58	82	73	110	96
ENSG00000180019.7|ENSG00000180019	0	0	0	0	0	0
ENSG00000223788.4|DIS3L2P1	0	0	0	2	0	0
ENSG00000281731.3|METTL14-DT	11	7	0	14	15	4
ENSG00000285569.4|ENSG00000285569	0	0	0	0	0	4
ENSG00000243304.3|ENSG00000243304	11	5	16	11	8	18
ENSG00000179163.12|FUCA1	1124	1177	1351	1062	1075	1252
ENSG00000229505.1|ENSG00000229505	0	0	0	0	0	0
ENSG00000289456.1|ENSG00000289456	0	0	0	0	0	0
ENSG00000131378.14|RFTN1	3156	3052	3637	3240	4193	3972
ENSG00000289213.2|ENSG00000289213	39	16	23	15	11	8
ENSG00000067445.22|TRO	0	0	5	4	0	0
ENSG00000287034.1|ENSG00000287034	0	0	0	0	0	0
ENSG00000269383.2|CYCSP7	0	0	0	0	0	0
ENSG00000220181.1|MTRES1P1	0	0	0	0	0	0
ENSG00000242512.9|LINC01206	0	0	0	0	3	0
ENSG00000257488.5|LINC02354	0	0	0	0	0	0
ENSG00000237936.1|ENSG00000237936	0	0	0	0	0	0
ENSG00000287402.1|ENSG00000287402	24	6	12	8	6	11
ENSG00000249792.1|ENSG00000249792	0	0	0	0	0	0
ENSG00000269987.1|ENSG00000269987	1	2	2	2	3	0
ENSG00000206168.1|C4orf46P1	0	0	4	2	2	1
ENSG00000229263.1|ENSG00000229263	0	0	0	0	0	0
ENSG00000290417.1|ENSG00000290417	0	0	0	0	0	0
ENSG00000253747.1|IGHVII-62-1	0	0	0	0	0	0
ENSG00000136536.15|MARCHF7	3481	3272	4197	4512	4889	4794
ENSG00000286194.1|ENSG00000286194	4	10	11	9	0	0
ENSG00000252724.1|SNORA70	0	0	0	0	0	0
ENSG00000154309.9|DISP1	597	414	537	559	601	596
ENSG00000255757.1|ENSG00000255757	0	0	0	0	0	0
ENSG00000135002.12|RFK	2212	1928	2366	1533	2042	2067
ENSG00000254612.2|DNAJB6P1	289	249	307	222	252	366
ENSG00000252677.1|ENSG00000252677	0	0	1	5	3	2
ENSG00000175352.12|NRIP3	341	249	367	176	198	301
ENSG00000163453.11|IGFBP7	10362	8514	9195	5227	7702	9025
ENSG00000260625.4|RUSF1-DT	11	12	18	9	4	14
ENSG00000279698.1|ENSG00000279698	0	0	0	0	0	0
ENSG00000078668.14|VDAC3	9870	8195	9965	7892	7100	8662
ENSG00000198689.13|SLC9A6	1767	1470	1990	1842	2044	1878
ENSG00000223591.5|CENPVL1	0	2	2	0	0	0
ENSG00000159208.16|CIART	0	0	0	0	7	7
ENSG00000015153.15|YAF2	951	949	1068	1208	1229	1294
ENSG00000072858.11|SIDT1	0	0	0	0	4	0
ENSG00000256626.1|ENSG00000256626	0	0	0	0	0	0
ENSG00000197476.3|ENSG00000197476	0	0	0	0	0	0
ENSG00000288225.1|ENSG00000288225	3	0	3	8	4	4
ENSG00000239333.3|RN7SL658P	0	0	0	0	0	0
ENSG00000258494.1|OR11J5P	0	0	0	0	0	0
ENSG00000291200.1|RHOXF1P1	0	0	0	0	0	0
ENSG00000286465.1|ENSG00000286465	0	0	0	0	0	0
ENSG00000223302.1|Y_RNA	0	0	0	0	0	0
ENSG00000290537.1|ENSG00000290537	28	34	63	52	81	46
ENSG00000276626.1|7SK	0	1	0	0	1	1
ENSG00000165688.14|PMPCA	14580	13882	14737	11665	11915	13541
ENSG00000286804.1|ENSG00000286804	0	0	0	0	0	0
ENSG00000232591.3|LINC02642	0	0	0	0	0	0
ENSG00000228877.2|ENSG00000228877	0	0	0	0	0	0
ENSG00000291068.1|ENSG00000291068	199	201	266	287	282	259
ENSG00000125675.20|GRIA3	0	0	0	0	6	0
ENSG00000281741.2|ENSG00000281741	22	25	25	22	37	23
ENSG00000273014.1|ENSG00000273014	18	27	10	13	29	34
ENSG00000198738.4|SMIM11P1	0	0	0	0	0	0
ENSG00000266078.1|MIR4432	0	0	0	0	0	0
ENSG00000205642.11|VCX3B	0	0	0	0	0	0
ENSG00000163286.9|ALPG	0	0	0	0	0	0
ENSG00000291026.1|ENSG00000291026	4	7	9	19	12	15
ENSG00000252942.1|RNA5SP290	0	0	2	0	2	1
ENSG00000247324.2|ENSG00000247324	7	12	1	14	11	16
ENSG00000277448.1|LINC02338	0	0	0	0	0	0
ENSG00000244292.2|OR9N1P	0	0	0	3	0	0
ENSG00000229399.1|ENSG00000229399	0	5	2	1	6	6
ENSG00000110925.7|CSRNP2	1344	1385	1546	2430	2398	2064
ENSG00000119608.15|PROX2	0	13	9	13	14	16
ENSG00000142233.14|NTN5	10	0	0	0	10	0
ENSG00000277458.1|ENSG00000277458	0	0	0	0	1	0
ENSG00000215313.3|RPL6P30	0	0	0	0	1	0
ENSG00000200645.1|RNU6-1210P	0	0	0	0	0	0
ENSG00000223814.1|ENSG00000223814	0	0	0	0	0	0
ENSG00000229242.1|ENSG00000229242	0	0	0	0	0	0
ENSG00000163081.4|CCDC140	0	0	0	0	0	0
ENSG00000198176.13|TFDP1	5976	5528	6665	5727	6556	5804
ENSG00000146250.7|PRSS35	0	0	3	0	7	0
ENSG00000105642.16|KCNN1	69	52	35	28	28	43
ENSG00000261386.2|ENSG00000261386	35	49	30	14	62	29
ENSG00000287493.1|ENSG00000287493	29	10	12	20	26	20
ENSG00000280078.1|ENSG00000280078	0	3	0	3	0	4
ENSG00000259015.1|ENSG00000259015	13	9	7	32	15	18
ENSG00000213889.11|PPM1N	126	139	123	149	152	156
ENSG00000183578.8|TNFAIP8L3	15	18	17	31	42	53
ENSG00000230185.7|HSDL2-AS1	46	39	46	74	90	94
ENSG00000197233.7|OR1J2	0	0	0	0	0	0
ENSG00000291243.1|ENSG00000291243	0	0	0	0	0	0
ENSG00000289630.2|ENSG00000289630	9	3	3	0	8	6
ENSG00000235720.1|GABPAP	3	10	9	14	13	12
ENSG00000126010.6|GRPR	0	0	10	4	13	0
ENSG00000177791.12|MYOZ1	0	3	0	0	0	7
ENSG00000126858.19|RHOT1	1032	716	1275	1456	1558	1609
ENSG00000132471.12|WBP2	3513	3793	3698	3511	3801	3992
ENSG00000286118.1|ENSG00000286118	0	6	3	0	4	5
ENSG00000242568.1|ENSG00000242568	0	0	0	0	0	0
ENSG00000285498.1|ENSG00000285498	0	0	0	0	0	0
ENSG00000225434.5|LINC01504	90	57	105	117	101	81
ENSG00000275878.1|RN7SL43P	1	1	0	1	1	1
ENSG00000122557.11|HERPUD2	776	850	920	687	787	741
ENSG00000284695.1|ENSG00000284695	0	0	0	0	0	0
ENSG00000174485.16|DENND4A	400	490	602	743	882	640
ENSG00000267491.1|ENSG00000267491	0	0	0	0	7	4
ENSG00000225069.3|ENSG00000225069	0	0	0	0	0	0
ENSG00000231141.1|TTTY3	0	0	0	0	0	0
ENSG00000188393.9|CLEC2A	0	0	0	0	0	0
ENSG00000289509.1|ENSG00000289509	0	0	0	0	0	0
ENSG00000285980.2|ENSG00000285980	0	0	0	0	0	0
ENSG00000181273.3|OR5AK2	0	0	0	0	0	0
ENSG00000154144.13|TBRG1	1942	1753	2127	1858	1816	1943
ENSG00000233571.1|ENSG00000233571	0	0	0	0	0	0
ENSG00000265158.3|LRRC37A7P	0	0	0	0	0	0
ENSG00000170523.3|KRT83	0	0	0	0	0	0
ENSG00000235479.1|RAB9AP4	0	0	0	0	0	0
ENSG00000154118.13|JPH3	110	152	93	112	134	113
ENSG00000286984.1|ENSG00000286984	0	0	0	0	0	0
ENSG00000143157.12|POGK	5716	5653	6762	6280	6226	5119
ENSG00000173421.17|IHO1	0	0	7	9	10	0
ENSG00000270094.1|ENSG00000270094	0	0	0	0	0	0
ENSG00000252029.1|RNA5SP253	0	0	0	0	0	0
ENSG00000257095.1|ENSG00000257095	0	0	0	0	0	0
ENSG00000283293.1|RN7SK	7106597	7303839	6016952	6419758	6516838	6900134
ENSG00000290603.1|CEACAM22P	6	0	0	0	1	0
ENSG00000287913.1|ENSG00000287913	0	0	0	0	0	0
ENSG00000278933.1|ENSG00000278933	0	0	0	0	0	0
ENSG00000291169.1|ENSG00000291169	0	0	0	0	0	0
ENSG00000287727.1|ENSG00000287727	3	4	4	17	19	6
ENSG00000236111.5|RPL6P1	4	5	3	4	3	4
ENSG00000260003.1|ENSG00000260003	0	0	0	0	0	0
ENSG00000128655.19|PDE11A	0	0	0	10	3	0
ENSG00000278358.1|ENSG00000278358	0	0	0	0	0	0
ENSG00000183114.8|FAM43B	15	0	6	16	6	15
ENSG00000259895.1|TEDC2-AS1	14	25	12	33	19	4
ENSG00000280969.2|RPS4Y2	0	0	0	0	0	0
ENSG00000118557.16|PMFBP1	89	46	60	43	53	41
ENSG00000230999.1|MTND5P8	0	0	0	0	0	0
ENSG00000226502.2|KRT8P27	0	0	0	0	0	0
ENSG00000154803.13|FLCN	9811	10167	10494	9958	9596	8146
ENSG00000248498.5|ASNSP1	0	0	0	0	0	0
ENSG00000243643.1|TSPY20P	0	0	0	0	0	0
ENSG00000276627.3|ENSG00000276627	0	0	0	0	0	0
ENSG00000181656.7|GPR88	0	0	0	5	0	0
ENSG00000232442.3|MHENCR	204	250	186	200	217	245
ENSG00000232719.1|ENSG00000232719	0	6	0	7	7	0
ENSG00000144802.11|NFKBIZ	2795	2775	2891	2226	2971	2439
ENSG00000286497.1|ENSG00000286497	0	0	0	0	0	0
ENSG00000283203.1|MIR1246	0	0	0	0	0	0
ENSG00000105792.19|CFAP69	66	70	55	87	139	89
ENSG00000196511.15|TPK1	205	259	302	225	230	298
ENSG00000255047.1|HNRNPRP2	0	0	0	0	0	0
ENSG00000232290.1|ENSG00000232290	0	3	3	4	5	0
ENSG00000174226.9|SNX31	0	0	0	0	0	0
ENSG00000212464.1|SNORA12	13591	9761	11157	11948	12042	12761
ENSG00000243423.1|ENSG00000243423	0	0	4	6	0	4
ENSG00000180233.11|ZNRF2	725	601	692	627	808	743
ENSG00000268764.1|ENSG00000268764	13	14	16	9	29	12
ENSG00000271412.1|PRR13P3	4	5	12	13	3	6
ENSG00000287658.1|ENSG00000287658	0	0	0	0	0	0
ENSG00000222047.9|C10orf55	925	793	699	402	732	965
ENSG00000259025.1|ENSG00000259025	0	0	0	0	0	0
ENSG00000259155.2|STK16P1	193	45	29	12	10	14
ENSG00000270106.6|TSNAX-DISC1	24	13	14	15	16	18
ENSG00000207183.1|RNU6-843P	0	0	0	0	0	0
ENSG00000287449.1|ENSG00000287449	0	0	0	0	0	0
ENSG00000289388.1|ENSG00000289388	16	16	23	16	29	14
ENSG00000124233.12|SEMG1	0	0	0	0	0	0
ENSG00000182700.5|IGIP	8	20	39	34	75	24
ENSG00000228251.1|ENSG00000228251	6	12	4	0	4	7
ENSG00000254101.8|LINC02055	4	0	0	0	0	0
ENSG00000267117.1|ENSG00000267117	5	4	11	7	4	3
ENSG00000251359.4|WWC2-AS2	121	93	87	58	60	130
ENSG00000168412.7|MTNR1A	0	0	0	4	0	0
ENSG00000286063.1|ENSG00000286063	0	0	0	0	0	0
ENSG00000230643.1|ENSG00000230643	0	0	0	0	0	0
ENSG00000226949.1|OR6K5P	0	0	0	0	0	0
ENSG00000260724.1|VN1R69P	0	0	0	0	3	0
ENSG00000224854.3|CDKN2A-AS1	6	4	0	7	5	0
ENSG00000165322.18|ARHGAP12	2542	2257	2497	2700	2254	2785
ENSG00000279151.1|ENSG00000279151	0	0	0	0	0	0
ENSG00000265140.1|MIR4301	0	0	0	0	0	0
ENSG00000258366.12|RTEL1	2804	3441	3209	2323	2758	3058
ENSG00000265316.1|ENSG00000265316	0	0	0	0	0	0
ENSG00000288989.2|ENSG00000288989	95	79	82	61	87	111
ENSG00000288587.1|ENSG00000288587	0	0	0	0	0	0
ENSG00000119596.18|YLPM1	1143	1272	1151	1880	3251	1452
ENSG00000220412.1|PTPN11P3	3	0	4	0	0	2
ENSG00000166037.11|CEP57	1980	1955	2387	2795	2794	3191
ENSG00000187483.11|SERPINA13P	0	0	0	0	0	0
ENSG00000160145.16|KALRN	14	19	6	24	25	30
ENSG00000217684.2|RPS3AP24	0	0	0	0	0	0
ENSG00000167617.3|CDC42EP5	0	3	0	0	0	0
ENSG00000244227.10|LRRC77P	0	0	0	0	0	0
ENSG00000286524.1|ENSG00000286524	0	4	6	7	8	7
ENSG00000146521.12|LINC01558	0	0	0	0	0	0
ENSG00000230534.6|ENSG00000230534	4	5	9	8	12	14
ENSG00000287878.1|ENSG00000287878	29	58	38	54	89	61
ENSG00000258767.1|ENSG00000258767	0	0	0	0	0	0
ENSG00000207749.4|MIR299	0	0	0	0	0	0
ENSG00000276524.1|LINC03065	3	16	6	4	7	11
ENSG00000260442.7|ATP2A1-AS1	241	177	175	202	212	231
ENSG00000189014.7|SHLD2P3	60	59	74	100	126	96
ENSG00000180447.7|GAS1	11	11	20	8	4	22
ENSG00000166091.21|CMTM5	0	0	0	0	0	0
ENSG00000175604.2|ENSG00000175604	6	0	0	7	13	9
ENSG00000213247.3|ENSG00000213247	0	0	0	0	0	0
ENSG00000227521.2|TUBB4BP8	0	0	0	0	0	0
ENSG00000255136.3|TPBGL-AS1	0	0	0	0	0	0
ENSG00000254591.1|ENSG00000254591	0	0	0	0	0	0
ENSG00000182240.16|BACE2	415	462	456	475	586	462
ENSG00000127884.5|ECHS1	20681	20120	22127	19739	19105	21254
ENSG00000287158.3|ENSG00000287158	0	0	0	0	0	0
ENSG00000176101.12|SSNA1	13066	10488	10399	9246	9816	11011
ENSG00000231234.2|SKP1P1	1	3	1	1	3	4
ENSG00000265435.1|MIR3121	0	0	0	0	0	0
ENSG00000132005.9|RFX1	173	210	190	257	345	178
ENSG00000212338.1|ENSG00000212338	0	2	0	2	2	0
ENSG00000182938.7|OTOP3	0	0	0	0	0	0
ENSG00000001084.13|GCLC	1773	1260	1813	1762	1591	1805
ENSG00000178913.9|TAF7	6379	5578	7004	7037	7301	7924
ENSG00000284667.1|SCYGR5	0	0	0	0	0	0
ENSG00000287723.1|ENSG00000287723	0	0	0	0	0	0
ENSG00000048028.12|USP28	1317	1254	1790	2045	2054	2013
ENSG00000248699.1|ENSG00000248699	0	1	0	1	0	0
ENSG00000123009.4|NME2P1	2	5	18	5	12	9
ENSG00000231103.2|PRAMEF30P	0	0	0	0	0	0
ENSG00000283172.1|MIR548D1	11	6	8	12	9	7
ENSG00000253340.1|ENSG00000253340	0	0	0	0	0	0
ENSG00000172782.13|FADS6	0	0	0	0	0	0
ENSG00000257813.2|ENSG00000257813	0	0	0	0	0	0
ENSG00000146233.8|CYP39A1	12	18	12	16	4	15
ENSG00000248755.1|ENSG00000248755	0	0	0	0	0	0
ENSG00000285992.1|ENSG00000285992	0	0	0	0	0	0
ENSG00000287340.2|ENSG00000287340	0	0	0	0	0	0
ENSG00000173214.7|MFSD4B	813	976	973	1058	1096	938
ENSG00000253576.1|ENSG00000253576	0	0	0	0	0	0
ENSG00000279771.1|ENSG00000279771	0	0	0	0	0	0
ENSG00000224126.2|UBE2SP2	159	179	181	164	171	208
ENSG00000234702.1|VDAC1P3	3	0	1	0	1	1
ENSG00000141756.20|FKBP10	14689	15902	15588	12647	15016	13225
ENSG00000199986.1|RNU6-486P	0	0	0	0	0	0
ENSG00000250095.5|NREP-AS1	0	0	0	0	0	0
ENSG00000251924.1|RNA5SP408	0	0	0	0	0	0
ENSG00000287267.1|ENSG00000287267	0	0	0	0	0	0
ENSG00000137218.10|FRS3	137	67	132	132	125	73
ENSG00000243795.1|LINC02044	0	0	0	0	0	0
ENSG00000287297.1|ENSG00000287297	0	0	0	0	0	0
ENSG00000271717.1|ENSG00000271717	0	1	0	0	0	0
ENSG00000124212.6|PTGIS	0	2	0	0	0	0
ENSG00000105879.13|CBLL1	671	710	825	1045	1023	1007
ENSG00000135541.22|AHI1	374	499	518	720	848	728
ENSG00000149634.5|SPATA25	23	27	33	33	24	38
ENSG00000258028.3|ENSG00000258028	0	0	0	0	0	0
ENSG00000289032.1|ENSG00000289032	63	56	33	43	65	44
ENSG00000226853.5|GPR155-DT	16	20	9	17	10	18
ENSG00000207403.1|Y_RNA	0	0	0	0	1	0
ENSG00000145780.8|FEM1C	913	874	1147	1395	1535	1184
ENSG00000142686.8|C1orf216	4306	4171	4159	3798	3932	4095
ENSG00000283383.1|ENSG00000283383	0	0	0	0	0	0
ENSG00000188761.13|BCL2L15	6	43	10	9	34	18
ENSG00000259402.1|ENSG00000259402	0	0	0	0	6	2
ENSG00000166734.20|GOLM2	1655	1664	2295	2124	2209	2372
ENSG00000114346.14|ECT2	5441	5220	7301	7787	7585	7639
ENSG00000136026.14|CKAP4	975	954	1046	961	1152	1156
ENSG00000211660.3|IGLV2-23	0	0	0	0	0	0
ENSG00000110042.8|DTX4	72	48	95	120	113	83
ENSG00000199472.1|Y_RNA	4	1	2	0	5	0
ENSG00000279856.1|ENSG00000279856	0	0	0	0	0	0
ENSG00000223825.5|DAZAP2P1	0	3	0	3	3	19
ENSG00000242325.1|RPS12P31	1	5	10	7	13	11
ENSG00000224373.3|IGHV4-59	0	0	0	0	0	0
ENSG00000280238.1|ENSG00000280238	3	2	1	2	1	1
ENSG00000130234.13|ACE2	0	0	0	0	0	0
ENSG00000225050.2|ENSG00000225050	0	0	0	0	0	0
ENSG00000234685.1|NUS1P2	13	5	10	15	9	7
ENSG00000234529.2|GAPDHP19	0	0	0	0	0	0
ENSG00000151631.8|AKR1C6P	0	0	0	0	0	0
ENSG00000241032.3|RN7SL709P	2	1	1	2	3	2
ENSG00000283096.1|ENSG00000283096	3	0	0	0	0	0
ENSG00000242296.3|DEFB109A	0	0	0	0	0	0
ENSG00000145309.6|CABS1	0	0	0	0	0	0
ENSG00000249550.8|LINC01234	0	0	0	0	0	0
ENSG00000142910.16|TINAGL1	1393	1094	1289	1779	1879	1670
ENSG00000202379.1|SNORA70	4	13	7	16	8	9
ENSG00000243725.7|TTC4	3506	3211	3629	3128	3162	3450
ENSG00000232557.3|ENSG00000232557	0	0	0	0	0	0
ENSG00000171116.7|HSFX1	13	10	15	13	13	27
ENSG00000285691.2|ENSG00000285691	0	0	0	0	0	0
ENSG00000158022.7|TRIM63	0	0	0	4	0	0
ENSG00000176845.13|METRNL	602	625	682	1020	944	638
ENSG00000181885.18|CLDN7	7	9	11	4	7	2
ENSG00000213421.4|RPL7AP17	1	0	0	0	1	0
ENSG00000034152.20|MAP2K3	3565	3604	3307	4210	7941	3367
ENSG00000261299.1|C2orf69P3	0	0	0	0	3	0
ENSG00000213104.3|NPM1P46	0	0	0	1	0	0
ENSG00000223962.1|UBBP3	0	1	1	0	0	2
ENSG00000224675.1|GALNT13-AS1	0	0	0	0	0	0
ENSG00000253366.3|GUSBP16	352	349	251	300	246	317
ENSG00000197901.12|SLC22A6	0	0	0	0	0	0
ENSG00000230022.1|FNTAP2	0	0	4	0	0	0
ENSG00000239254.1|MSL3P2	7	8	13	8	10	23
ENSG00000233261.4|FAM238A	0	0	0	0	0	0
ENSG00000243967.5|NBPF5P	0	0	0	0	0	0
ENSG00000239219.2|FHL1P1	6	14	3	3	10	6
ENSG00000254156.1|MTND6P20	0	0	0	0	0	0
ENSG00000248532.2|ENSG00000248532	0	0	0	0	0	0
ENSG00000212551.2|U3	0	0	0	0	0	0
ENSG00000272056.1|ENSG00000272056	2	6	5	4	4	4
ENSG00000235436.12|DPY19L2P4	0	0	0	0	0	0
ENSG00000041802.11|LSG1	8015	7339	9242	8518	8525	9012
ENSG00000221420.2|SNORA81	246	356	203	485	541	116
ENSG00000293497.1|ENSG00000293497	144	134	150	125	149	165
ENSG00000114626.18|ABTB1	350	493	336	468	626	399
ENSG00000289007.2|LINC03112	0	3	3	6	0	0
ENSG00000212269.1|RNU6-788P	0	0	0	0	0	0
ENSG00000201644.2|Y_RNA	2	3	1	2	1	1
ENSG00000237065.2|NANOGP4	0	0	0	0	0	0
ENSG00000292991.1|ENSG00000292991	0	0	0	0	0	0
ENSG00000198721.13|ECI2	1541	1278	1807	1658	1452	1874
ENSG00000262099.1|DHX33-DT	0	0	0	0	4	0
ENSG00000139209.16|SLC38A4	3	0	0	4	2	2
ENSG00000106688.12|SLC1A1	0	0	11	0	7	0
ENSG00000077152.12|UBE2T	3718	3236	3975	2729	3275	4063
ENSG00000105656.13|ELL	3896	4254	4458	3928	4258	4005
ENSG00000257086.1|ENSG00000257086	296	368	365	274	321	382
ENSG00000279419.1|ENSG00000279419	1	0	0	1	2	3
ENSG00000239572.3|ENSG00000239572	0	0	0	0	0	0
ENSG00000290651.1|ENSG00000290651	0	0	0	0	0	0
ENSG00000231006.1|RPL7P32	100	117	120	119	127	75
ENSG00000252157.1|RNU6-479P	3	2	0	0	2	2
ENSG00000226884.1|RPS29P10	0	0	0	0	0	0
ENSG00000173810.9|PPIAP7	0	0	0	0	0	0
ENSG00000147789.16|ZNF7	2186	2112	2230	2016	2256	1941
ENSG00000228201.1|ENSG00000228201	13	12	8	15	18	0
ENSG00000233539.5|ENSG00000233539	0	0	0	0	0	0
ENSG00000201549.1|Y_RNA	0	0	0	0	0	0
ENSG00000241881.1|ENSG00000241881	0	0	0	0	0	0
ENSG00000231873.2|ENSG00000231873	0	0	0	0	0	0
ENSG00000232327.4|ENSG00000232327	0	0	0	3	4	0
ENSG00000113161.17|HMGCR	6440	6514	8490	10312	10038	9610
ENSG00000188283.12|ZNF383	408	355	430	585	543	634
ENSG00000141447.19|OSBPL1A	855	812	978	870	995	1149
ENSG00000205301.12|MGAT4D	0	0	0	0	0	0
ENSG00000186566.13|GPATCH8	1084	1296	1259	1338	1761	1124
ENSG00000182685.8|BRICD5	58	72	70	106	109	113
ENSG00000035681.9|NSMAF	1215	1170	1348	965	1134	1272
ENSG00000276931.1|ENSG00000276931	40	56	44	33	43	59
ENSG00000206669.1|Y_RNA	13	12	11	11	18	15
ENSG00000242551.2|POU5F1P6	3	11	7	7	6	8
ENSG00000227547.3|OR4A2P	0	0	0	0	0	0
ENSG00000271963.1|ENSG00000271963	0	1	1	2	0	2
ENSG00000184394.3|OR4N5	0	0	0	0	0	0
ENSG00000260307.2|PABPC1P13	0	0	0	0	0	0
ENSG00000207448.1|RNU6-520P	0	1	0	0	0	0
ENSG00000269929.6|MIRLET7A1HG	1545	1298	1622	1834	1940	1970
ENSG00000224948.1|ATP5MC1P8	0	0	0	0	0	0
ENSG00000176749.9|CDK5R1	263	181	237	249	281	202
ENSG00000231690.5|LINC00574	4	0	12	5	13	9
ENSG00000270938.2|RAP2CP1	0	0	0	0	0	0
ENSG00000233686.3|PIEZO1P1	0	0	0	0	0	0
ENSG00000242599.8|CSAG4	0	0	0	0	0	0
ENSG00000260487.1|ENSG00000260487	0	0	0	0	0	0
ENSG00000258096.1|SLC38A2-AS1	233	239	247	208	206	284
ENSG00000171428.15|NAT1	8	0	11	15	12	11
ENSG00000283444.1|GPR141BP	0	0	0	0	0	0
ENSG00000266461.1|MIR2392	0	0	0	0	0	0
ENSG00000173120.15|KDM2A	4327	4218	4757	5121	6653	5019
ENSG00000164976.9|MYORG	920	987	1027	1300	1814	1064
ENSG00000212374.1|RNU6-401P	0	0	0	0	0	0
ENSG00000189266.13|PNRC2	7839	7265	8175	6162	6251	7435
ENSG00000237669.1|ENSG00000237669	25	7	4	22	16	19
ENSG00000279366.1|ENSG00000279366	0	0	0	0	5	15
ENSG00000188467.11|SLC24A5	0	0	0	0	0	0
ENSG00000179348.13|GATA2	233	222	211	155	204	197
ENSG00000256551.2|LINC02369	0	6	0	9	9	1
ENSG00000255970.1|LINC02421	0	0	0	0	0	0
ENSG00000240457.3|RN7SL472P	4	8	9	12	24	9
ENSG00000278311.5|GGNBP2	2992	3032	3448	3229	3704	3415
ENSG00000243429.1|OR7E29P	0	0	0	0	0	0
ENSG00000214541.3|RPS4XP3	0	1	1	1	0	0
ENSG00000233496.1|SYNJ2-IT1	3	2	3	0	6	0
ENSG00000161860.8|SYCE2	22	32	12	10	14	24
ENSG00000259157.1|ENSG00000259157	0	0	0	0	0	0
ENSG00000164900.5|GBX1	0	0	0	0	4	0
ENSG00000125618.18|PAX8	1383	1510	1498	1210	2070	1586
ENSG00000234200.2|ENSG00000234200	0	0	0	0	0	0
ENSG00000074964.17|ARHGEF10L	538	518	599	563	573	403
ENSG00000199364.1|RNA5SP327	0	0	0	0	0	0
ENSG00000220748.2|ISG20L2P1	0	0	0	3	0	0
ENSG00000250149.2|ENSG00000250149	0	0	0	0	0	0
ENSG00000254651.1|ENSG00000254651	0	0	0	0	0	0
ENSG00000222721.1|RN7SKP188	0	0	0	0	0	0
ENSG00000140612.14|SEC11A	9818	7942	10511	8526	7843	7944
ENSG00000068001.14|HYAL2	2758	2661	2579	2606	2944	3196
ENSG00000221548.1|MIR1283-2	0	0	0	0	0	0
ENSG00000212163.6|SNORD91A	28	36	20	34	24	36
ENSG00000277901.1|ENSG00000277901	0	0	0	0	0	3
ENSG00000142512.15|SIGLEC10	19	26	35	47	66	39
ENSG00000180198.17|RCC1	17724	16986	16998	13273	15174	14382
ENSG00000293202.1|ENSG00000293202	0	0	0	0	0	0
ENSG00000263961.8|RHEX	5	14	10	0	4	0
ENSG00000289041.1|ENSG00000289041	0	0	8	0	0	0
ENSG00000231601.1|ENSG00000231601	0	0	0	0	0	0
ENSG00000279509.1|ENSG00000279509	0	9	0	3	6	0
ENSG00000267757.4|EML2-AS1	84	62	57	97	78	75
ENSG00000227887.1|RPS26P13	1	0	1	1	0	1
ENSG00000129204.17|USP6	13	19	31	62	59	41
ENSG00000196636.8|SDHAF3	534	427	583	474	445	499
ENSG00000113569.16|NUP155	10481	10105	13188	11883	13727	12945
ENSG00000102241.12|HTATSF1	2631	2655	2872	3178	3270	3648
ENSG00000275532.2|ENSG00000275532	6	17	8	10	18	11
ENSG00000286185.1|ENSG00000286185	114	0	0	2267	3368	0
ENSG00000175143.5|OR2T1	0	0	0	0	0	0
ENSG00000248648.1|ENSG00000248648	0	9	0	6	2	2
ENSG00000228966.2|HOMER2P1	0	0	0	0	0	0
ENSG00000200520.1|RNU6-1214P	0	0	1	0	2	0
ENSG00000278604.1|RN7SL429P	0	1	1	1	0	1
ENSG00000271131.1|PPIAP75	0	0	0	0	0	0
ENSG00000243313.2|RN7SL285P	3	5	0	3	3	5
ENSG00000230163.1|ENSG00000230163	0	1	0	0	1	0
ENSG00000176378.8|PFN1P10	1	0	1	0	0	1
ENSG00000238554.1|RNU1-88P	17	19	10	17	22	15
ENSG00000214018.3|RRM2P3	3	0	0	0	0	2
ENSG00000267001.1|ENSG00000267001	67	54	48	46	40	46
ENSG00000283969.1|MIR6838	1	1	1	1	1	1
ENSG00000286416.1|ENSG00000286416	30	41	59	76	38	53
ENSG00000227123.1|RPL12P44	0	5	12	6	8	0
ENSG00000100815.12|TRIP11	713	677	778	1157	1224	1110
ENSG00000123146.20|ADGRE5	2177	2260	2520	2212	3022	2260
ENSG00000224557.10|HLA-DPB2	0	0	0	0	0	0
ENSG00000252509.1|RNA5SP271	0	0	0	0	0	0
ENSG00000285520.1|ENSG00000285520	0	0	0	0	0	0
ENSG00000234922.1|TSEN15P3	0	0	0	0	0	0
ENSG00000261000.1|ENSG00000261000	0	0	0	0	0	0
ENSG00000248029.2|ENSG00000248029	0	0	0	0	0	0
ENSG00000108561.8|C1QBP	52974	34827	38313	24262	28836	36725
ENSG00000167595.16|PROSER3	456	517	529	322	442	326
ENSG00000186881.3|OR13F1	0	0	0	0	0	0
ENSG00000138614.16|INTS14	2326	1827	2273	2019	1992	2148
ENSG00000253111.2|TRIB1AL	0	0	0	0	0	0
ENSG00000236246.2|ENSG00000236246	0	0	0	0	0	0
ENSG00000257826.1|ENSG00000257826	0	0	0	0	0	0
ENSG00000166126.11|AMN	10	0	19	8	10	5
ENSG00000261787.2|TCF24	0	0	0	0	0	0
ENSG00000284825.1|ENSG00000284825	0	0	0	0	0	0
ENSG00000258963.1|EDDM3DP	0	0	0	0	0	0
ENSG00000258315.5|C17orf49	754	1193	900	430	618	907
ENSG00000212939.2|ENSG00000212939	0	0	0	0	0	0
ENSG00000251829.1|RNA5SP436	0	0	0	0	0	0
ENSG00000288902.2|ENSG00000288902	0	0	0	0	0	0
ENSG00000236654.2|ENSG00000236654	0	2	0	1	0	0
ENSG00000188886.4|ASTL	3	0	0	0	4	0
ENSG00000258033.1|SNX5P2	0	0	0	0	0	0
ENSG00000125779.24|PANK2	5353	3937	5444	4293	4225	4625
ENSG00000230299.1|SNRPEP11	0	0	0	0	0	0
ENSG00000226825.2|LINC01509	0	0	0	0	0	0
ENSG00000269388.2|ENSG00000269388	0	0	0	0	0	0
ENSG00000213244.3|H3P4	36	27	16	9	11	27
ENSG00000188076.3|SCGB1C1	0	0	0	0	0	0
ENSG00000256672.1|LINC02455	0	0	0	0	0	0
ENSG00000125900.13|SIRPD	0	0	0	0	0	0
ENSG00000286377.1|ENSG00000286377	0	0	0	0	0	0
ENSG00000187372.11|PCDHB13	0	1	5	8	1	2
ENSG00000279962.1|ENSG00000279962	0	3	2	1	0	0
ENSG00000283300.1|U6	0	0	0	0	0	0
ENSG00000277118.1|Metazoa_SRP	5	0	0	0	4	2
ENSG00000125872.9|LRRN4	1446	1325	1333	976	1700	1701
ENSG00000158321.19|AUTS2	0	5	0	6	10	4
ENSG00000279032.1|ENSG00000279032	0	0	0	0	0	0
ENSG00000164574.16|GALNT10	2538	2562	2830	1811	2635	2154
ENSG00000289558.2|ENSG00000289558	16	31	12	35	23	14
ENSG00000254607.3|ENSG00000254607	0	0	0	0	0	0
ENSG00000115616.3|SLC9A2	199	152	273	269	266	226
ENSG00000008324.12|SS18L2	1019	858	966	921	933	1128
ENSG00000230733.2|ENSG00000230733	2	2	3	2	6	0
ENSG00000289904.1|ENSG00000289904	3	0	4	0	0	9
ENSG00000237224.4|ENSG00000237224	1	3	0	0	0	0
ENSG00000288737.2|ENSG00000288737	0	0	0	0	0	0
ENSG00000118292.9|C1orf54	37	47	36	56	57	84
ENSG00000203327.2|ENSG00000203327	2	0	0	17	4	0
ENSG00000181396.13|OGFOD3	5233	5389	5136	4117	4773	5146
ENSG00000277350.2|ENSG00000277350	0	0	0	0	0	0
ENSG00000167613.16|LAIR1	0	0	0	0	0	0
ENSG00000158315.11|RHBDL2	2	7	3	2	3	4
ENSG00000261766.1|ENSG00000261766	16	6	13	6	16	17
ENSG00000136848.19|DAB2IP	1716	1844	1903	1920	2818	1553
ENSG00000266604.1|LINC01887	0	0	0	0	0	0
ENSG00000229937.9|PRPS1L1	0	0	0	0	0	0
ENSG00000255417.1|MTCO2P15	0	0	0	0	0	0
ENSG00000251689.1|ENSG00000251689	0	0	0	0	0	2
ENSG00000118903.6|BTF3P11	0	0	0	0	0	0
ENSG00000236411.1|NDUFAF4P3	0	0	0	0	0	0
ENSG00000293009.1|ENSG00000293009	0	0	0	0	0	0
ENSG00000276580.1|MIR8055	0	0	0	0	0	0
ENSG00000266041.1|MIR4690	4	0	5	3	3	5
ENSG00000286792.1|ENSG00000286792	0	0	0	0	0	0
ENSG00000101222.12|SPEF1	23	24	19	15	36	24
ENSG00000255148.2|ENSG00000255148	1	0	1	0	2	1
ENSG00000137100.16|DCTN3	4387	4166	4220	3263	3256	3688
ENSG00000289305.1|ENSG00000289305	0	0	0	0	0	0
ENSG00000205084.12|TMEM231	729	803	945	670	802	797
ENSG00000164253.14|WDR41	2468	2396	2635	2310	2349	2678
ENSG00000268104.3|SLC6A14	0	0	0	0	0	0
ENSG00000230953.2|ENSG00000230953	11	8	1	6	18	12
ENSG00000207604.3|MIR206	0	0	0	0	0	0
ENSG00000219395.2|HSPA8P15	4	2	7	7	3	6
ENSG00000071082.11|RPL31	71540	62642	74601	53092	56082	76040
ENSG00000249967.1|ENSG00000249967	0	0	0	0	0	0
ENSG00000142178.9|SIK1	1012	955	1091	1562	1701	1366
ENSG00000211747.3|TRBV20-1	2	0	0	0	0	0
ENSG00000269997.1|ENSG00000269997	2	9	7	6	16	12
ENSG00000165626.19|BEND7	140	205	191	227	425	270
ENSG00000260552.3|COSMOC	67	46	79	93	73	99
ENSG00000187999.4|HNRNPA1P61	0	0	3	0	0	0
ENSG00000139343.11|SNRPF	3944	3383	3962	3191	2827	3666
ENSG00000227059.7|ANHX	0	0	0	0	0	0
ENSG00000269352.1|PTOV1-AS2	110	136	95	73	84	117
ENSG00000228398.3|HMGN2P25	0	0	0	0	0	0
ENSG00000134824.14|FADS2	668	760	709	823	1005	917
ENSG00000184432.11|COPB2	7359	6507	8107	7500	7397	8583
ENSG00000273497.1|ENSG00000273497	0	0	0	0	0	0
ENSG00000228861.5|RPL23AP12	0	0	1	0	0	0
ENSG00000077800.13|FKBP6	9	18	17	19	13	19
ENSG00000258303.1|ENSG00000258303	16	23	15	37	8	24
ENSG00000228835.1|ENSG00000228835	0	0	0	0	0	0
ENSG00000253766.1|ENSG00000253766	0	0	0	0	0	0
ENSG00000287439.1|ENSG00000287439	0	0	0	0	0	0
ENSG00000265847.1|MIR4287	0	0	0	0	0	0
ENSG00000254321.2|ENSG00000254321	0	0	0	0	0	0
ENSG00000254458.1|ENSG00000254458	0	0	0	0	0	0
ENSG00000158955.11|WNT9B	0	0	4	0	0	4
ENSG00000207549.1|MIR521-2	0	0	0	0	0	0
ENSG00000263017.1|ENSG00000263017	0	2	0	7	2	0
ENSG00000067798.16|NAV3	4240	4005	4672	4209	5350	5534
ENSG00000225083.2|GRTP1-AS1	0	4	0	0	0	0
ENSG00000197584.13|KCNMB2	0	0	0	0	0	0
ENSG00000173327.8|MAP3K11	7141	7143	7418	7012	8163	7065
ENSG00000251383.1|LINC02483	0	0	0	0	0	0
ENSG00000255166.1|ENSG00000255166	0	0	0	0	0	0
ENSG00000169679.15|BUB1	5374	5323	6190	6667	7528	7459
ENSG00000213538.5|KRT8P41	0	0	9	1	1	0
ENSG00000174738.13|NR1D2	306	361	330	440	492	468
ENSG00000225238.1|GEMIN7P1	0	0	0	0	0	0
ENSG00000276754.1|ENSG00000276754	37	10	10	4	12	25
ENSG00000231292.6|IGKV1OR2-108	0	0	0	0	0	0
ENSG00000137996.13|RTCA	3434	3025	4039	3175	3144	3358
ENSG00000249262.2|ENSG00000249262	0	0	0	0	0	0
ENSG00000279675.1|ENSG00000279675	0	0	0	0	0	0
ENSG00000225733.8|FGD5-AS1	7047	6880	8956	7023	7299	7480
ENSG00000253666.4|ENSG00000253666	0	0	0	0	0	0
ENSG00000258056.3|CD63-AS1	711	632	798	1068	1170	980
ENSG00000265987.1|ENSG00000265987	0	0	0	0	0	0
ENSG00000293207.1|ENSG00000293207	0	0	0	0	0	0
ENSG00000260077.1|ENSG00000260077	32	32	44	30	44	27
ENSG00000104549.12|SQLE	7733	7245	9712	11625	10480	10370
ENSG00000251163.1|PRELID3BP4	0	0	0	0	0	0
ENSG00000166118.8|SPATA19	0	0	0	0	0	0
ENSG00000278944.1|ENSG00000278944	0	0	0	0	0	0
ENSG00000211772.11|TRBC2	0	0	0	0	0	0
ENSG00000160339.16|FCN2	0	0	0	0	0	0
ENSG00000235100.6|ENSG00000235100	22	8	20	25	19	10
ENSG00000230387.5|ENSG00000230387	0	0	0	0	0	0
ENSG00000261146.1|ENSG00000261146	0	0	0	0	0	0
ENSG00000205300.3|ENSG00000205300	0	0	0	0	0	0
ENSG00000224851.2|LINC00502	0	0	0	0	0	0
ENSG00000287766.1|ENSG00000287766	0	0	0	0	0	0
ENSG00000230599.2|ENSG00000230599	0	0	0	0	0	0
ENSG00000229240.9|LINC00710	0	0	0	0	0	0
ENSG00000255920.4|CCND2-AS1	0	0	0	0	0	4
ENSG00000224117.1|PTPN2P2	0	0	0	0	0	0
ENSG00000224221.1|RPS6P8	0	0	0	0	0	0
ENSG00000103932.12|RPAP1	2205	2106	2180	2474	3254	1930
ENSG00000250240.6|ENSG00000250240	2	7	8	0	3	10
ENSG00000287324.1|ENSG00000287324	0	0	0	0	0	0
ENSG00000278273.1|KMT2CP1	0	0	0	0	0	0
ENSG00000213920.9|MDP1	247	282	284	99	236	288
ENSG00000156374.16|PCGF6	2298	2096	2751	2113	1845	2695
ENSG00000275529.1|SNORD116-4	1	1	1	1	1	1
ENSG00000254227.1|ENSG00000254227	0	0	0	0	0	0
ENSG00000223088.1|RMRPP5	0	0	0	0	0	0
ENSG00000234226.5|NDUFS5P2	0	0	0	0	0	0
ENSG00000271576.2|PRKACB-DT	90	60	75	81	78	86
ENSG00000134265.13|NAPG	2019	2090	2457	1997	2312	2739
ENSG00000078269.15|SYNJ2	7826	7662	8876	8827	10470	10005
ENSG00000165630.15|PRPF18	835	733	841	1016	1041	1051
ENSG00000187537.13|POTEG	0	0	0	0	0	0
ENSG00000293315.1|ENSG00000293315	0	0	0	0	0	0
ENSG00000250413.1|SLC2A9-AS1	0	0	0	0	0	0
ENSG00000255438.2|ENSG00000255438	0	0	0	0	0	0
ENSG00000274845.1|ENSG00000274845	4	3	4	6	6	4
ENSG00000257738.2|ENSG00000257738	0	3	0	3	4	6
ENSG00000155366.17|RHOC	72413	66683	74177	65098	67195	78145
ENSG00000118046.18|STK11	24012	23842	24348	21150	25456	26471
ENSG00000278971.1|ENSG00000278971	0	0	0	0	0	4
ENSG00000270442.1|ENSG00000270442	0	0	4	0	0	0
ENSG00000201517.1|RNU6-707P	1	2	1	1	1	2
ENSG00000168026.19|TTC21A	56	100	97	102	116	57
ENSG00000177350.7|RPL13AP3	0	0	1	0	1	0
ENSG00000236276.2|NDP-AS1	0	0	0	0	0	0
ENSG00000185811.21|IKZF1	0	0	0	0	0	0
ENSG00000257687.1|ENSG00000257687	0	0	0	0	0	0
ENSG00000227958.1|ENSG00000227958	0	0	0	0	0	0
ENSG00000181634.8|TNFSF15	7	9	7	17	8	9
ENSG00000198851.10|CD3E	0	0	0	0	0	0
ENSG00000250081.1|ENSG00000250081	6	0	5	18	7	7
ENSG00000116791.14|CRYZ	1456	1239	1891	1922	2258	3026
ENSG00000228599.1|RPL7P52	0	4	0	2	10	0
ENSG00000275127.1|SNORD116-22	1	1	1	1	1	1
ENSG00000015520.15|NPC1L1	0	0	0	6	4	0
ENSG00000082258.13|CCNT2	1259	1429	1532	1766	2094	2030
ENSG00000006062.18|MAP3K14	5904	6010	5788	6540	8425	5987
ENSG00000241278.1|ENPP7P4	0	0	4	5	6	0
ENSG00000251017.1|ENSG00000251017	0	0	0	6	0	0
ENSG00000140015.20|KCNH5	0	0	0	0	0	3
ENSG00000165115.15|KIF27	74	85	78	153	139	138
ENSG00000279020.1|C18orf15	3	0	0	0	0	0
ENSG00000270935.1|ENSG00000270935	0	0	0	0	0	0
ENSG00000278328.1|MIR6802	2	3	2	4	3	0
ENSG00000285619.1|ENSG00000285619	0	2	0	3	0	0
ENSG00000261082.1|LINC01228	0	0	0	0	0	0
ENSG00000219592.2|NCSTNP1	0	0	0	0	0	0
ENSG00000163041.13|H3-3A	13173	11399	14520	10460	11271	13293
ENSG00000197938.6|OR5H2	0	0	0	0	0	0
ENSG00000232970.1|POLHP1	0	12	2	4	10	11
ENSG00000145414.9|NAF1	372	348	349	482	597	398
ENSG00000120533.13|ENY2	8251	7026	8503	7284	6692	7619
ENSG00000007129.18|CEACAM21	0	0	0	0	0	0
ENSG00000265456.1|MIR3672	2	0	0	0	0	2
ENSG00000277509.1|ENSG00000277509	0	0	0	0	0	0
ENSG00000256292.2|LINC02376	0	0	2	0	0	0
ENSG00000167110.19|GOLGA2	4728	4911	5282	4534	4760	4428
ENSG00000287896.1|ENSG00000287896	18	19	10	36	23	33
ENSG00000259150.6|LINC00929	0	0	0	0	0	0
ENSG00000223436.1|ENSG00000223436	0	0	0	0	0	0
ENSG00000226007.3|FAM88F	82	69	104	87	55	73
ENSG00000270778.1|BUB1P1	0	0	0	0	0	0
ENSG00000225557.1|MTCO3P20	0	0	0	0	0	0
ENSG00000226945.1|RPL13AP8	4	0	1	3	0	0
ENSG00000250794.2|ALG1L12P	2	0	0	0	0	0
ENSG00000230958.1|ENSG00000230958	7	13	4	0	5	6
ENSG00000262135.1|GARS1P1	0	0	0	0	0	0
ENSG00000242553.2|ENSG00000242553	127	123	175	140	120	154
ENSG00000096696.17|DSP	4298	4758	5867	6131	9243	5923
ENSG00000290567.1|ATP8B5P	0	11	5	0	10	1
ENSG00000256098.1|ENSG00000256098	0	0	0	0	2	0
ENSG00000276087.2|ENSG00000276087	0	0	10	0	3	0
ENSG00000254562.7|LINC01493	0	0	0	0	0	0
ENSG00000207014.1|SNORD116-3	1	1	1	1	2	3
ENSG00000156564.10|LRFN2	0	0	0	0	0	0
ENSG00000182531.7|OR7E115P	0	0	0	0	0	0
ENSG00000186603.7|HPDL	4	12	0	14	3	7
ENSG00000260193.1|LINC02846	10	26	33	37	16	19
ENSG00000174640.15|SLCO2A1	0	0	0	0	0	0
ENSG00000170515.14|PA2G4	29600	27638	29351	21244	25272	29520
ENSG00000232718.1|GAPDHP48	0	0	0	0	5	0
ENSG00000251890.1|RNA5SP497	0	0	0	0	0	0
ENSG00000129159.9|KCNC1	4	8	0	13	9	9
ENSG00000120616.16|EPC1	1091	1083	1200	1235	1292	1317
ENSG00000230558.2|CEACAMP2	0	0	0	0	0	0
ENSG00000278337.1|ENSG00000278337	0	0	0	0	0	0
ENSG00000233971.1|RPS20P10	0	0	0	0	0	0
ENSG00000290618.1|CDRT15P3	0	1	0	0	0	0
ENSG00000293272.1|ENSG00000293272	0	0	0	0	0	0
ENSG00000166278.16|C2	9	23	0	32	40	23
ENSG00000227617.9|CERS6-AS1	3	2	5	12	6	6
ENSG00000241695.1|GM2AP1	0	0	0	0	0	0
ENSG00000261702.2|ENSG00000261702	0	0	0	0	0	0
ENSG00000133863.9|TEX15	0	7	0	6	7	0
ENSG00000287904.1|ENSG00000287904	0	0	0	0	0	0
ENSG00000233970.1|ENSG00000233970	0	0	0	0	0	0
ENSG00000207352.1|RNU6-540P	0	0	0	0	1	2
ENSG00000233058.3|ATP13A3-DT	20	22	11	13	15	17
ENSG00000277721.1|Metazoa_SRP	2	2	0	0	1	3
ENSG00000212389.1|RNU6-1275P	0	0	0	0	0	0
ENSG00000174307.7|PHLDA3	319	252	258	215	287	138
ENSG00000223502.1|ENSG00000223502	0	0	0	0	0	0
ENSG00000133454.16|MYO18B	0	0	0	2	2	0
ENSG00000289368.2|ENSG00000289368	0	0	0	0	0	0
ENSG00000264592.2|RN7SL131P	0	0	0	0	0	1
ENSG00000212246.1|RNU6-360P	0	0	0	0	0	2
ENSG00000213122.4|RPL23AP46	0	0	0	0	0	0
ENSG00000180846.9|CSNK1G2-AS1	44	40	44	63	66	53
ENSG00000102763.18|VWA8	831	670	845	780	936	884
ENSG00000241248.3|RN7SL727P	0	0	0	0	0	0
ENSG00000237298.11|TTN-AS1	788	653	1071	859	899	1012
ENSG00000115840.14|SLC25A12	2228	2125	2380	1197	1335	1427
ENSG00000260364.1|ENSG00000260364	0	0	0	0	0	0
ENSG00000235013.1|COX20P2	0	0	0	0	0	0
ENSG00000237435.10|LINC02790	0	0	0	0	0	0
ENSG00000144152.13|FBLN7	0	0	0	0	0	0
ENSG00000266185.2|RN7SL804P	0	0	0	0	1	0
ENSG00000235235.6|IGKV1OR2-1	0	0	0	0	0	0
ENSG00000066032.19|CTNNA2	0	0	0	0	0	0
ENSG00000283337.1|U6	0	0	3	0	0	0
ENSG00000231051.3|USP17L28	1	1	2	1	1	1
ENSG00000253611.1|VN1R46P	0	0	0	0	0	0
ENSG00000235592.1|ENSG00000235592	0	0	0	0	0	0
ENSG00000148408.15|CACNA1B	0	8	5	0	6	0
ENSG00000110801.14|PSMD9	10246	9239	10511	8263	7396	8680
ENSG00000135775.14|COG2	1106	1012	1275	949	1059	1212
ENSG00000072756.18|TRNT1	1586	1536	1713	1949	2072	2416
ENSG00000253196.3|ENSG00000253196	0	0	0	0	0	0
ENSG00000238950.1|RNU7-173P	0	0	0	0	0	0
ENSG00000236523.2|NPM1P40	0	0	1	5	0	1
ENSG00000232563.1|CRB3P1	0	0	0	0	0	0
ENSG00000234473.1|ZNF101P2	0	0	3	3	16	9
ENSG00000234091.1|FRMD4A-AS1	0	0	0	0	0	0
ENSG00000250594.2|RNF14P2	0	0	0	0	0	0
ENSG00000204140.10|CLPSL1	0	7	0	0	0	0
ENSG00000166947.15|EPB42	0	0	0	0	0	0
ENSG00000284873.1|OOSP1	0	0	0	0	0	0
ENSG00000212335.1|Y_RNA	0	0	0	0	0	0
ENSG00000222320.1|RNU6-1050P	2	3	0	0	0	6
ENSG00000183251.4|OR51B4	0	0	0	0	0	0
ENSG00000238560.1|Y_RNA	0	0	0	0	0	0
ENSG00000226725.2|PABPC1L2B-AS1	0	0	0	0	0	0
ENSG00000260763.1|ENSG00000260763	3	0	0	0	0	0
ENSG00000272153.1|ENSG00000272153	64	64	42	47	33	54
ENSG00000275025.1|ENSG00000275025	0	0	0	3	2	2
ENSG00000280502.1|Metazoa_SRP	4	9	6	2	7	5
ENSG00000239351.1|NPM1P29	0	0	0	1	0	11
ENSG00000197891.12|SLC22A12	0	0	0	0	0	3
ENSG00000288903.1|ENSG00000288903	0	0	0	0	0	0
ENSG00000283511.2|ENSG00000283511	12	6	7	7	0	5
ENSG00000180329.14|CCDC43	1875	1798	2140	1955	1794	2223
ENSG00000255284.4|GATD1-DT	203	228	140	235	283	199
ENSG00000262003.1|ENSG00000262003	0	20	4	7	20	11
ENSG00000227789.1|MTCYBP7	0	0	0	0	0	0
ENSG00000287505.1|ENSG00000287505	0	0	0	0	0	0
ENSG00000212296.1|SNORD72	51	59	43	35	36	39
ENSG00000248311.1|ENSG00000248311	0	0	0	0	0	0
ENSG00000225774.2|SIRPAP1	0	0	0	0	0	0
ENSG00000229001.1|ACTBP14	0	7	4	0	6	6
ENSG00000122512.17|PMS2	1505	1656	1720	1481	1543	1589
ENSG00000237861.1|ENSG00000237861	0	1	0	0	0	3
ENSG00000279418.1|LINC00244	0	0	0	0	0	0
ENSG00000277565.1|ENSG00000277565	0	0	0	0	0	0
ENSG00000214176.12|PLEKHM1P1	101	74	48	71	59	81
ENSG00000254539.1|ENSG00000254539	2	0	0	0	0	0
ENSG00000113946.4|CLDN16	61	68	51	53	77	95
ENSG00000255582.1|OR10G2	0	0	2	0	0	0
ENSG00000260897.1|DNM1P30	0	0	0	0	0	0
ENSG00000271427.1|ENSG00000271427	0	0	3	3	5	4
ENSG00000203523.3|TAS2R2P	0	0	0	0	3	0
ENSG00000237283.2|ENSG00000237283	0	0	0	0	0	0
ENSG00000252040.1|ENSG00000252040	0	0	0	0	0	0
ENSG00000242534.3|IGKV2D-28	0	0	0	0	0	0
ENSG00000095485.18|CWF19L1	22254	20739	26724	19104	19605	24570
ENSG00000283392.1|ENSG00000283392	0	0	0	0	3	0
ENSG00000271111.1|ENSG00000271111	0	0	0	0	0	0
ENSG00000270388.1|MTCO3P22	0	0	0	0	0	0
ENSG00000109099.16|PMP22	1281	1032	1316	1508	1648	1614
ENSG00000234806.1|RPL26P29	0	0	7	6	4	0
ENSG00000270232.1|MTCYBP22	0	0	0	0	0	0
ENSG00000287223.1|ENSG00000287223	0	0	0	0	0	0
ENSG00000261190.5|LINC02911	0	0	0	0	0	0
ENSG00000290806.1|ENSG00000290806	0	0	0	0	0	0
ENSG00000213892.12|CEACAM16	0	0	5	0	0	0
ENSG00000288895.2|ENSG00000288895	0	3	0	0	0	0
ENSG00000286660.1|ENSG00000286660	0	0	0	0	0	0
ENSG00000155890.4|TRIM42	0	0	0	0	0	0
ENSG00000106733.21|NMRK1	273	197	295	217	261	339
ENSG00000271440.1|ENSG00000271440	0	0	0	0	0	0
ENSG00000246596.8|SIMC1P1	4	20	9	6	22	22
ENSG00000241449.6|ENSG00000241449	0	0	0	0	0	0
ENSG00000280077.1|ENSG00000280077	17	41	30	23	51	78
ENSG00000254488.1|ENSG00000254488	0	0	0	0	0	0
ENSG00000107984.10|DKK1	829	735	975	1215	1207	1072
ENSG00000285030.1|ENSG00000285030	0	0	0	0	0	1
ENSG00000134013.16|LOXL2	3028	3431	3282	3399	5097	2831
ENSG00000110871.15|COQ5	1428	1186	1539	1185	1294	1724
ENSG00000223993.2|LINC02647	0	0	0	0	0	0
ENSG00000284419.1|MIR663A	0	1	1	1	1	1
ENSG00000170291.16|ELP5	4022	3900	4376	3868	3711	4533
ENSG00000187504.6|RPL7P48	0	1	1	1	0	0
ENSG00000273244.1|ENSG00000273244	0	0	0	0	0	0
ENSG00000230295.1|GTF2IP23	13	10	14	22	21	0
ENSG00000201574.1|RNU1-93P	0	1	0	3	0	0
ENSG00000289333.1|ENSG00000289333	0	0	0	0	0	0
ENSG00000165282.15|PIGO	2226	2346	2251	1867	2055	1980
ENSG00000253865.1|ENSG00000253865	0	0	0	0	0	3
ENSG00000252313.1|RNA5SP281	0	0	0	0	0	0
ENSG00000114331.16|ACAP2	2631	2651	3231	3249	3208	3618
ENSG00000233884.2|ENSG00000233884	0	0	0	0	0	0
ENSG00000173275.13|ZNF449	375	356	458	387	407	461
ENSG00000287992.1|ENSG00000287992	0	0	0	0	0	0
ENSG00000249421.2|ADAMTS19-AS1	0	0	0	0	0	0
ENSG00000232281.2|IFNWP15	0	0	0	1	0	0
ENSG00000228004.1|MYCLP2	0	0	0	0	0	0
ENSG00000042445.14|RETSAT	6395	5921	6921	6435	6715	6171
ENSG00000259554.1|ENSG00000259554	0	0	0	0	0	0
ENSG00000246100.5|LINC00900	0	0	0	0	4	0
ENSG00000275930.1|Y_RNA	2	0	0	1	3	5
ENSG00000108639.8|SYNGR2	21708	23124	22803	17643	19298	19769
ENSG00000218069.2|RSL24D1P1	1	0	0	0	0	0
ENSG00000236394.2|ENSG00000236394	0	0	0	4	0	0
ENSG00000258567.1|DUX4L16	0	0	0	0	0	0
ENSG00000185247.15|MAGEA11	0	0	0	0	0	0
ENSG00000270387.1|ENSG00000270387	8	0	0	7	11	0
ENSG00000291309.2|LY6S	0	0	0	0	0	3
ENSG00000066583.12|ISOC1	2346	1922	2312	2081	2292	2586
ENSG00000226081.2|USP12PX	0	0	0	0	0	0
ENSG00000100253.13|MIOX	0	0	0	5	6	9
ENSG00000276965.1|ENSG00000276965	1	1	1	1	1	1
ENSG00000207029.1|RNU6-43P	2	3	3	2	4	2
ENSG00000235446.2|LINC02791	0	0	0	0	0	0
ENSG00000184428.13|TOP1MT	3245	3231	3477	3108	3712	3595
ENSG00000264511.1|MIR3678	0	0	0	0	0	1
ENSG00000252628.2|RNU6-453P	0	0	0	0	0	0
ENSG00000162576.17|MXRA8	145	104	103	76	119	109
ENSG00000261557.1|EEF1A1P38	1	0	0	0	1	1
ENSG00000235821.1|IFITM4P	0	2	8	8	11	4
ENSG00000293022.1|ENSG00000293022	15	8	31	0	0	14
ENSG00000165215.6|CLDN3	0	0	0	0	4	0
ENSG00000263271.1|ENSG00000263271	0	0	0	0	0	0
ENSG00000266530.1|MIR4318	0	0	0	0	0	0
ENSG00000099290.17|WASHC2A	4452	4297	5316	5842	5781	5084
ENSG00000222412.1|Y_RNA	0	0	0	0	0	0
ENSG00000200256.1|Y_RNA	0	0	0	0	2	1
ENSG00000171552.14|BCL2L1	14188	13999	15283	11742	15175	14218
ENSG00000113811.12|SELENOK	2329	1977	2479	2334	2123	3104
ENSG00000178233.18|TMEM151B	28	45	32	12	30	35
ENSG00000287043.1|ENSG00000287043	0	0	0	0	0	0
ENSG00000222205.1|RNA5SP266	0	0	0	0	0	0
ENSG00000286638.2|ENSG00000286638	43	12	45	35	29	44
ENSG00000221745.3|MIR1197	0	0	0	0	0	0
ENSG00000231384.1|NAP1L5P1	4	3	3	8	16	7
ENSG00000237551.1|RPL21P74	0	0	0	0	2	4
ENSG00000262833.1|ENSG00000262833	21	10	11	8	14	17
ENSG00000243546.3|RN7SL108P	1	1	1	1	1	1
ENSG00000286939.1|ENSG00000286939	11	4	0	4	4	6
ENSG00000259674.1|RPL7AP75	1	0	3	7	0	0
ENSG00000236944.1|MIX23P2	0	0	0	0	0	0
ENSG00000207207.1|Y_RNA	0	0	0	0	0	0
ENSG00000110696.10|C11orf58	6937	6354	7572	6794	6746	8499
ENSG00000236890.2|ENSG00000236890	4	0	8	4	14	6
ENSG00000184840.12|TMED9	16074	14839	16712	16393	16285	16147
ENSG00000273098.3|ENSG00000273098	0	0	0	0	0	0
ENSG00000234167.1|ELOBP4	8	6	1	5	2	0
ENSG00000279617.1|ENSG00000279617	0	0	0	0	0	0
ENSG00000251987.1|SNORD63	0	0	0	0	0	0
ENSG00000226813.3|LINC01941	0	0	0	0	0	0
ENSG00000141552.18|ANAPC11	7853	6674	7766	6227	6043	6967
ENSG00000196440.12|ARMCX4	0	0	0	0	0	0
ENSG00000184867.14|ARMCX2	0	0	0	4	0	0
ENSG00000025770.19|NCAPH2	15984	16333	15480	13440	15677	14426
ENSG00000278463.2|H2AC4	26268	26618	20759	7223	10968	18620
ENSG00000240808.1|RPL34P24	0	0	0	0	3	10
ENSG00000259704.3|ENSG00000259704	0	0	0	0	0	0
ENSG00000287517.1|ENSG00000287517	0	0	0	0	0	0
ENSG00000117602.13|RCAN3	503	485	586	497	466	524
ENSG00000204991.11|SPIRE2	694	681	737	1009	1092	785
ENSG00000287222.1|ENSG00000287222	295	254	355	443	451	314
ENSG00000265373.2|MIR3180-2	0	0	0	0	0	0
ENSG00000290453.1|ENSG00000290453	57	57	67	32	63	119
ENSG00000157224.16|CLDN12	1254	1187	1707	1300	1369	1336
ENSG00000136231.14|IGF2BP3	1281	1391	1667	1487	1787	1857
ENSG00000253664.1|ENSG00000253664	0	0	0	0	0	0
ENSG00000258193.1|ENSG00000258193	0	0	0	0	0	0
ENSG00000242610.2|OR5BH1P	0	0	0	0	0	0
ENSG00000290664.1|ENSG00000290664	0	0	0	0	0	0
ENSG00000139304.16|PTPRQ	0	0	0	0	0	0
ENSG00000287652.1|ENSG00000287652	0	0	0	0	6	2
ENSG00000259285.1|ALDH1A2-AS1	0	0	0	0	0	0
ENSG00000168522.13|FNTA	3260	2730	3672	3289	3523	3128
ENSG00000293346.1|ENSG00000293346	0	0	0	0	0	0
ENSG00000154978.13|VOPP1	11656	9945	11504	10441	10820	10896
ENSG00000258630.3|LINC02292	2	4	1	4	4	4
ENSG00000233296.2|TMEM18-DT	12	14	10	11	17	20
ENSG00000275173.1|ENSG00000275173	0	0	0	0	0	0
ENSG00000134909.19|ARHGAP32	443	490	537	737	851	555
ENSG00000277147.9|LINC00869	0	0	0	0	0	0
ENSG00000146094.16|DOK3	242	230	254	293	492	322
ENSG00000254569.1|ENSG00000254569	0	0	0	0	0	0
ENSG00000201180.1|RNU6-115P	0	0	0	0	0	0
ENSG00000225066.1|MDM4P1	0	0	0	0	0	0
ENSG00000241756.3|RN7SL83P	0	0	0	0	0	0
ENSG00000287620.1|ENSG00000287620	8	7	10	15	4	12
ENSG00000290721.1|ENSG00000290721	23	13	11	18	12	21
ENSG00000287599.1|ENSG00000287599	0	6	0	11	9	6
ENSG00000212413.1|RNU11-3P	0	0	0	4	5	2
ENSG00000278972.1|ENSG00000278972	0	0	0	0	0	0
ENSG00000196834.14|POTEI	3	1	1	4	1	1
ENSG00000239453.1|SIDT1-AS1	0	0	0	0	0	0
ENSG00000146453.13|PNLDC1	8	9	3	34	24	30
ENSG00000287410.1|ENSG00000287410	0	0	0	0	0	0
ENSG00000235989.4|MORC2-AS1	5	10	19	9	29	15
ENSG00000289964.1|ENSG00000289964	0	0	0	0	0	0
ENSG00000293546.1|ALG1L9P	20	14	69	21	24	14
ENSG00000290726.2|FAM41AY2	0	0	0	0	0	0
ENSG00000173821.20|RNF213	6052	6741	7670	10954	17352	9188
ENSG00000207742.3|MIR487A	0	0	0	0	0	0
ENSG00000003056.8|M6PR	42802	38490	45452	44310	38438	39063
ENSG00000111203.13|ITFG2	1523	1457	1553	1224	1504	1414
ENSG00000287329.1|ENSG00000287329	2	0	0	0	1	5
ENSG00000206418.5|RAB12	1719	1728	2207	1577	1730	1831
ENSG00000224970.2|ENSG00000224970	0	0	0	0	0	0
ENSG00000204456.4|ENSG00000204456	0	0	0	0	0	0
ENSG00000248553.1|OR52H2P	0	0	0	0	3	0
ENSG00000277655.1|ENSG00000277655	0	0	0	0	0	0
ENSG00000236907.1|ENSG00000236907	0	0	0	0	0	0
ENSG00000163584.18|RPL22L1	3673	2809	3517	2096	1996	2413
ENSG00000211941.3|IGHV3-11	0	0	0	0	0	0
ENSG00000163631.19|ALB	0	0	0	0	0	0
ENSG00000213420.8|GPC2	16	21	31	13	14	30
ENSG00000278041.1|ENSG00000278041	0	0	0	0	0	0
ENSG00000231206.2|HNRNPA1P25	0	5	0	0	0	0
ENSG00000250643.1|ENSG00000250643	0	0	0	0	0	0
ENSG00000206737.1|RNVU1-18	39452	20660	25902	24781	29496	30570
ENSG00000290378.1|ENSG00000290378	0	0	0	0	0	0
ENSG00000106631.8|MYL7	0	0	0	0	0	0
ENSG00000279770.1|LINC00552	0	0	0	0	0	0
ENSG00000293558.1|ENSG00000293558	0	0	0	0	0	0
ENSG00000249112.1|ENSG00000249112	0	0	0	0	0	0
ENSG00000251919.1|RNU7-105P	0	0	0	0	1	0
ENSG00000188931.4|CFAP126	47	78	95	102	210	94
ENSG00000176635.18|HORMAD2	0	0	0	0	0	0
ENSG00000177788.7|RAB4A-AS1	438	468	524	684	792	585
ENSG00000292995.1|TPRXL	0	0	0	0	0	0
ENSG00000263510.1|MIR4497	0	0	0	0	0	0
ENSG00000256280.1|ATP5MGP1	0	0	0	0	4	0
ENSG00000154529.15|CNTNAP3B	1739	1631	1865	1650	2084	1923
ENSG00000104755.16|ADAM2	0	0	0	0	0	0
ENSG00000075407.19|ZNF37A	504	457	671	941	1174	814
ENSG00000229067.1|ENSG00000229067	0	0	0	0	1	1
ENSG00000100121.14|GGTLC2	0	0	0	2	4	0
ENSG00000233077.2|LINC01271	0	25	26	13	0	46
ENSG00000276445.1|ENSG00000276445	6	0	8	7	11	18
ENSG00000066027.12|PPP2R5A	2635	2156	2533	2257	2654	2448
ENSG00000137404.15|NRM	591	610	572	563	615	635
ENSG00000201583.1|RN7SKP191	0	0	1	1	1	0
ENSG00000130707.18|ASS1	383	398	449	699	512	527
ENSG00000131732.12|ZCCHC9	1815	1619	2320	2003	2067	2343
ENSG00000101191.17|DIDO1	6661	7210	7631	6884	9137	6820
ENSG00000274017.1|Metazoa_SRP	3	2	2	1	2	1
ENSG00000237026.1|ENSG00000237026	3	0	0	0	5	0
ENSG00000159593.15|NAE1	4462	4135	5397	3972	3743	4872
ENSG00000258507.1|ENSG00000258507	0	0	0	0	0	0
ENSG00000177951.18|BET1L	1325	1484	1354	1441	1718	1413
ENSG00000224907.1|RPL21P91	0	0	0	0	0	0
ENSG00000264127.1|SCML2P1	0	0	0	0	0	0
ENSG00000167664.9|TMIGD2	0	0	0	0	0	0
ENSG00000278859.1|ENSG00000278859	0	0	0	0	0	0
ENSG00000147082.18|CCNB3	25	28	22	18	25	25
ENSG00000229230.3|MT1P3	103	98	143	90	137	126
ENSG00000258907.2|PSMB3P1	0	0	0	0	0	0
ENSG00000273331.1|TM4SF19-DYNLT2B	334	261	220	267	331	127
ENSG00000260223.2|ENSG00000260223	0	0	0	0	0	0
ENSG00000165669.14|FAM204A	1637	1535	1970	1715	1804	1838
ENSG00000165782.11|PIP4P1	2700	2616	3030	3769	2983	3025
ENSG00000234124.7|CSN1S2AP	0	0	0	0	0	0
ENSG00000249135.1|ENSG00000249135	0	0	0	0	0	0
ENSG00000262188.4|LINC01978	0	0	0	0	0	0
ENSG00000259467.1|NDUFAF4P1	3	0	3	11	1	7
ENSG00000213601.3|KRT18P19	1	7	0	6	8	1
ENSG00000165457.15|FOLR2	0	0	3	0	3	0
ENSG00000143429.13|LSP1P4	157	47	132	199	83	150
ENSG00000021645.20|NRXN3	0	0	0	2	2	0
ENSG00000269564.2|ENSG00000269564	0	0	0	0	0	0
ENSG00000288891.2|ENSG00000288891	321	244	295	376	350	290
ENSG00000280314.4|OR8K3	0	0	3	0	0	0
ENSG00000214553.12|LRRC37A11P	0	0	0	4	0	0
ENSG00000250913.2|USP17L23	1	1	1	0	0	0
ENSG00000226624.1|RPL13AP16	1	1	1	1	11	4
ENSG00000285902.1|ENSG00000285902	0	0	0	0	0	0
ENSG00000240344.10|PPIL3	982	864	1126	900	711	869
ENSG00000171960.12|PPIH	4582	4123	4753	4074	4158	4826
ENSG00000262983.1|ENSG00000262983	0	0	0	0	0	0
ENSG00000288082.1|ENSG00000288082	4	0	0	0	0	0
ENSG00000185933.7|CALHM1	9	11	10	6	14	13
ENSG00000104983.8|CCDC61	255	208	205	139	227	181
ENSG00000266693.1|OR4K8P	0	0	0	0	0	0
ENSG00000251018.2|HMMR-AS1	6	0	3	6	0	2
ENSG00000261435.1|ENSG00000261435	0	0	0	0	0	0
ENSG00000288946.1|ENSG00000288946	0	0	0	0	0	0
ENSG00000156875.14|MFSD14A	4892	3976	5068	4665	4171	3510
ENSG00000280321.1|ENSG00000280321	7	7	2	3	10	14
ENSG00000188101.5|ALOX15P2	0	0	0	0	3	0
ENSG00000253286.6|ENSG00000253286	0	0	0	0	0	0
ENSG00000230595.1|RSL24D1P2	0	0	0	0	0	0
ENSG00000213155.4|ZCCHC10P1	0	0	0	0	0	0
[truncated: 61,141 more rows]

## Sheet: DEGs
GENE ID	baseMean	log2FoldChange	lfcSE	stat	pvalue	padj
ENSG00000216866.5|RPS2P55	188.512	-0.721224	0.248191	-2.90592	0.00366174	0.0227037
ENSG00000080189.15|SLC35C2	5046.51	-0.587433	0.105456	-5.57042	2.54122e-08	1.76943e-06
ENSG00000183153.7|GJD3	424.457	-0.599022	0.186665	-3.20908	0.00133161	0.0108393
ENSG00000277011.1|ENSG00000277011	557.983	-0.606008	0.16543	-3.66322	0.00024906	0.00303268
ENSG00000109089.7|CDR2L	2151.2	0.635158	0.123526	5.1419	2.71968e-07	1.30353e-05
ENSG00000168237.18|GLYCTK	1200.95	-0.688113	0.12091	-5.69114	1.26196e-08	9.74796e-07
ENSG00000129484.14|PARP2	1723.23	1.00536	0.152538	6.59092	4.37123e-11	8.00367e-09
ENSG00000137642.13|SORL1	304.543	1.04352	0.237698	4.39012	1.13287e-05	0.000259685
ENSG00000108773.11|KAT2A	2413.68	0.599576	0.153124	3.91562	9.01715e-05	0.00132017
ENSG00000256393.1|RPL41P5	224.537	-0.67932	0.24123	-2.81606	0.00486161	0.0279035
ENSG00000204947.9|ZNF425	222.401	0.743169	0.250981	2.96106	0.00306586	0.0199995
ENSG00000232065.2|LINC01063	72.2269	1.19155	0.387805	3.07255	0.00212235	0.0152208
ENSG00000143442.24|POGZ	944.939	0.611666	0.209887	2.91426	0.00356532	0.0222923
ENSG00000138078.16|PREPL	2207.29	0.650081	0.127339	5.10512	3.30576e-07	1.50392e-05
ENSG00000175352.12|NRIP3	272.41	-0.637598	0.242978	-2.6241	0.00868792	0.0427223
ENSG00000259155.2|STK16P1	52.8316	-3.04456	0.643649	-4.73015	2.24352e-06	7.03461e-05
ENSG00000135541.22|AHI1	604.187	0.585195	0.164444	3.55863	0.000372791	0.00412601
ENSG00000108561.8|C1QBP	36161.8	-0.633098	0.158474	-3.99496	6.4706e-05	0.00101874
ENSG00000167595.16|PROSER3	432.915	-0.605166	0.177883	-3.40204	0.000668843	0.00642584
ENSG00000258315.5|C17orf49	804.9	-0.691799	0.227031	-3.04715	0.00231019	0.0161921
ENSG00000115840.14|SLC25A12	1795.93	-0.903707	0.113012	-7.99656	1.27943e-15	7.90633e-13
ENSG00000278463.2|H2AC4	18669.9	-1.15337	0.414292	-2.78396	0.00536993	0.0299742
ENSG00000173821.20|RNF213	9441.86	0.729403	0.163483	4.46163	8.13377e-06	0.000202403
ENSG00000163584.18|RPL22L1	2767.55	-0.753735	0.130439	-5.77843	7.54004e-09	6.46395e-07
ENSG00000075407.19|ZNF37A	744.373	0.710442	0.170679	4.16245	3.14849e-05	0.000582234
ENSG00000166557.14|TMED3	8634.79	-0.645394	0.108278	-5.9605	2.5147e-09	2.60808e-07
ENSG00000271533.1|ENSG00000271533	69.9013	1.28056	0.409846	3.12449	0.00178114	0.0133347
ENSG00000106211.10|HSPB1	4980.22	1.4384	0.154595	9.30435	1.34821e-20	1.53809e-17
ENSG00000083097.15|DOP1A	626.987	0.599531	0.149689	4.00517	6.19716e-05	0.000981945
ENSG00000272735.2|ENSG00000272735	84.7547	0.988814	0.345775	2.85971	0.00424032	0.0252057
ENSG00000205763.16|RP9P	119.571	-0.887108	0.318888	-2.78188	0.00540448	0.0300652
ENSG00000178814.17|OPLAH	1127.34	-0.693216	0.124984	-5.54645	2.91525e-08	1.98331e-06
ENSG00000257315.4|ZBED6	1652.23	1.15696	0.451268	2.5638	0.0103533	0.0485148
ENSG00000276966.3|H4C5	24254.8	-0.837769	0.295472	-2.83535	0.00457751	0.0266964
ENSG00000200972.1|RNU5A-8P	752.101	-1.23211	0.16916	-7.28371	3.24768e-13	1.11301e-10
ENSG00000117016.10|RIMS3	353.045	-1.00015	0.205926	-4.85685	1.19267e-06	4.28293e-05
ENSG00000258311.5|ENSG00000258311	583.702	-0.758934	0.209414	-3.62408	0.00028999	0.00339451
ENSG00000069998.12|HDHD5	6362.52	-0.586485	0.102676	-5.71198	1.11669e-08	8.86192e-07
ENSG00000228261.1|ITPRIP-AS1	51.1183	1.18476	0.45967	2.57743	0.0099539	0.0473009
ENSG00000168566.13|SNRNP48	1298.41	0.616273	0.147742	4.17129	3.02884e-05	0.000565041
ENSG00000267348.3|GEMIN7-AS1	86.4441	1.30062	0.395897	3.28525	0.00101891	0.00878571
ENSG00000173085.15|COQ2	667.633	-0.844125	0.152453	-5.53695	3.07777e-08	2.07484e-06
ENSG00000149231.16|CCDC82	833.571	0.685193	0.159425	4.29791	1.72417e-05	0.000365825
ENSG00000125650.5|PSPN	327.304	1.04293	0.190179	5.48392	4.15998e-08	2.69418e-06
ENSG00000177410.13|ZFAS1	19218.8	-0.900918	0.109527	-8.22553	1.94328e-16	1.31004e-13
ENSG00000288637.1|ENSG00000288637	52.0619	1.92976	0.552924	3.49009	0.000482851	0.00501482
ENSG00000166263.13|STXBP4	592.408	0.78944	0.160525	4.91787	8.74914e-07	3.30174e-05
ENSG00000153094.26|BCL2L11	475.871	0.594435	0.214826	2.76705	0.00565665	0.0310029
ENSG00000175105.8|ZNF654	616.755	0.685154	0.15921	4.30345	1.68159e-05	0.000359567
ENSG00000106258.16|CYP3A5	217.005	0.727611	0.252967	2.87631	0.00402355	0.0243664
ENSG00000175054.16|ATR	2043.12	0.599623	0.122228	4.90579	9.30528e-07	3.48502e-05
ENSG00000290376.1|HERC2P3	173.351	0.814921	0.247422	3.29365	0.000988952	0.00861254
ENSG00000177030.19|DEAF1	1365.34	-0.812146	0.144012	-5.63942	1.70626e-08	1.27164e-06
ENSG00000249637.4|ANKHD1-DT	234.055	-1.14766	0.226311	-5.07117	3.95379e-07	1.71961e-05
ENSG00000145348.17|TBCK	287.019	0.74727	0.224673	3.32604	0.000880907	0.00792616
ENSG00000122482.22|ZNF644	3329.16	0.720428	0.111673	6.45121	1.10964e-10	1.69661e-08
ENSG00000122971.9|ACADS	867.155	-0.70804	0.135718	-5.21699	1.81851e-07	9.39733e-06
ENSG00000102786.15|INTS6	3073.99	0.640329	0.107498	5.95668	2.57411e-09	2.65115e-07
ENSG00000160223.18|ICOSLG	1238.51	0.664175	0.194605	3.41294	0.000642653	0.00623769
ENSG00000232748.3|ENSG00000232748	202.709	-1.00191	0.375902	-2.66536	0.00769065	0.0389491
ENSG00000100802.15|C14orf93	224.244	-0.621144	0.23623	-2.62941	0.00855336	0.0421725
ENSG00000267469.1|ENSG00000267469	198.154	-1.04506	0.264399	-3.95259	7.73083e-05	0.00117115
ENSG00000197530.13|MIB2	1715.82	0.851509	0.121092	7.03193	2.03693e-12	5.5944e-10
ENSG00000115602.17|IL1RL1	696.073	1.13682	0.208157	5.46134	4.72567e-08	3.02096e-06
ENSG00000099875.16|MKNK2	30504.7	0.625905	0.122108	5.12582	2.96246e-07	1.39924e-05
ENSG00000169629.12|RGPD8	1040.73	0.684557	0.132267	5.17558	2.27205e-07	1.1195e-05
ENSG00000145819.18|ARHGAP26	262.678	1.0158	0.21219	4.78724	1.69094e-06	5.6488e-05
ENSG00000011304.22|PTBP1	50266.6	-0.593975	0.0896789	-6.62335	3.51145e-11	6.59219e-09
ENSG00000110172.12|CHORDC1	6035.77	0.850206	0.125522	6.77337	1.25819e-11	2.62821e-09
ENSG00000113300.13|CNOT6	1186.13	0.659653	0.175916	3.74982	0.00017696	0.00228614
ENSG00000076641.4|PAG1	96.3744	0.939671	0.34179	2.74927	0.00597283	0.0321886
ENSG00000171889.7|MIR31HG	162.831	1.15461	0.354061	3.26105	0.00111001	0.00938576
ENSG00000237550.8|ENSG00000237550	12366.7	-0.700105	0.126827	-5.52015	3.38706e-08	2.24257e-06
ENSG00000199477.1|SNORA31	722.78	0.718399	0.166527	4.314	1.60325e-05	0.000345977
ENSG00000135636.16|DYSF	131.735	1.15086	0.302935	3.79902	0.000145267	0.0019427
ENSG00000163734.4|CXCL3	412.705	-0.804205	0.18073	-4.44975	8.59698e-06	0.000211096
ENSG00000182993.5|C12orf60	161.862	0.715955	0.248431	2.88191	0.00395273	0.024085
ENSG00000169136.13|ATF5	2952.1	-0.742468	0.10954	-6.77804	1.21814e-11	2.6183e-09
ENSG00000135486.19|HNRNPA1	43220.6	-1.1275	0.143603	-7.85145	4.11248e-15	2.25897e-12
ENSG00000095066.12|HOOK2	379.85	0.732276	0.193442	3.78551	0.000153391	0.00202939
ENSG00000154229.12|PRKCA	1566.1	0.743941	0.172656	4.3088	1.6414e-05	0.000352295
ENSG00000091844.8|RGS17	561.142	0.927476	0.161142	5.75563	8.63171e-09	7.15178e-07
ENSG00000102996.5|MMP15	701.748	0.766927	0.176407	4.34749	1.37706e-05	0.000304824
ENSG00000263826.1|ENSG00000263826	1017.31	-0.626741	0.150446	-4.1659	3.10129e-05	0.000575276
ENSG00000099194.6|SCD	10069.1	0.58673	0.137201	4.27642	1.8992e-05	0.000395604
ENSG00000136002.21|ARHGEF4	213.849	0.634902	0.231878	2.73808	0.0061799	0.0329454
ENSG00000149311.22|ATM	4161.9	0.636262	0.113208	5.6203	1.90627e-08	1.40656e-06
ENSG00000279483.2|ENSG00000279483	375.932	-0.752564	0.201544	-3.734	0.000188465	0.00241167
ENSG00000230124.8|ACBD6	2603.27	-0.725372	0.120143	-6.03755	1.5647e-09	1.7525e-07
ENSG00000174373.17|RALGAPA1	1412	0.585319	0.12747	4.59183	4.39368e-06	0.000123181
ENSG00000015568.13|RGPD5	963.655	0.604361	0.135756	4.4518	8.51523e-06	0.000209735
ENSG00000139323.14|POC1B	492.009	0.671103	0.167305	4.01126	6.03965e-05	0.000965237
ENSG00000197385.6|ZNF860	231.636	0.641829	0.206208	3.11253	0.0018549	0.0137826
ENSG00000182324.7|KCNJ14	171.253	0.881199	0.304152	2.89723	0.00376469	0.0231693
ENSG00000111885.7|MAN1A1	275.769	0.597776	0.223281	2.67724	0.00742319	0.0378718
ENSG00000185875.13|THNSL1	239.751	0.633637	0.247219	2.56305	0.0103756	0.0485734
ENSG00000105499.14|PLA2G4C	254.445	0.603421	0.208577	2.89303	0.00381544	0.0233637
ENSG00000128710.6|HOXD10	88.8758	-1.15728	0.337115	-3.43289	0.000597182	0.00587918
ENSG00000179859.10|RNF227	275.61	0.632465	0.226538	2.79187	0.00524046	0.0294845
ENSG00000172977.13|KAT5	3152.05	-0.813782	0.114801	-7.08863	1.35446e-12	4.13426e-10
ENSG00000171246.7|NPTX1	3745.89	1.26956	0.147916	8.58294	9.24792e-18	6.85779e-15
ENSG00000123136.15|DDX39A	10222.3	-0.634826	0.097481	-6.5123	7.40063e-11	1.20614e-08
ENSG00000196912.13|ANKRD36B	754.527	0.594736	0.142016	4.18782	2.81651e-05	0.000532803
ENSG00000162923.18|WDR26	2508.46	0.747598	0.160217	4.66615	3.069e-06	9.17668e-05
ENSG00000073605.19|GSDMB	199.098	1.25955	0.227139	5.54528	2.93481e-08	1.9875e-06
ENSG00000257524.6|ENSG00000257524	1692.04	2.07651	0.70898	2.92887	0.00340197	0.0215987
ENSG00000148187.18|MRRF	3265.98	-0.608309	0.101348	-6.00217	1.94697e-09	2.09243e-07
ENSG00000124006.15|OBSL1	801.239	0.646415	0.137586	4.69826	2.62386e-06	7.94173e-05
ENSG00000185838.14|GNB1L	1822.48	0.812136	0.124912	6.50166	7.94397e-11	1.25337e-08
ENSG00000197969.14|VPS13A	1147.09	0.660914	0.125301	5.2746	1.33046e-07	7.30816e-06
ENSG00000201558.1|RNVU1-6	479.861	-1.06606	0.254407	-4.19036	2.78516e-05	0.000528774
ENSG00000135951.16|TSGA10	331.464	0.605822	0.180152	3.36285	0.000771433	0.00718664
ENSG00000125089.18|SH3TC1	226.162	0.840576	0.234802	3.57994	0.000343672	0.0038731
ENSG00000198829.6|SUCNR1	47.5786	1.63335	0.567841	2.87641	0.00402222	0.0243664
ENSG00000005022.6|SLC25A5	45550.6	-0.590083	0.102327	-5.76662	8.08779e-09	6.84409e-07
ENSG00000180155.20|LYNX1	110.343	0.764295	0.293041	2.60815	0.00910318	0.044231
ENSG00000203724.11|C1orf53	169.439	-0.87334	0.288598	-3.02615	0.00247687	0.0170224
ENSG00000289882.1|ENSG00000289882	67.1237	-1.01948	0.379825	-2.68408	0.00727304	0.0372725
ENSG00000163472.19|TMEM79	926.115	0.954305	0.139684	6.83188	8.38068e-12	1.91221e-09
ENSG00000212124.2|TAS2R19	43.1598	2.59417	0.607666	4.26908	1.96282e-05	0.00040544
ENSG00000131188.12|PRR7	779.239	-0.660216	0.177766	-3.71396	0.000204039	0.00256581
ENSG00000184363.10|PKP3	3406.91	-0.788014	0.141075	-5.58578	2.3266e-08	1.67504e-06
ENSG00000177888.8|ZBTB41	701.252	0.807496	0.140061	5.76532	8.15038e-09	6.84409e-07
ENSG00000164171.11|ITGA2	1639.13	0.803488	0.133174	6.03338	1.60562e-09	1.77709e-07
ENSG00000017260.20|ATP2C1	3023.39	0.718333	0.128314	5.59823	2.16546e-08	1.56663e-06
ENSG00000198910.14|L1CAM	705.552	0.751262	0.232415	3.23242	0.00122747	0.0101589
ENSG00000108848.16|LUC7L3	2308.11	0.601388	0.125475	4.79288	1.64404e-06	5.53909e-05
ENSG00000277693.2|ENSG00000277693	1001.86	0.619372	0.159569	3.88153	0.0001038	0.00147882
ENSG00000289579.1|ENSG00000289579	575.15	-0.811674	0.172329	-4.71002	2.47691e-06	7.57424e-05
ENSG00000151929.10|BAG3	1836.49	0.808952	0.125499	6.4459	1.14917e-10	1.73912e-08
ENSG00000189057.11|FAM111B	1992.18	0.917216	0.127106	7.21615	5.34819e-13	1.76265e-10
ENSG00000186889.10|TMEM17	68.7386	-1.32663	0.413834	-3.20571	0.00134729	0.0109189
ENSG00000178691.11|SUZ12	1593.03	0.789868	0.146673	5.38522	7.23563e-08	4.3097e-06
ENSG00000198900.7|TOP1	3152.76	0.950828	0.352362	2.69844	0.00696648	0.0361258
ENSG00000004766.17|VPS50	1638.37	0.604345	0.131028	4.61232	3.98203e-06	0.000114231
ENSG00000280614.1|ENSG00000280614	1563.11	0.949232	0.170971	5.55202	2.82395e-08	1.93118e-06
ENSG00000287515.1|ENSG00000287515	139.328	0.80292	0.269247	2.9821	0.00286283	0.0189886
ENSG00000133216.17|EPHB2	650.371	0.696483	0.169411	4.11121	3.93588e-05	0.000691624
ENSG00000160712.13|IL6R	2498.34	0.652293	0.140905	4.6293	3.66903e-06	0.000107117
ENSG00000081791.9|DELE1	2257.92	-0.710141	0.115953	-6.1244	9.10262e-10	1.07144e-07
ENSG00000223617.3|LINC00370	276.371	0.769939	0.247635	3.10916	0.00187619	0.0139199
ENSG00000293594.1|ENSG00000293594	190.336	-0.65184	0.238989	-2.72749	0.00638176	0.0337065
ENSG00000227063.5|RPL41P1	1073.97	-0.739162	0.165588	-4.46385	8.04995e-06	0.000200654
ENSG00000163638.13|ADAMTS9	2456.53	0.894769	0.137817	6.49245	8.44527e-11	1.31844e-08
ENSG00000130768.15|SMPDL3B	71.5157	1.61129	0.371297	4.33963	1.4272e-05	0.000314047
ENSG00000070081.18|NUCB2	425.543	0.662797	0.182044	3.64086	0.000271731	0.00324075
ENSG00000282386.1|ENSG00000282386	153.436	-0.770168	0.249412	-3.08794	0.0020155	0.01466
ENSG00000076716.9|GPC4	114.759	0.959069	0.346984	2.76401	0.00570951	0.0311899
ENSG00000225361.4|PPP1R26-AS1	149.017	0.726682	0.279675	2.59832	0.00936825	0.0452133
ENSG00000261326.5|LINC01355	147.456	0.895319	0.279575	3.20243	0.00136271	0.0109944
ENSG00000137812.21|KNL1	2215.11	0.752888	0.13053	5.76793	8.02489e-09	6.84006e-07
ENSG00000290263.1|ENSG00000290263	190.15	2.02312	0.645494	3.13421	0.00172315	0.0130025
ENSG00000197238.5|H4C11	83675.8	-1.0936	0.357283	-3.06087	0.00220695	0.015631
ENSG00000267493.4|CIRBP-AS1	146.702	-0.739781	0.275321	-2.68697	0.00721029	0.0371047
ENSG00000251562.11|MALAT1	41141.6	0.607017	0.151637	4.0031	6.25184e-05	0.000989552
ENSG00000067334.14|DNTTIP2	3961	0.616448	0.101847	6.05271	1.42426e-09	1.63746e-07
ENSG00000221821.4|C6orf226	299.094	-1.04977	0.234916	-4.46871	7.86945e-06	0.000197817
ENSG00000198707.17|CEP290	542.843	0.593333	0.164172	3.61409	0.0003014	0.00349497
ENSG00000125458.7|NT5C	2433.85	-0.775959	0.131551	-5.89853	3.66763e-09	3.60555e-07
ENSG00000212123.4|PRR22	242.41	-0.708327	0.229309	-3.08896	0.00200859	0.0146314
ENSG00000110427.17|KIAA1549L	594.061	0.740124	0.211399	3.50108	0.000463373	0.0048533
ENSG00000173726.11|TOMM20	8590.21	-0.732375	0.100195	-7.30949	2.68164e-13	9.94287e-11
ENSG00000207205.1|RNVU1-15	533.701	-0.828809	0.186187	-4.4515	8.52741e-06	0.000209735
ENSG00000135976.21|ANKRD36	1433.8	0.712326	0.120829	5.89532	3.73947e-09	3.64869e-07
ENSG00000267426.5|ENSG00000267426	227.294	0.929515	0.350824	2.64952	0.00806061	0.0404108
ENSG00000042062.13|RIPOR3	273.234	-0.597268	0.215018	-2.77776	0.00547343	0.0303301
ENSG00000128872.10|TMOD2	302.183	0.592943	0.205731	2.88212	0.00395004	0.024085
ENSG00000198064.15|NPIPB13	223.707	0.814104	0.242061	3.36322	0.000770393	0.00718145
ENSG00000032219.19|ARID4A	382.658	0.85915	0.193785	4.43353	9.27039e-06	0.00022356
ENSG00000111907.21|TPD52L1	169.59	0.853838	0.242672	3.51849	0.000434015	0.00462419
ENSG00000111186.13|WNT5B	6809	-0.595065	0.120951	-4.91986	8.66051e-07	3.27663e-05
ENSG00000181577.16|LINC03040	59.4978	1.04786	0.409956	2.55602	0.0105877	0.0492864
ENSG00000240184.7|PCDHGC3	1929.88	0.902295	0.165791	5.44237	5.25769e-08	3.34664e-06
ENSG00000161547.17|SRSF2	21149.2	-0.655384	0.100372	-6.52952	6.59787e-11	1.09947e-08
ENSG00000291131.1|ENSG00000291131	318.566	0.646018	0.205933	3.13703	0.00170667	0.0129009
ENSG00000139438.6|FAM222A	432.313	1.24418	0.208931	5.95495	2.60146e-09	2.66084e-07
ENSG00000127081.14|ZNF484	766.033	0.657109	0.135832	4.83764	1.31387e-06	4.65061e-05
ENSG00000134574.12|DDB2	3357.11	-0.690463	0.102932	-6.70797	1.97348e-11	3.95522e-09
ENSG00000102038.16|SMARCA1	1654.06	0.649347	0.125077	5.19159	2.08502e-07	1.03768e-05
ENSG00000275342.6|PRAG1	565.279	0.701552	0.177461	3.95327	7.70913e-05	0.00117026
ENSG00000121390.19|PSPC1	6276.76	-0.676236	0.11634	-5.81258	6.15185e-09	5.59743e-07
ENSG00000285725.1|ENSG00000285725	654.069	-0.58917	0.140717	-4.18692	2.82772e-05	0.00053424
ENSG00000165801.10|ARHGEF40	342.858	1.14297	0.191095	5.98117	2.21542e-09	2.34693e-07
ENSG00000135074.16|ADAM19	339.03	0.592965	0.217638	2.72454	0.00643912	0.0339128
ENSG00000230551.4|ENSG00000230551	999.632	1.24843	0.414681	3.01058	0.00260748	0.0176986
ENSG00000187801.15|ZFP69B	292.878	0.795375	0.232526	3.42058	0.000624869	0.00610101
ENSG00000129566.13|TEP1	3301.11	0.833616	0.175378	4.75326	2.0016e-06	6.4382e-05
ENSG00000199293.1|SNORA21	581.488	-0.594676	0.186224	-3.19333	0.00140642	0.0111902
ENSG00000273066.5|ENSG00000273066	604.08	-0.922222	0.180646	-5.10514	3.30552e-07	1.50392e-05
ENSG00000264575.1|LINC00526	105.523	-0.822614	0.320672	-2.56528	0.0103093	0.0483394
ENSG00000196689.13|TRPV1	108.919	1.06226	0.30587	3.4729	0.000514862	0.00526252
ENSG00000136870.11|ZNF189	820.857	0.597604	0.181004	3.30161	0.000961301	0.00843114
ENSG00000198743.7|SLC5A3	2470.33	1.54642	0.145681	10.6151	2.53464e-26	4.6989e-23
ENSG00000166670.10|MMP10	54.2853	2.76744	0.488905	5.6605	1.50934e-08	1.14795e-06
ENSG00000199879.1|RNVU1-22	214.753	-0.996945	0.258012	-3.86395	0.000111567	0.00156691
ENSG00000198482.14|ZNF808	836.65	0.685498	0.163276	4.19841	2.68801e-05	0.000513735
ENSG00000281344.1|HELLPAR	441.842	1.1982	0.184241	6.50341	7.85192e-11	1.25337e-08
ENSG00000165813.20|CCDC186	556.059	0.654262	0.173999	3.76016	0.000169804	0.00220716
ENSG00000221890.6|NPTXR	369.037	1.9558	0.263531	7.4215	1.15804e-13	4.90713e-11
ENSG00000177990.12|DPY19L2	106.775	1.17159	0.358967	3.26377	0.00109939	0.00931713
ENSG00000260231.2|KDM7A-DT	289.41	-0.593513	0.208263	-2.84983	0.00437431	0.0258262
ENSG00000174718.12|RESF1	3695.49	1.06483	0.123882	8.59546	8.2934e-18	6.47366e-15
ENSG00000215788.11|TNFRSF25	232.26	0.779568	0.247863	3.14516	0.00165994	0.0126444
ENSG00000141642.9|ELAC1	252.353	-0.634391	0.209767	-3.02426	0.00249242	0.0171135
ENSG00000134709.13|HOOK1	120.599	0.956149	0.332692	2.87397	0.00405344	0.0244874
ENSG00000258568.1|RHOQP1	166.778	-0.917834	0.328244	-2.79619	0.00517087	0.0292405
ENSG00000047346.13|ATOSA	134.699	0.8518	0.280805	3.03342	0.00241796	0.0167417
ENSG00000093217.11|XYLB	371.131	-0.58656	0.187576	-3.12705	0.0017657	0.013266
ENSG00000236581.9|STARD13-AS	89.1643	1.2262	0.35367	3.46708	0.000526148	0.00535265
ENSG00000157184.7|CPT2	469.382	-0.705669	0.160248	-4.40361	1.06466e-05	0.000247492
ENSG00000024422.12|EHD2	2199.24	1.02804	0.364254	2.82231	0.00476793	0.0275042
ENSG00000283676.1|MIR5087	118.943	-0.904906	0.2919	-3.10006	0.00193484	0.0142138
ENSG00000249850.1|KRT18P31	66.0197	1.20273	0.468784	2.56563	0.0102988	0.0483208
ENSG00000271853.5|ENSG00000271853	260.585	-0.782933	0.259615	-3.01575	0.00256342	0.0174635
ENSG00000118412.13|CASP8AP2	1090.58	0.934721	0.144304	6.47744	9.3289e-11	1.44122e-08
ENSG00000173193.15|PARP14	1734.11	0.761347	0.131105	5.80717	6.35393e-09	5.64283e-07
ENSG00000202515.1|VTRNA1-3	332.246	0.678419	0.245575	2.76258	0.00573465	0.0312916
ENSG00000212195.2|U3	627.734	-0.620141	0.19447	-3.18889	0.00142821	0.011303
ENSG00000149547.15|EI24	10208.9	-0.690269	0.0991987	-6.95845	3.44038e-12	8.50405e-10
ENSG00000262580.5|ENSG00000262580	57.4627	1.70134	0.472359	3.6018	0.000316026	0.00361841
ENSG00000181625.18|SLX1B	1134.63	-0.84683	0.148458	-5.70418	1.16906e-08	9.1254e-07
ENSG00000237973.1|MTCO1P12	1872.43	0.586744	0.161278	3.63808	0.000274674	0.00326156
ENSG00000253102.1|ENSG00000253102	263.112	-0.681462	0.220084	-3.09638	0.001959	0.0143406
ENSG00000100583.5|SAMD15	192.849	0.814345	0.239598	3.3988	0.000676834	0.00648877
ENSG00000124374.9|PAIP2B	314.233	0.710896	0.249102	2.85383	0.0043195	0.0255943
ENSG00000095637.23|SORBS1	89.6169	1.13825	0.376986	3.01934	0.00253325	0.017286
ENSG00000058668.16|ATP2B4	64.6564	1.15612	0.427435	2.70478	0.00683504	0.0355437
ENSG00000068079.8|IFI35	1569.34	-0.59878	0.16922	-3.53847	0.000402449	0.00435355
ENSG00000267751.6|BSG-AS1	486.291	-0.999816	0.184311	-5.4246	5.80834e-08	3.60708e-06
ENSG00000291010.1|MRPS31P5	57.8771	1.36186	0.446759	3.04831	0.0023013	0.0161374
ENSG00000132434.10|LANCL2	3414.87	-0.633474	0.113152	-5.59842	2.16309e-08	1.56663e-06
ENSG00000204186.11|ZDBF2	268.547	0.795779	0.207873	3.8282	0.000129085	0.00176611
ENSG00000288670.1|ENSG00000288670	146.941	0.999538	0.320031	3.12326	0.00178862	0.013384
ENSG00000278970.4|HEIH	763.066	-0.599979	0.146993	-4.08167	4.47131e-05	0.000763986
ENSG00000196118.12|CFAP119	153.866	0.821453	0.268035	3.06472	0.00217872	0.0154955
ENSG00000242265.6|PEG10	1750.57	0.750878	0.174747	4.29694	1.73169e-05	0.000366896
ENSG00000258727.1|AP1G2-AS1	216.533	0.982492	0.23867	4.11653	3.84615e-05	0.000683141
ENSG00000183688.4|RFLNB	4890.3	-0.780155	0.107077	-7.28591	3.19517e-13	1.11301e-10
ENSG00000163739.5|CXCL1	15143.2	-1.14779	0.102334	-11.2161	3.39996e-29	1.0085e-25
ENSG00000272335.1|ENSG00000272335	136.102	0.931348	0.274242	3.39608	0.000683592	0.00653245
ENSG00000170909.14|OSCAR	206.352	-0.848515	0.265543	-3.19539	0.00139641	0.0111532
ENSG00000023516.9|AKAP11	516.916	0.824311	0.175381	4.70011	2.60023e-06	7.88629e-05
ENSG00000147642.17|SYBU	415.479	-0.738326	0.18811	-3.92497	8.6739e-05	0.00127748
ENSG00000223768.4|LINC00205	1523.09	0.592455	0.127449	4.64858	3.3423e-06	9.9338e-05
ENSG00000132718.9|SYT11	568.345	1.31431	0.165338	7.94922	1.87696e-15	1.11349e-12
ENSG00000266967.7|AARSD1	3272	-0.804257	0.122188	-6.58215	4.63681e-11	8.3864e-09
ENSG00000006015.18|REX1BD	1920.19	-0.653777	0.159715	-4.09341	4.2508e-05	0.000733919
ENSG00000181544.16|FANCB	867.95	0.69707	0.152117	4.58247	4.59518e-06	0.000127682
ENSG00000149257.16|SERPINH1	6790.86	0.773523	0.101742	7.60279	2.89808e-14	1.34317e-11
ENSG00000146729.10|NIPSNAP2	793.975	-0.745939	0.162843	-4.58072	4.63386e-06	0.000128458
ENSG00000072571.20|HMMR	2923.59	0.722555	0.128109	5.64013	1.69918e-08	1.27164e-06
ENSG00000213799.13|ZNF845	1169.44	0.725035	0.140234	5.17019	2.33859e-07	1.14846e-05
ENSG00000286546.1|ENSG00000286546	158.478	-1.26542	0.255101	-4.96046	7.03257e-07	2.81132e-05
ENSG00000279608.1|ENSG00000279608	46.8957	1.25856	0.482372	2.60912	0.00907767	0.0441805
ENSG00000115816.15|CEBPZ	4450.62	0.729866	0.116076	6.28783	3.21937e-10	4.27258e-08
ENSG00000180044.6|C3orf80	51.6051	-1.25951	0.433983	-2.90221	0.00370537	0.0229261
ENSG00000115355.18|CCDC88A	2615.81	0.725364	0.134304	5.40091	6.63049e-08	4.04678e-06
ENSG00000109458.10|GAB1	208.389	0.859225	0.253597	3.38815	0.000703663	0.00670265
ENSG00000115904.15|SOS1	648.152	0.754011	0.167372	4.505	6.63724e-06	0.000172394
ENSG00000152256.14|PDK1	925.171	-0.591226	0.155365	-3.80539	0.000141583	0.00189856
ENSG00000207165.1|SNORA70	564.307	0.608205	0.192457	3.1602	0.00157659	0.0121745
ENSG00000267745.1|ENSG00000267745	102.824	1.29009	0.352541	3.65939	0.000252812	0.00305986
ENSG00000197301.7|HMGA2-AS1	400.06	1.00136	0.227677	4.39816	1.0917e-05	0.00025259
ENSG00000277075.3|H2AC8	48447.3	-1.05297	0.370483	-2.84215	0.00448099	0.0263198
ENSG00000102934.10|PLLP	460.741	-0.809194	0.265997	-3.04212	0.0023492	0.0163727
ENSG00000158623.14|COPG2	729.134	-0.838909	0.138965	-6.03684	1.57159e-09	1.7525e-07
ENSG00000115163.15|CENPA	1679.73	-0.631969	0.134037	-4.71487	2.41861e-06	7.41123e-05
ENSG00000287190.1|ENSG00000287190	767.632	-0.823428	0.204793	-4.02079	5.80042e-05	0.000935066
ENSG00000133858.17|ZFC3H1	908.73	0.808198	0.165513	4.88298	1.04492e-06	3.86464e-05
ENSG00000204923.4|FBXO48	157.338	0.663495	0.251645	2.63663	0.00837333	0.0415283
ENSG00000232759.1|STEAP1B-AS1	428.921	-0.721906	0.164508	-4.38826	1.14261e-05	0.00026111
ENSG00000261556.11|SMG1P7	277.893	0.841532	0.206663	4.072	4.66113e-05	0.000789146
ENSG00000183506.18|PI4KAP2	89.0658	1.03063	0.367894	2.80143	0.00508775	0.0288562
ENSG00000080200.10|CRYBG3	1592.26	0.786587	0.12367	6.36035	2.01294e-10	2.92686e-08
ENSG00000189367.15|KIAA0408	237.576	0.888416	0.264409	3.36001	0.00077941	0.00724729
ENSG00000288953.1|ENSG00000288953	114.161	0.776599	0.299664	2.59157	0.00955398	0.0458315
ENSG00000244128.9|LINC01322	788.146	1.33912	0.173707	7.70911	1.26696e-14	6.47938e-12
ENSG00000173110.8|HSPA6	133.819	1.72558	0.31811	5.42447	5.81278e-08	3.60708e-06
ENSG00000125845.7|BMP2	66.1208	1.17996	0.382361	3.08599	0.00202873	0.0147346
ENSG00000088280.21|ASAP3	297.217	0.952708	0.21523	4.42647	9.5788e-06	0.000227301
ENSG00000151304.6|SRFBP1	1207.03	0.647531	0.133321	4.85695	1.19211e-06	4.28293e-05
ENSG00000142156.16|COL6A1	434.526	0.970172	0.184606	5.25536	1.47736e-07	7.94253e-06
ENSG00000267201.1|LINC01775	156.522	0.851118	0.250767	3.39406	0.000688651	0.00657655
ENSG00000165416.15|SUGT1	2927.13	0.611218	0.120411	5.07609	3.85277e-07	1.69556e-05
ENSG00000167186.11|COQ7	1002.25	-0.594778	0.143527	-4.14402	3.41267e-05	0.000617989
ENSG00000116221.15|MRPL37	13137.3	-0.589461	0.0960676	-6.13589	8.46821e-10	1.00474e-07
ENSG00000118276.12|B4GALT6	852.119	0.854017	0.168937	5.05524	4.29844e-07	1.84249e-05
ENSG00000203965.13|EFCAB7	265.414	0.677304	0.252821	2.67899	0.00738455	0.0377136
ENSG00000145882.11|PCYOX1L	419.372	0.95192	0.176739	5.38601	7.2038e-08	4.3097e-06
ENSG00000256188.3|TAS2R30	51.3129	1.18456	0.451026	2.62637	0.00863012	0.0424944
ENSG00000134982.19|APC	1116.07	0.604347	0.15076	4.00866	6.10648e-05	0.000971777
ENSG00000143797.12|MBOAT2	1390.8	0.691744	0.135286	5.11319	3.1676e-07	1.46351e-05
ENSG00000170175.11|CHRNB1	1282.53	-0.605362	0.130347	-4.64424	3.41323e-06	0.00010084
ENSG00000104356.11|POP1	3652.69	-0.654553	0.105494	-6.20464	5.48212e-10	7.00908e-08
ENSG00000179922.6|ZNF784	289.701	-0.860449	0.192362	-4.47308	7.71004e-06	0.000195133
ENSG00000209042.1|SNORD12C	380.869	-0.822332	0.206685	-3.97868	6.92987e-05	0.00108072
ENSG00000185669.6|SNAI3	228.714	0.906352	0.226727	3.99754	6.40035e-05	0.00100875
ENSG00000153922.12|CHD1	2930.5	0.651486	0.108182	6.02211	1.72163e-09	1.86765e-07
ENSG00000253797.2|UTP14C	81.4769	2.89339	0.438146	6.60371	4.00986e-11	7.43379e-09
ENSG00000251201.8|TMED7-TICAM2	507.105	1.14264	0.219986	5.19416	2.05648e-07	1.02693e-05
ENSG00000239883.10|PARGP1	340.056	0.684962	0.1918	3.57124	0.000355298	0.00397392
ENSG00000148225.17|WDR31	157.528	0.757608	0.261374	2.89856	0.00374885	0.023099
ENSG00000126016.17|AMOT	543.457	0.785846	0.164621	4.77367	1.80895e-06	5.97517e-05
ENSG00000135338.14|LCA5	136.066	0.75635	0.290018	2.60794	0.00910885	0.044231
ENSG00000137486.17|ARRB1	3028.67	0.6153	0.129675	4.74492	2.08587e-06	6.63852e-05
ENSG00000140859.16|KIFC3	2044.88	0.610735	0.113955	5.35943	8.34872e-08	4.8748e-06
ENSG00000131459.13|GFPT2	1209.84	0.720587	0.164909	4.36959	1.24479e-05	0.00028057
ENSG00000280128.1|ENSG00000280128	184.509	0.871331	0.298928	2.91486	0.00355853	0.0222797
ENSG00000164603.12|BMT2	183.169	0.753881	0.243159	3.10036	0.00193288	0.0142124
ENSG00000286219.2|NOTCH2NLC	486.778	-0.672166	0.230518	-2.91589	0.00354675	0.0222418
ENSG00000197372.10|ZNF675	540.345	0.588716	0.157109	3.74719	0.000178829	0.00230627
ENSG00000107201.12|RIGI	2043.08	0.688655	0.136552	5.04319	4.57839e-07	1.94562e-05
ENSG00000110723.12|EXPH5	43.2533	1.30588	0.479231	2.72495	0.00643117	0.0338915
ENSG00000196747.5|H2AC13	37941	-1.01455	0.368578	-2.75262	0.0059121	0.0319767
ENSG00000286064.1|ENSG00000286064	140.516	0.749968	0.27957	2.68257	0.00730585	0.0374147
ENSG00000225973.4|PIGBOS1	238.251	-0.719874	0.224622	-3.20483	0.00135144	0.0109287
ENSG00000103196.12|CRISPLD2	44.7528	2.16264	0.507429	4.26195	2.02649e-05	0.000415696
ENSG00000204620.3|ENSG00000204620	992.76	-0.620006	0.14287	-4.33964	1.42713e-05	0.000314047
ENSG00000125510.18|OPRL1	50.7383	1.45689	0.501175	2.90695	0.00364976	0.0226748
ENSG00000161939.19|RNASEK-C17orf49	1859.05	-0.706071	0.184284	-3.83144	0.000127397	0.00175536
ENSG00000272410.5|ENSG00000272410	61.0296	1.49532	0.503478	2.96999	0.00297807	0.0195779
ENSG00000122884.13|P4HA1	4933.54	1.0536	0.14934	7.05508	1.72499e-12	4.90309e-10
ENSG00000175602.4|CCDC85B	8468	-0.636121	0.147895	-4.30117	1.69902e-05	0.000362043
ENSG00000182670.14|TTC3	2354.47	0.778555	0.108142	7.1994	6.04763e-13	1.94984e-10
ENSG00000271270.8|TMCC1-DT	312.285	0.735522	0.206702	3.55836	0.000373172	0.00412601
ENSG00000284512.1|ENSG00000284512	115.215	10.2286	3.90713	2.61793	0.0088466	0.0433588
ENSG00000100360.15|IFT27	578.205	0.709106	0.155613	4.55686	5.19238e-06	0.000140015
ENSG00000269893.10|SNHG8	7699.11	-0.850162	0.123177	-6.90196	5.1289e-12	1.20741e-09
ENSG00000099622.14|CIRBP	9216.98	-0.680951	0.0981853	-6.93536	4.0519e-12	9.85143e-10
ENSG00000141401.12|IMPA2	229.842	0.794849	0.217868	3.6483	0.000263977	0.00317008
ENSG00000135968.22|GCC2	922.131	0.654372	0.175685	3.7247	0.00019555	0.0024788
ENSG00000086730.17|LAT2	10015.2	-0.801832	0.0994795	-8.06027	7.61234e-16	4.90863e-13
ENSG00000158417.12|EIF5B	2212.34	0.643489	0.156607	4.10893	3.97491e-05	0.000696831
ENSG00000257379.1|ENSG00000257379	1283	-0.616978	0.175951	-3.50653	0.000453991	0.0047848
ENSG00000236453.5|ENSG00000236453	87.4542	1.41023	0.380024	3.71091	0.000206518	0.00258688
ENSG00000069702.11|TGFBR3	300.404	0.612524	0.234338	2.61384	0.008953	0.043707
ENSG00000204388.7|HSPA1B	38768.1	1.31822	0.104201	12.6508	1.10705e-36	8.20934e-33
ENSG00000201098.1|RNY1	6564.94	0.640064	0.138596	4.61819	3.87098e-06	0.000111477
ENSG00000148700.15|ADD3	279.027	1.08688	0.25941	4.18983	2.79165e-05	0.000528774
ENSG00000133101.10|CCNA1	121.953	-0.941393	0.294115	-3.20077	0.00137063	0.0110326
ENSG00000129534.14|MIS18BP1	1730.59	0.624669	0.131357	4.75552	1.97938e-06	6.39569e-05
ENSG00000152117.19|SMPD4BP	106.036	-2.51671	0.978643	-2.57164	0.0101219	0.0477821
ENSG00000229989.6|MIR181A1HG	258.693	0.744211	0.222714	3.34156	0.000833093	0.00762201
ENSG00000136040.9|PLXNC1	55.7371	1.37012	0.41055	3.33728	0.000846029	0.00771202
ENSG00000083223.18|TUT7	1618.03	0.672004	0.118835	5.65494	1.55901e-08	1.17968e-06
ENSG00000242612.7|DECR2	1249.14	-0.617072	0.127028	-4.85776	1.18719e-06	4.28293e-05
ENSG00000171914.17|TLN2	648.419	0.656315	0.195894	3.35035	0.000807084	0.00743932
ENSG00000149548.15|CCDC15	413.51	0.666297	0.183988	3.62141	0.000293001	0.00341719
ENSG00000253304.2|TMEM200B	992.767	-0.612817	0.13311	-4.60385	4.1475e-06	0.000118064
ENSG00000110395.8|CBL	3054.02	0.597793	0.164808	3.62721	0.000286499	0.00337485
ENSG00000105245.9|NUMBL	300.531	0.657816	0.248683	2.6452	0.00816436	0.0408383
ENSG00000175711.9|B3GNTL1	1331.74	0.590548	0.123722	4.77319	1.81332e-06	5.97629e-05
ENSG00000133401.16|PDZD2	179.58	0.980189	0.276138	3.54964	0.000385758	0.00421916
ENSG00000130150.12|MOSPD2	293.082	0.621568	0.204508	3.03933	0.00237106	0.0165017
ENSG00000188486.4|H2AX	14642.1	-0.62418	0.128382	-4.86191	1.16257e-06	4.21566e-05
ENSG00000139880.21|CDH24	394.068	0.798748	0.175421	4.55332	5.2806e-06	0.000141974
ENSG00000173451.7|THAP2	202.782	1.20742	0.251233	4.80595	1.54015e-06	5.26311e-05
ENSG00000163840.10|DTX3L	1171.68	0.628653	0.155769	4.03581	5.44144e-05	0.000888788
ENSG00000137145.21|DENND4C	2156.64	0.612404	0.133291	4.59451	4.3377e-06	0.000122073
ENSG00000173530.6|TNFRSF10D	4916.16	0.602075	0.107905	5.5797	2.40935e-08	1.72623e-06
ENSG00000196417.13|ZNF765	1083.35	0.712457	0.150026	4.7489	2.04528e-06	6.5374e-05
ENSG00000126709.16|IFI6	870.65	0.989693	0.143933	6.87608	6.15241e-12	1.42572e-09
ENSG00000258515.1|ENSG00000258515	63.9602	1.51987	0.530373	2.86567	0.00416128	0.0249055
ENSG00000232810.5|TNF	1499.59	-0.707841	0.136262	-5.19472	2.05033e-07	1.02693e-05
ENSG00000127507.18|ADGRE2	109.794	0.833611	0.315513	2.64208	0.00823984	0.0411465
ENSG00000118503.18|TNFAIP3	1712.75	-0.650566	0.142713	-4.55857	5.15038e-06	0.000139321
ENSG00000246763.7|RGMB-AS1	236.762	-0.745378	0.211102	-3.5309	0.000414153	0.00447307
ENSG00000051382.9|PIK3CB	643.954	0.642782	0.200826	3.20069	0.001371	0.0110326
ENSG00000226688.9|ENTPD1-AS1	1551.52	-0.831066	0.186336	-4.46005	8.19421e-06	0.000203565
ENSG00000244300.3|GATA2-AS1	137.104	-1.00147	0.285257	-3.51077	0.000446805	0.00473316
ENSG00000125611.16|CHCHD5	806.809	-0.615186	0.15192	-4.04941	5.13475e-05	0.000848034
ENSG00000138468.16|SENP7	122.62	0.82447	0.313379	2.6309	0.00851589	0.0420857
ENSG00000101210.14|EEF1A2	30642.8	0.743033	0.106039	7.00716	2.432e-12	6.32789e-10
ENSG00000174672.16|BRSK2	522.308	-0.715451	0.169966	-4.20937	2.56082e-05	0.000497115
ENSG00000002919.15|SNX11	2841.95	-0.619548	0.106686	-5.80723	6.35166e-09	5.64283e-07
ENSG00000179029.15|TMEM107	2578.38	-0.664016	0.114223	-5.81332	6.12459e-09	5.59743e-07
ENSG00000196422.11|PPP1R26	3220.1	0.603995	0.118218	5.10915	3.23616e-07	1.48134e-05
ENSG00000269955.2|FMC1-LUC7L2	408.669	1.26087	0.253245	4.97883	6.39703e-07	2.57811e-05
ENSG00000132541.11|RIDA	781.527	0.591656	0.166678	3.5497	0.000385666	0.00421916
ENSG00000260566.2|ENSG00000260566	49.1166	2.07308	0.54109	3.83129	0.000127471	0.00175536
ENSG00000180720.8|CHRM4	70.7405	1.17792	0.379068	3.1074	0.00188743	0.0139474
ENSG00000124406.17|ATP8A1	211.05	0.695774	0.221052	3.14756	0.0016464	0.0125541
ENSG00000145390.12|USP53	1337.04	0.688467	0.1375	5.00703	5.52776e-07	2.27728e-05
ENSG00000282936.3|ENSG00000282936	332.769	1.2477	0.257012	4.85461	1.20623e-06	4.32117e-05
ENSG00000139629.16|GALNT6	114.865	0.853887	0.307653	2.77548	0.00551198	0.0304803
ENSG00000206828.1|RNVU1-30	348.56	-1.16514	0.226612	-5.14156	2.72466e-07	1.30353e-05
ENSG00000157833.13|GAREM2	129.469	0.847195	0.272789	3.10568	0.00189843	0.0140078
ENSG00000075826.17|SEC31B	180.767	0.933682	0.271523	3.43869	0.000584538	0.00580273
ENSG00000165757.9|JCAD	49.8797	1.26085	0.481345	2.61944	0.00880746	0.0431813
ENSG00000279692.1|ENSG00000279692	396.527	-0.695016	0.221381	-3.13946	0.00169262	0.0128274
ENSG00000284747.1|ENSG00000284747	90.0926	0.932467	0.328516	2.83842	0.00453373	0.0264932
ENSG00000114439.19|BBX	1761.88	0.607555	0.124413	4.88337	1.04289e-06	3.86464e-05
ENSG00000204652.6|RPS26P8	314.438	-0.59071	0.198566	-2.97488	0.00293098	0.019352
ENSG00000143669.16|LYST	1932.85	0.686899	0.12918	5.31739	1.05268e-07	5.98172e-06
ENSG00000229119.3|RPLP0P9	1662.78	-0.682335	0.132298	-5.15758	2.50167e-07	1.20855e-05
ENSG00000279246.1|ENSG00000279246	64.5439	-1.73271	0.512904	-3.37823	0.000729544	0.00687849
ENSG00000114270.18|COL7A1	562.812	1.13043	0.179072	6.31275	2.74116e-10	3.79945e-08
ENSG00000196611.6|MMP1	1322.24	1.56108	0.371708	4.19976	2.67198e-05	0.000511839
ENSG00000258708.1|SLC25A21-AS1	93.4089	-1.22905	0.369936	-3.32234	0.000892661	0.00800426
ENSG00000113810.16|SMC4	5778.19	0.665839	0.111645	5.96388	2.46315e-09	2.5726e-07
ENSG00000197121.15|PGAP1	369.008	0.995959	0.1865	5.34027	9.28101e-08	5.3559e-06
ENSG00000146757.14|ZNF92	321.302	0.85736	0.211583	4.05212	5.0756e-05	0.000840295
ENSG00000167779.9|IGFBP6	436.968	0.655032	0.186742	3.50768	0.000452036	0.00477164
ENSG00000256128.7|LINC00944	138.025	0.907064	0.276846	3.27643	0.0010513	0.00897595
ENSG00000223496.3|EXOSC6	6417.23	-0.59635	0.123249	-4.83858	1.3077e-06	4.63982e-05
ENSG00000004399.13|PLXND1	334.813	1.10634	0.240853	4.59343	4.36025e-06	0.000122475
ENSG00000224738.2|ENSG00000224738	214.296	-0.745559	0.225811	-3.30169	0.000961037	0.00843114
ENSG00000089876.12|DHX32	611.369	-0.664246	0.153909	-4.31583	1.59006e-05	0.00034477
ENSG00000255857.8|PXN-AS1	335.175	-0.801661	0.201011	-3.98813	6.6595e-05	0.00104303
ENSG00000187608.10|ISG15	2615.43	0.798382	0.102558	7.78468	6.98909e-15	3.70197e-12
ENSG00000157214.14|STEAP2	143.126	0.851858	0.266256	3.19939	0.00137717	0.0110612
ENSG00000197061.5|H4C3	54004.9	-0.963664	0.31902	-3.0207	0.00252194	0.0172284
ENSG00000152056.18|AP1S3	852.786	-0.594374	0.142681	-4.16577	3.1031e-05	0.000575276
ENSG00000105202.9|FBL	11066.2	-0.777739	0.119219	-6.52364	6.86196e-11	1.13078e-08
ENSG00000179431.7|FJX1	6687.3	-0.94058	0.164797	-5.70751	1.14644e-08	8.99622e-07
ENSG00000096070.19|BRPF3	1554.45	0.700464	0.195292	3.58674	0.000334832	0.00378498
ENSG00000100867.15|DHRS2	85.8371	1.42705	0.38309	3.72509	0.000195245	0.00247706
ENSG00000291213.1|DPY19L2P3	83.0441	-1.09475	0.332693	-3.29057	0.000999855	0.00867184
ENSG00000142623.11|PADI1	921.22	-0.775319	0.141928	-5.46275	4.68814e-08	3.00995e-06
ENSG00000163491.18|NEK10	281.093	1.18062	0.230581	5.12017	3.0526e-07	1.4323e-05
ENSG00000238083.10|LRRC37A2	564.456	0.637833	0.187335	3.40477	0.0006622	0.00637733
ENSG00000068078.20|FGFR3	107.978	1.04842	0.341636	3.06882	0.00214907	0.0153456
ENSG00000100592.16|DAAM1	354.897	0.593829	0.193314	3.07184	0.00212744	0.0152426
ENSG00000169439.12|SDC2	266.639	1.20171	0.228841	5.25129	1.51041e-07	8.02901e-06
ENSG00000157426.14|AASDH	282.862	0.725728	0.198812	3.65032	0.000261911	0.00314875
ENSG00000019186.10|CYP24A1	112.117	1.00704	0.354661	2.83943	0.00451937	0.0264197
ENSG00000218018.4|RBM38-AS1	59.7666	1.23811	0.413479	2.99437	0.00275009	0.0183475
ENSG00000147394.20|ZNF185	1087.21	0.770655	0.163053	4.72639	2.28544e-06	7.12089e-05
ENSG00000277957.1|SENP3-EIF4A1	6966.54	-0.68105	0.143289	-4.75299	2.00427e-06	6.4382e-05
ENSG00000137449.17|CPEB2	268.272	0.850644	0.27371	3.10783	0.00188464	0.0139422
ENSG00000167191.12|GPRC5B	1264.59	1.1591	0.150986	7.67687	1.63017e-14	8.059e-12
ENSG00000139793.21|MBNL2	468.76	0.641583	0.193457	3.31642	0.000911796	0.00810723
ENSG00000067141.17|NEO1	227.387	0.865999	0.268502	3.22529	0.00125843	0.0103861
ENSG00000169554.23|ZEB2	153.207	0.949908	0.258978	3.66791	0.000244537	0.00298988
ENSG00000149308.17|NPAT	1014.17	0.593251	0.134258	4.41874	9.92762e-06	0.000233709
ENSG00000083457.12|ITGAE	2508.87	-0.713928	0.124906	-5.71574	1.0923e-08	8.75672e-07
ENSG00000132002.9|DNAJB1	5239.9	0.764298	0.100412	7.61161	2.70703e-14	1.2951e-11
ENSG00000211450.11|SELENOH	1176.64	-0.702594	0.151704	-4.63135	3.63286e-06	0.00010627
ENSG00000180530.11|NRIP1	2451.32	0.600001	0.133754	4.48586	7.26214e-06	0.000185562
ENSG00000174501.15|ANKRD36C	1117.77	0.752314	0.145799	5.15992	2.47055e-07	1.19741e-05
ENSG00000175322.12|ZNF519	182.907	0.771942	0.253144	3.04942	0.00229286	0.0160886
ENSG00000221990.5|EXOC3-AS1	798.359	-0.616239	0.146311	-4.21184	2.53297e-05	0.000493878
ENSG00000114054.14|PCCB	2165.9	-0.610554	0.115264	-5.297	1.1772e-07	6.56353e-06
ENSG00000264112.1|ENSG00000264112	416.172	0.942721	0.194921	4.83642	1.32199e-06	4.65711e-05
ENSG00000172915.20|NBEA	205.228	1.37818	0.239378	5.75733	8.54525e-09	7.11992e-07
ENSG00000125821.13|DTD1	4184.9	-0.651045	0.122277	-5.32434	1.01322e-07	5.80195e-06
ENSG00000185658.14|BRWD1	3127.1	0.617028	0.105017	5.8755	4.21564e-09	3.93222e-07
ENSG00000129354.12|AP1M2	4735.36	-0.64736	0.111437	-5.80917	6.27819e-09	5.64283e-07
ENSG00000116191.19|RALGPS2	740.596	0.592206	0.152545	3.88218	0.000103525	0.00147632
ENSG00000182545.7|RNASE10	314.948	3.56498	1.07642	3.31189	0.000926693	0.00820035
ENSG00000273314.1|ENSG00000273314	62.663	-1.28471	0.414542	-3.09911	0.00194104	0.0142513
ENSG00000273983.2|H3C8	21953.3	-1.18924	0.367838	-3.23304	0.0012248	0.010148
ENSG00000141068.17|KSR1	959.45	0.665052	0.1513	4.3956	1.10469e-05	0.000254406
ENSG00000157741.15|UBN2	656.644	0.626161	0.16602	3.7716	0.000162207	0.00212142
ENSG00000261790.2|ENSG00000261790	73.4093	-1.33364	0.473152	-2.81863	0.00482285	0.0277777
ENSG00000196247.13|ZNF107	285.221	0.69563	0.218878	3.17816	0.00148211	0.0115986
ENSG00000094916.16|CBX5	4075.31	0.866119	0.14954	5.7919	6.9595e-09	6.10747e-07
ENSG00000187837.4|H1-2	47475.1	-1.12543	0.30387	-3.70365	0.00021252	0.00264963
ENSG00000240065.8|PSMB9	1815.69	0.589092	0.131729	4.47201	7.74885e-06	0.000195781
ENSG00000166025.18|AMOTL1	289.04	0.645967	0.212831	3.03512	0.00240444	0.016677
ENSG00000266086.3|ENSG00000266086	1000.96	-0.726525	0.189972	-3.82437	0.000131108	0.00178719
ENSG00000107796.14|ACTA2	87.236	1.26904	0.365301	3.47397	0.000512824	0.00524531
ENSG00000131711.15|MAP1B	387.239	0.791358	0.252006	3.14023	0.00168813	0.0127999
ENSG00000179833.4|SERTAD2	789.179	0.626959	0.204127	3.07142	0.00213044	0.0152566
ENSG00000279342.2|ENSG00000279342	134.961	1.01725	0.318035	3.19854	0.00138125	0.0110612
ENSG00000138182.15|KIF20B	1249.98	0.738399	0.132753	5.56222	2.66365e-08	1.83743e-06
ENSG00000120694.20|HSPH1	9135.67	1.27858	0.116401	10.9843	4.54721e-28	1.12399e-24
ENSG00000198315.11|ZKSCAN8	731.694	0.650659	0.204996	3.17401	0.00150347	0.0117173
ENSG00000261840.5|ENSG00000261840	55.9564	1.37631	0.452078	3.04442	0.00233133	0.016294
ENSG00000075275.18|CELSR1	2544.74	0.623957	0.171044	3.64793	0.000264363	0.00317214
ENSG00000169750.9|RAC3	869.265	-1.05416	0.171251	-6.15567	7.47615e-10	9.08842e-08
ENSG00000188677.15|PARVB	2172.89	-0.769389	0.124381	-6.18573	6.18139e-10	7.83557e-08
ENSG00000245275.9|SAP30L-AS1	212.304	1.0085	0.250856	4.02024	5.81381e-05	0.000936207
ENSG00000126562.17|WNK4	146.466	0.91422	0.294189	3.1076	0.00188614	0.0139448
ENSG00000176401.6|EID2B	409.403	-0.785256	0.183454	-4.2804	1.86558e-05	0.000390245
ENSG00000173230.17|GOLGB1	1074.99	0.628691	0.136788	4.5961	4.30465e-06	0.000121373
ENSG00000233024.7|NPIPA9	287.769	0.625705	0.191464	3.268	0.00108312	0.00921082
ENSG00000020181.18|ADGRA2	78.6791	1.15353	0.3895	2.96156	0.00306084	0.019993
ENSG00000105409.19|ATP1A3	175.135	1.14986	0.404772	2.84077	0.00450049	0.0263768
ENSG00000168298.7|H1-4	24572.2	-1.40614	0.42186	-3.3332	0.000858528	0.00778171
ENSG00000126878.13|AIF1L	188.878	0.828558	0.232609	3.56201	0.000368023	0.00409464
ENSG00000277283.2|RAB35-AS1	154.999	-0.777267	0.252985	-3.07238	0.00212358	0.0152223
ENSG00000213963.7|ENSG00000213963	318.788	0.663618	0.182626	3.63375	0.000279329	0.00330272
ENSG00000289423.1|ENSG00000289423	45.6217	1.35511	0.459699	2.94783	0.00320015	0.0206085
ENSG00000276368.2|H2AC14	34168.1	-1.18333	0.426707	-2.77316	0.00555141	0.0306412
ENSG00000182196.14|ARL6IP4	8099.55	-0.663437	0.159854	-4.15026	3.32103e-05	0.000605089
ENSG00000001631.17|KRIT1	1684.33	0.593356	0.178756	3.31936	0.000902241	0.00805607
ENSG00000169242.12|EFNA1	5801.59	-0.770902	0.109097	-7.06624	1.59193e-12	4.62941e-10
ENSG00000214309.5|MBLAC1	391.678	-0.972816	0.204958	-4.74641	2.07056e-06	6.60397e-05
ENSG00000151651.16|ADAM8	224.817	1.02922	0.296864	3.46698	0.000526339	0.00535265
ENSG00000139618.19|BRCA2	838.591	0.759208	0.150174	5.05554	4.29186e-07	1.84249e-05
ENSG00000164066.13|INTU	316.572	0.858566	0.224234	3.82889	0.000128725	0.00176607
ENSG00000153404.15|PLEKHG4B	282	1.00945	0.220289	4.58237	4.59729e-06	0.000127682
ENSG00000156398.13|SFXN2	872.708	-0.58793	0.140921	-4.17205	3.01875e-05	0.000563868
ENSG00000181350.12|LRRC75A	1615.26	1.07516	0.169145	6.35642	2.06515e-10	2.97361e-08
ENSG00000101230.6|ISM1	233.104	0.687579	0.23265	2.95542	0.00312246	0.0202528
ENSG00000127947.16|PTPN12	2064.76	0.808388	0.159947	5.0541	4.3242e-07	1.84819e-05
ENSG00000168913.7|ENHO	260.087	-0.657708	0.238961	-2.75237	0.00591661	0.0319786
ENSG00000121741.17|ZMYM2	865.06	0.617919	0.138403	4.46464	8.02016e-06	0.000200496
ENSG00000179862.7|CITED4	4237.77	-0.846151	0.308467	-2.74309	0.00608646	0.0326232
ENSG00000096872.17|IFT74	471.516	0.650983	0.182959	3.55807	0.000373586	0.00412601
ENSG00000274997.2|H2AC12	35162.7	-1.09031	0.348938	-3.12466	0.00178008	0.0133347
ENSG00000293314.1|SDAD1P1	147.389	0.805534	0.281078	2.86588	0.00415856	0.0248993
ENSG00000127561.16|SYNGR3	603.149	-0.603966	0.152475	-3.96107	7.46151e-05	0.0011432
ENSG00000154518.10|ATP5MC3	18431.4	-0.612706	0.109866	-5.57683	2.44944e-08	1.74652e-06
ENSG00000167740.10|CYB5D2	868.357	-0.586179	0.137503	-4.26303	2.01671e-05	0.000414263
ENSG00000151914.22|DST	3719.04	0.986696	0.134873	7.31572	2.56007e-13	9.94287e-11
ENSG00000204682.9|MIR1915HG	1008.48	-0.741311	0.145854	-5.08255	3.72397e-07	1.6536e-05
ENSG00000288825.1|H2AC18	74284.5	-0.845922	0.287447	-2.94288	0.00325178	0.0208325
ENSG00000170846.17|MRFAP1L2	1272.45	-0.729783	0.135626	-5.38084	7.4137e-08	4.3981e-06
ENSG00000006025.13|OSBPL7	136.396	0.704442	0.275923	2.55304	0.0106789	0.0496172
ENSG00000178295.15|GEN1	1042.9	0.716212	0.137839	5.196	2.03621e-07	1.02693e-05
ENSG00000022267.19|FHL1	858.406	1.06137	0.17721	5.98935	2.10686e-09	2.24797e-07
ENSG00000078081.8|LAMP3	82.1615	1.17055	0.381974	3.06448	0.00218051	0.0154955
ENSG00000214425.11|LRRC37A4P	278.39	0.802221	0.246268	3.25751	0.00112396	0.00948204
ENSG00000276903.2|H2AC16	14813.6	-1.09126	0.367046	-2.97309	0.00294818	0.0194245
ENSG00000141580.16|WDR45B	13170.9	-0.623215	0.0996737	-6.25256	4.0379e-10	5.20749e-08
ENSG00000101745.17|ANKRD12	2036.51	0.59032	0.122482	4.81964	1.43816e-06	4.9835e-05
ENSG00000163535.18|SGO2	1249.98	0.899535	0.13522	6.65239	2.88368e-11	5.55427e-09
ENSG00000261471.1|ENSG00000261471	51.7503	1.5845	0.501884	3.1571	0.00159348	0.012226
ENSG00000065320.9|NTN1	105.022	0.919471	0.302071	3.04389	0.0023354	0.0163071
ENSG00000008277.15|ADAM22	508.683	0.613444	0.195248	3.14187	0.00167871	0.0127481
ENSG00000237440.9|ZNF737	217.596	0.790406	0.240801	3.2824	0.00102928	0.0088494
ENSG00000163297.18|ANTXR2	1251.24	0.684245	0.153268	4.46438	8.03013e-06	0.000200496
ENSG00000146410.12|MTFR2	588.877	-0.70935	0.170439	-4.1619	3.15612e-05	0.000582919
ENSG00000011347.10|SYT7	245.697	0.889896	0.270679	3.28764	0.0010103	0.00874707
ENSG00000273032.3|DGCR5	139.345	0.84264	0.309541	2.72223	0.00648439	0.0341028
ENSG00000242689.3|CNTF	173.999	-0.666705	0.257237	-2.5918	0.00954754	0.0458251
ENSG00000108474.17|PIGL	594.464	-0.715955	0.183643	-3.89862	9.67424e-05	0.00139843
ENSG00000173588.16|CEP83	1211.57	0.707887	0.131763	5.37244	7.76804e-08	4.57174e-06
ENSG00000185697.17|MYBL1	767.765	1.03064	0.167148	6.16603	7.00276e-10	8.65483e-08
ENSG00000275538.1|RNVU1-19	156.299	-0.846616	0.277637	-3.04937	0.00229326	0.0160886
ENSG00000089048.15|ESF1	1216.88	0.961978	0.134588	7.1476	8.83104e-13	2.78666e-10
ENSG00000168936.12|TMEM129	1132.5	-0.816343	0.155416	-5.25265	1.49928e-07	7.99849e-06
ENSG00000115464.15|USP34	5514.01	0.617964	0.118764	5.20327	1.95809e-07	9.97954e-06
ENSG00000182362.14|YBEY	828.244	-0.602022	0.135813	-4.43272	9.30523e-06	0.000224035
ENSG00000272763.1|LINC03057	756.365	-0.58714	0.133712	-4.39109	1.12782e-05	0.000258928
ENSG00000132423.12|COQ3	607.032	-0.834456	0.191217	-4.36392	1.27753e-05	0.000286643
ENSG00000099624.8|ATP5F1D	5516.08	-0.730585	0.134767	-5.42108	5.92397e-08	3.66077e-06
ENSG00000100219.17|XBP1	9469.54	-0.627332	0.118107	-5.31157	1.08682e-07	6.12875e-06
ENSG00000160767.23|ENTREP3	339.924	0.635066	0.240565	2.63989	0.00829336	0.0412609
ENSG00000141002.20|TCF25	16783.6	-0.687375	0.104595	-6.57177	4.97206e-11	8.77865e-09
ENSG00000140463.14|BBS4	668.911	-0.669456	0.190898	-3.50688	0.000453393	0.00478256
ENSG00000287979.1|ENSG00000287979	447.097	-0.673996	0.195069	-3.45517	0.000549939	0.00552959
ENSG00000079134.13|THOC1	1473.57	0.595969	0.137795	4.32504	1.52503e-05	0.000332388
ENSG00000164308.18|ERAP2	127.32	0.836519	0.287276	2.9119	0.00359237	0.0224142
ENSG00000112306.8|RPS12	154935	-0.648278	0.106081	-6.11114	9.89201e-10	1.15518e-07
ENSG00000141446.11|ESCO1	1212.98	0.812428	0.141463	5.74305	9.29866e-09	7.61925e-07
ENSG00000184678.11|H2BC21	19629.6	-0.851095	0.282889	-3.00858	0.00262468	0.0177453
ENSG00000258728.2|ENSG00000258728	292.39	0.657207	0.194603	3.37717	0.000732351	0.00689619
ENSG00000237268.4|ENSG00000237268	162.569	0.98086	0.25674	3.82044	0.000133214	0.00180924
ENSG00000174007.9|CEP19	276.483	0.692042	0.217385	3.18348	0.00145516	0.0114248
ENSG00000151687.15|ANKAR	177.346	0.790612	0.253036	3.1245	0.00178108	0.0133347
ENSG00000163040.15|CCDC74A	470.491	-0.757479	0.166014	-4.56273	5.04931e-06	0.000137363
ENSG00000253210.4|DENND3-AS1	228.521	-0.641267	0.236277	-2.71405	0.00664665	0.0347713
ENSG00000148690.12|FRA10AC1	217.546	0.608161	0.230662	2.63659	0.00837446	0.0415283
ENSG00000225663.8|MCRIP1	4869.04	-0.772901	0.142901	-5.40866	6.34967e-08	3.90755e-06
ENSG00000146247.15|PHIP	2607.84	0.613216	0.117641	5.21258	1.86231e-07	9.55709e-06
ENSG00000245213.7|GALNT7-DT	70.1256	1.1275	0.40324	2.7961	0.00517233	0.0292405
ENSG00000268173.3|ENSG00000268173	392.028	-2.28577	0.887962	-2.57417	0.010048	0.0475466
ENSG00000279207.1|ENSG00000279207	231.437	0.758051	0.260316	2.91204	0.00359072	0.0224133
ENSG00000164327.14|RICTOR	3310.77	0.70373	0.115896	6.07207	1.26274e-09	1.4631e-07
ENSG00000092140.16|G2E3	1550.14	0.747602	0.114455	6.53182	6.4976e-11	1.09507e-08
ENSG00000124225.16|PMEPA1	169.326	0.830655	0.248931	3.33689	0.000847214	0.00771808
ENSG00000101955.15|SRPX	888.306	0.698812	0.14348	4.87047	1.11335e-06	4.08099e-05
ENSG00000155111.15|CDK19	453.537	0.730746	0.196894	3.71136	0.000206148	0.00258655
ENSG00000131475.7|VPS25	6597.39	-0.724558	0.0991179	-7.31006	2.67013e-13	9.94287e-11
ENSG00000132170.24|PPARG	291.459	0.736207	0.210338	3.50011	0.000465072	0.00486766
ENSG00000100342.22|APOL1	183.789	1.03859	0.243887	4.25848	2.0582e-05	0.000419302
ENSG00000198862.14|LTN1	1828.55	0.681816	0.128009	5.32632	1.00225e-07	5.76137e-06
ENSG00000258667.4|HIF1A-AS3	144.711	1.03664	0.301732	3.43564	0.000591166	0.00584631
ENSG00000153132.13|CLGN	157.867	0.845466	0.264679	3.1943	0.00140168	0.011171
ENSG00000116678.20|LEPR	375.305	1.11217	0.194761	5.71041	1.12703e-08	8.89092e-07
ENSG00000174837.15|ADGRE1	176.032	0.8631	0.240196	3.59331	0.000326499	0.00370878
ENSG00000146674.16|IGFBP3	173.673	-0.692128	0.27031	-2.56049	0.0104524	0.0488403
ENSG00000138821.14|SLC39A8	380.452	-0.593872	0.207701	-2.85926	0.00424637	0.0252113
ENSG00000114107.9|CEP70	558.854	0.634009	0.16616	3.81567	0.000135816	0.00183283
ENSG00000128567.17|PODXL	599.97	0.737274	0.181857	4.05415	5.03165e-05	0.000835659
ENSG00000143126.8|CELSR2	186.325	1.06727	0.325759	3.27627	0.00105186	0.00897595
ENSG00000170681.7|CAVIN4	58.4667	1.32152	0.40219	3.28581	0.00101691	0.00877869
ENSG00000178685.14|PARP10	1033.4	0.79894	0.125522	6.36494	1.95368e-10	2.86882e-08
ENSG00000138658.16|ZGRF1	925.946	1.01648	0.136458	7.44898	9.40614e-14	4.10301e-11
ENSG00000103528.17|SYT17	97.1129	1.14567	0.328098	3.49184	0.000479712	0.0049892
ENSG00000180573.10|H2AC6	38156.7	-0.700487	0.143884	-4.86842	1.12492e-06	4.09919e-05
ENSG00000279069.2|ENSG00000279069	779.741	-0.634163	0.155435	-4.07992	4.50514e-05	0.000768881
ENSG00000263798.2|ENSG00000263798	67.4199	7.59486	1.30765	5.80802	6.32168e-09	5.64283e-07
ENSG00000214736.8|TOMM6	7651.78	-0.5861	0.105181	-5.5723	2.51403e-08	1.76037e-06
ENSG00000201183.1|RNVU1-3	172.919	-1.65148	0.273323	-6.04223	1.52e-09	1.72085e-07
ENSG00000170889.14|RPS9	85247.9	-0.716953	0.103028	-6.95881	3.43155e-12	8.50405e-10
ENSG00000160818.17|GPATCH4	3122.83	-0.752776	0.134272	-5.60636	2.06629e-08	1.51585e-06
ENSG00000118898.16|PPL	1571.04	1.36817	0.204954	6.67551	2.46379e-11	4.86479e-09
ENSG00000135127.12|BICDL1	376.086	0.631962	0.193594	3.26437	0.00109708	0.00930821
ENSG00000113594.10|LIFR	937.66	0.865215	0.140107	6.17539	6.6e-10	8.29531e-08
ENSG00000241852.11|C8orf58	2006.86	-0.598114	0.125325	-4.7725	1.81952e-06	5.98344e-05
ENSG00000151876.13|FBXO4	485.625	-0.696033	0.196643	-3.53958	0.000400769	0.00434171
ENSG00000139218.18|SCAF11	3134.57	0.73006	0.115637	6.31336	2.73034e-10	3.79945e-08
ENSG00000182379.10|NXPH4	106.412	1.04433	0.373844	2.79349	0.00521425	0.0293867
ENSG00000138778.14|CENPE	1456.02	0.694962	0.147231	4.72023	2.35576e-06	7.24859e-05
ENSG00000205209.8|SCGB2B2	68.6322	-1.18432	0.44168	-2.6814	0.00733149	0.0375072
ENSG00000277215.2|SPANXA2-OT1	55.4572	1.13921	0.431877	2.63781	0.00834422	0.0414192
ENSG00000132406.12|TMEM128	425.92	-1.12898	0.180081	-6.26927	3.62748e-10	4.71923e-08
ENSG00000257950.3|P2RX5-TAX1BP3	2722.37	-0.706617	0.170228	-4.151	3.31027e-05	0.000603869
ENSG00000203667.10|COX20	2789.83	-0.58802	0.117546	-5.00245	5.66058e-07	2.32554e-05
ENSG00000128713.14|HOXD11	404.087	-0.654819	0.178885	-3.66056	0.000251662	0.00304934
ENSG00000188549.13|CCDC9B	1009.75	0.609688	0.207808	2.93391	0.00334725	0.0213396
ENSG00000146540.15|C7orf50	9356.42	-0.592406	0.106703	-5.55191	2.82561e-08	1.93118e-06
ENSG00000172530.22|BANP	5387.94	0.938714	0.0943312	9.95126	2.49005e-23	3.59782e-20
ENSG00000130119.17|GNL3L	15613	-0.637302	0.0945865	-6.73778	1.6083e-11	3.31287e-09
ENSG00000111348.9|ARHGDIB	275.578	0.597318	0.226196	2.64071	0.00827333	0.0412295
ENSG00000179428.2|IL6-AS1	145.376	-0.756267	0.274838	-2.75168	0.00592895	0.0320336
ENSG00000125148.7|MT2A	162899	-0.777883	0.114062	-6.81983	9.11496e-12	2.01767e-09
ENSG00000173621.9|LRFN4	6831.25	-0.653398	0.103537	-6.31079	2.77613e-10	3.8123e-08
ENSG00000230453.11|ANKRD18B	201.217	0.629375	0.243764	2.58191	0.00982566	0.0467965
ENSG00000080345.18|RIF1	5269.13	0.789502	0.11194	7.05291	1.75216e-12	4.90309e-10
ENSG00000198246.10|SLC29A3	98.348	0.860696	0.3347	2.57155	0.0101246	0.0477821
ENSG00000168734.14|PKIG	1329.26	-0.94584	0.126651	-7.46808	8.1371e-14	3.65701e-11
ENSG00000187815.10|ZFP69	332.207	0.738028	0.188306	3.9193	8.88071e-05	0.00130406
ENSG00000204390.10|HSPA1L	151.401	0.845602	0.264357	3.19872	0.00138041	0.0110612
ENSG00000101333.19|PLCB4	613.889	0.690381	0.175406	3.93592	8.28801e-05	0.00122919
ENSG00000176208.9|ATAD5	841.226	0.610271	0.150856	4.04539	5.22361e-05	0.000859298
ENSG00000272462.4|LINC02980	177.076	-0.84902	0.258763	-3.28107	0.00103414	0.00888092
ENSG00000224578.5|HNRNPA1L3	167.4	-1.28843	0.258078	-4.99241	5.96306e-07	2.42962e-05
ENSG00000183496.6|MEX3B	201.242	0.845443	0.226709	3.7292	0.000192086	0.00244535
ENSG00000259207.10|ITGB3	561.24	0.903584	0.168558	5.36069	8.29067e-08	4.86004e-06
ENSG00000157734.14|SNX22	438.823	-1.38635	0.265902	-5.21378	1.8503e-07	9.52838e-06
ENSG00000124216.4|SNAI1	385.363	0.608724	0.202597	3.00461	0.00265926	0.0179026
ENSG00000103426.12|CORO7-PAM16	915.882	-2.11233	0.637451	-3.31372	0.000920643	0.0081663
ENSG00000072954.7|TMEM38A	503.742	0.911806	0.169299	5.38579	7.2129e-08	4.3097e-06
ENSG00000100625.9|SIX4	499.112	0.722566	0.157772	4.5798	4.65414e-06	0.000128779
ENSG00000126777.18|KTN1	9731.22	0.721263	0.104122	6.92707	4.29658e-12	1.02778e-09
ENSG00000164463.12|CREBRF	727.206	0.648738	0.195951	3.31071	0.000930579	0.00821513
ENSG00000158079.16|PTPDC1	857.512	-0.631471	0.1387	-4.5528	5.29375e-06	0.000141974
ENSG00000253352.10|TUG1	3413.76	0.648337	0.146131	4.43669	9.1353e-06	0.000221382
ENSG00000279602.2|ENSG00000279602	2090.89	-0.959225	0.13072	-7.33803	2.16768e-13	8.93022e-11
ENSG00000165650.12|PDZD8	1744.78	0.59349	0.151087	3.92814	8.56063e-05	0.00126331
ENSG00000144655.15|CSRNP1	1785.96	0.694563	0.116411	5.96647	2.42446e-09	2.55015e-07
ENSG00000152763.17|DNAI4	139.968	1.61305	0.30783	5.24007	1.60519e-07	8.44203e-06
ENSG00000278948.1|ENSG00000278948	288.226	0.809969	0.213669	3.79077	0.000150181	0.00199517
ENSG00000162616.9|DNAJB4	766.721	1.10074	0.162508	6.77348	1.25718e-11	2.62821e-09
ENSG00000257949.7|TEN1	2132.57	-1.13067	0.126324	-8.95056	3.53693e-19	3.27851e-16
ENSG00000029639.11|TFB1M	754.424	-0.639551	0.148799	-4.2981	1.72271e-05	0.000365825
ENSG00000137825.11|ITPKA	227.528	0.605208	0.223738	2.70498	0.00683082	0.0355342
ENSG00000233757.7|ZNF892	308.314	0.74467	0.224568	3.31601	0.000913131	0.00811422
ENSG00000171621.14|SPSB1	1142.08	0.602061	0.135193	4.45335	8.4541e-06	0.000208971
ENSG00000281903.4|ASMER1	171.887	0.852081	0.302635	2.81554	0.00486958	0.0279168
ENSG00000234883.7|MIR155HG	254.77	0.631427	0.23524	2.68419	0.00727067	0.0372725
ENSG00000276216.1|ENSG00000276216	1614.77	-1.00122	0.136728	-7.32269	2.43049e-13	9.74234e-11
ENSG00000149823.10|VPS51	9699.3	-0.680647	0.113031	-6.02177	1.72522e-09	1.86765e-07
ENSG00000203326.12|ZNF525	1417.46	0.763014	0.121167	6.29723	3.0302e-10	4.08553e-08
ENSG00000152475.7|ZNF837	174.422	-0.727738	0.27173	-2.67817	0.00740252	0.0377793
ENSG00000148926.10|ADM	15550.4	-0.649185	0.138735	-4.67931	2.87846e-06	8.66391e-05
ENSG00000259024.7|TVP23C-CDRT4	145.193	0.906893	0.269264	3.36805	0.000757029	0.0070836
ENSG00000130827.6|PLXNA3	1741.82	0.724525	0.172356	4.20366	2.6263e-05	0.000506249
ENSG00000121966.8|CXCR4	79.187	1.52253	0.413616	3.68103	0.000232291	0.00286138
ENSG00000183562.3|ENSG00000183562	89.1778	0.83116	0.32607	2.54902	0.0108026	0.0499886
ENSG00000004478.8|FKBP4	30954.7	0.645994	0.102507	6.30194	2.93948e-10	3.99958e-08
ENSG00000154957.14|ZNF18	417.76	-0.5922	0.196815	-3.00892	0.00262182	0.0177453
ENSG00000174928.16|C3orf33	100.612	-1.13522	0.327774	-3.46341	0.000533369	0.00540696
ENSG00000260025.2|CRIM1-DT	262.573	-0.923801	0.22301	-4.14242	3.43666e-05	0.000621575
ENSG00000286614.1|ENSG00000286614	366.68	0.644822	0.196672	3.27866	0.001043	0.00891213
ENSG00000128513.16|POT1	1244.15	0.618809	0.140622	4.40051	1.07995e-05	0.000250654
ENSG00000139044.12|B4GALNT3	236.938	0.745499	0.222107	3.35648	0.000789417	0.00732656
ENSG00000273784.5|ENSG00000273784	402.468	-0.592854	0.209571	-2.8289	0.00467089	0.0271025
ENSG00000082269.17|FAM135A	2561.85	0.863773	0.121956	7.08267	1.41398e-12	4.19415e-10
ENSG00000119711.13|ALDH6A1	260.279	1.06791	0.208592	5.1196	3.06192e-07	1.4323e-05
ENSG00000152404.16|CWF19L2	733.254	0.795053	0.143957	5.52286	3.33533e-08	2.22821e-06
ENSG00000280987.4|MATR3	9833.54	1.03659	0.342898	3.02304	0.00250247	0.0171587
ENSG00000164190.19|NIPBL	2895.09	0.683091	0.161372	4.23303	2.30562e-05	0.000457807
ENSG00000012048.26|BRCA1	2847.14	0.633976	0.120305	5.26975	1.36606e-07	7.47604e-06
ENSG00000121281.13|ADCY7	873.744	0.704167	0.149551	4.70853	2.49509e-06	7.61412e-05
ENSG00000162390.18|ACOT11	242.78	-0.795116	0.21943	-3.62356	0.00029058	0.00339605
ENSG00000186951.17|PPARA	433.91	0.699833	0.193252	3.62134	0.00029308	0.00341719
ENSG00000161243.10|FBXO27	277.123	0.587344	0.195647	3.00206	0.00268159	0.0179948
ENSG00000038427.16|VCAN	1082.87	0.782118	0.184465	4.23994	2.23581e-05	0.000447495
ENSG00000269001.5|ZNF818P	424.32	0.601003	0.185535	3.2393	0.00119822	0.00998508
ENSG00000249673.9|NOP14-AS1	928.258	-0.596831	0.154272	-3.86869	0.000109423	0.00154411
ENSG00000160813.7|PPP1R35	1168.75	-0.636205	0.139265	-4.5683	4.91697e-06	0.000134298
ENSG00000180998.12|GPR137C	54.9262	1.24968	0.437215	2.85826	0.00425967	0.0252801
ENSG00000229117.9|RPL41	191723	-0.591531	0.107129	-5.52167	3.35791e-08	2.23324e-06
ENSG00000278677.2|H2AC17	23866	-1.18843	0.369334	-3.21776	0.00129195	0.0106037
ENSG00000204681.11|GABBR1	250.511	0.672111	0.208602	3.22198	0.00127306	0.0104893
ENSG00000159685.11|CHCHD6	1306.21	-0.943645	0.11944	-7.90058	2.776e-15	1.5835e-12
ENSG00000288752.2|ENSG00000288752	201.377	-0.843265	0.271977	-3.1005	0.00193195	0.0142124
ENSG00000080824.19|HSP90AA1	64199.4	0.988321	0.105245	9.3907	5.9605e-21	7.36668e-18
ENSG00000125398.8|SOX9	468.28	0.63919	0.224783	2.84358	0.00446096	0.026275
ENSG00000104419.17|NDRG1	5105.77	0.627931	0.123659	5.07794	3.81542e-07	1.68412e-05
ENSG00000130511.16|SSBP4	2425.46	-1.12689	0.16553	-6.80772	9.9155e-12	2.1626e-09
ENSG00000182504.12|CEP97	634.145	0.619354	0.154087	4.01951	5.83197e-05	0.000937096
ENSG00000197903.8|H2BC12	39437.6	-0.691197	0.143899	-4.80334	1.5604e-06	5.32005e-05
ENSG00000167107.13|ACSF2	294.322	0.792141	0.199525	3.97014	7.18304e-05	0.00111202
ENSG00000198715.13|GLMP	96.1433	-0.963407	0.335785	-2.86912	0.00411619	0.0247857
ENSG00000133131.15|MORC4	2776.81	0.599972	0.125797	4.76937	1.84801e-06	6.03696e-05
ENSG00000055332.19|EIF2AK2	2360.46	0.614703	0.122704	5.00965	5.45287e-07	2.25269e-05
ENSG00000072133.12|RPS6KA6	576.427	0.813909	0.159636	5.09854	3.42292e-07	1.53834e-05
ENSG00000164237.9|CMBL	913.018	1.01573	0.17521	5.79722	6.7422e-09	5.952e-07
ENSG00000275714.2|H3C1	7593.28	-1.50029	0.554077	-2.70773	0.00677452	0.0352908
ENSG00000243678.12|NME2	73013.3	-0.659002	0.129887	-5.07364	3.90269e-07	1.70238e-05
ENSG00000113522.14|RAD50	1217.73	0.684409	0.137346	4.9831	6.25728e-07	2.52866e-05
ENSG00000142235.13|LMTK3	56.243	1.28222	0.451955	2.83704	0.0045534	0.0265663
ENSG00000108582.12|CPD	4342.74	0.611831	0.127031	4.81638	1.46187e-06	5.05383e-05
ENSG00000196233.14|LCOR	1504.41	0.58996	0.164454	3.58739	0.000334	0.00377846
ENSG00000101773.19|RBBP8	3146.84	0.650907	0.112556	5.78298	7.33881e-09	6.36502e-07
ENSG00000137601.18|NEK1	528.341	0.796476	0.168158	4.73646	2.17479e-06	6.83355e-05
ENSG00000174010.10|KLHL15	966.345	0.708331	0.138923	5.09875	3.41906e-07	1.53834e-05
ENSG00000174405.15|LIG4	542.416	0.747782	0.181863	4.11179	3.92611e-05	0.000690726
ENSG00000149016.16|TUT1	1139.92	0.643231	0.203669	3.15822	0.00158734	0.0122105
ENSG00000272414.6|FAM47E-STBD1	156.499	-1.6745	0.398735	-4.19954	2.67463e-05	0.000511839
ENSG00000110063.10|DCPS	1552.99	-0.919278	0.126249	-7.28147	3.30205e-13	1.11301e-10
ENSG00000214223.4|HNRNPA1P10	616.422	-0.991779	0.168354	-5.89103	3.83797e-09	3.64878e-07
ENSG00000204389.10|HSPA1A	45758.2	1.34881	0.111268	12.1221	8.06604e-34	3.98758e-30
ENSG00000137801.11|THBS1	11365	0.724739	0.171128	4.23508	2.2847e-05	0.000455435
ENSG00000137261.15|KIAA0319	69.0663	-1.16887	0.376411	-3.10529	0.0019009	0.014019
ENSG00000041353.10|RAB27B	289.068	1.36149	0.229255	5.93876	2.87194e-09	2.91738e-07
ENSG00000128408.9|RIBC2	249.095	0.701926	0.213535	3.28717	0.00101201	0.00875674
ENSG00000273270.1|LINC03072	325.575	-0.739345	0.189324	-3.90519	9.41504e-05	0.00136762
ENSG00000160226.16|CFAP410	1332.18	-0.588932	0.134757	-4.37033	1.24059e-05	0.000280049
ENSG00000073711.11|PPP2R3A	138.353	1.06856	0.28971	3.68839	0.00022568	0.00278921
ENSG00000196456.13|ZNF775	570.798	-0.687678	0.203203	-3.38419	0.00071389	0.00676522
ENSG00000148803.12|FUOM	2070.48	-0.590773	0.132818	-4.44799	8.66759e-06	0.000212478
ENSG00000189144.15|ZNF573	289.295	0.751007	0.207902	3.61231	0.000303486	0.00351092
ENSG00000144674.19|GOLGA4	1716.37	0.640812	0.133159	4.81238	1.49146e-06	5.12899e-05
ENSG00000116406.20|EDEM3	1614.87	0.634646	0.122965	5.16118	2.45396e-07	1.19327e-05
ENSG00000263843.1|MIF4GD-DT	481.889	-0.812406	0.173621	-4.6792	2.87999e-06	8.66391e-05
ENSG00000213523.12|SRA1	8087.2	-0.92665	0.100804	-9.19261	3.83418e-20	3.79099e-17
ENSG00000206530.11|CFAP44	211.163	1.01309	0.255076	3.97172	7.13554e-05	0.00110686
ENSG00000183340.7|JRKL	353.195	0.651564	0.18053	3.60918	0.000307172	0.00354153
ENSG00000025423.11|HSD17B6	119.409	0.975485	0.316796	3.07922	0.00207546	0.0149714
ENSG00000127311.10|HELB	360.569	0.647953	0.180091	3.59792	0.000320776	0.00365675
ENSG00000171617.16|ENC1	3538.4	0.750998	0.157414	4.77086	1.83443e-06	6.00582e-05
ENSG00000196890.5|H2BC26	6077.43	-0.815451	0.316412	-2.57718	0.00996099	0.0473043
ENSG00000155657.29|TTN	1126.91	0.68979	0.159494	4.32487	1.52624e-05	0.000332388
ENSG00000273199.1|ENSG00000273199	174.685	-1.22127	0.258692	-4.72093	2.34774e-06	7.23896e-05
ENSG00000276850.5|ENSG00000276850	606.274	-0.768374	0.183983	-4.17634	2.96241e-05	0.000554741
ENSG00000135837.18|CEP350	2485.28	0.651607	0.112632	5.7853	7.23831e-09	6.31478e-07
ENSG00000291194.1|ENSG00000291194	45.9872	1.17767	0.439171	2.68158	0.00732757	0.0375038
ENSG00000124635.9|H2BC11	24278.2	-1.02173	0.361807	-2.82396	0.00474345	0.027427
ENSG00000081059.20|TCF7	177.743	1.17484	0.342356	3.43163	0.000599964	0.00589276
ENSG00000135048.14|CEMIP2	2015.54	0.587287	0.142862	4.11086	3.94192e-05	0.000691865
ENSG00000253187.2|HOXA10-AS	325.288	-0.618459	0.208005	-2.97329	0.00294621	0.0194201
ENSG00000144893.13|MED12L	142.814	0.895962	0.292356	3.06462	0.00217946	0.0154955
ENSG00000227671.5|ZNF731P	335.697	0.728145	0.250505	2.90671	0.0036525	0.0226748
ENSG00000267649.1|ENSG00000267649	74.1103	-1.03248	0.368919	-2.79867	0.00513142	0.0290695
ENSG00000168152.13|THAP9	110.206	0.906545	0.310454	2.92006	0.00349959	0.0220206
ENSG00000138688.17|BLTP1	1152.8	0.824274	0.147928	5.57214	2.51635e-08	1.76037e-06
ENSG00000288859.1|H2AC19	68071.8	-0.924362	0.265459	-3.48212	0.000497458	0.00512347
ENSG00000173706.15|HEG1	303.989	1.27679	0.270322	4.72322	2.32144e-06	7.20278e-05
ENSG00000274180.1|NATD1	1585.46	0.904575	0.187923	4.81353	1.48287e-06	5.11451e-05
ENSG00000164070.12|HSPA4L	1058.36	0.698445	0.174243	4.00846	6.11166e-05	0.000971777
ENSG00000083535.16|PIBF1	459.541	0.725537	0.177143	4.09578	4.20748e-05	0.000728986
ENSG00000227053.2|MUC12-AS1	156.201	0.980276	0.294282	3.33108	0.000865113	0.0078187
ENSG00000184009.13|ACTG1	497937	-0.609949	0.0893244	-6.82846	8.58284e-12	1.92867e-09
ENSG00000227615.1|ENSG00000227615	105.725	-0.886017	0.30322	-2.92203	0.00347756	0.0219209
ENSG00000116016.14|EPAS1	2737.61	0.66886	0.16488	4.05664	4.97827e-05	0.00082865
ENSG00000215492.6|HNRNPA1P7	1724.9	-1.12556	0.160779	-7.00066	2.54762e-12	6.51445e-10
ENSG00000281398.4|SNHG4	1670.93	-0.626535	0.151898	-4.1247	3.71216e-05	0.000662516
ENSG00000054654.20|SYNE2	4059.2	0.938014	0.142656	6.57536	4.85367e-11	8.67287e-09
ENSG00000231789.4|PIK3CD-AS2	175.042	-0.913245	0.254141	-3.59346	0.000326319	0.00370878
ENSG00000147883.12|CDKN2B	448.708	0.771014	0.209766	3.6756	0.000237293	0.00291816
ENSG00000214274.10|ANG	342.874	0.782102	0.257436	3.03805	0.00238118	0.0165489
ENSG00000197989.15|SNHG12	11887.1	-0.648462	0.10534	-6.15587	7.4666e-10	9.08842e-08
ENSG00000157306.14|ZFHX2-AS1	156.258	1.38002	0.275113	5.01619	5.27069e-07	2.18963e-05
ENSG00000188064.10|WNT7B	318.28	1.17562	0.260624	4.5108	6.45827e-06	0.000168335
ENSG00000270722.1|RNVU1-31	28881.1	-0.704576	0.130597	-5.39505	6.85029e-08	4.1638e-06
ENSG00000116525.14|TRIM62	183.117	0.817272	0.308918	2.6456	0.0081547	0.0408037
ENSG00000065618.21|COL17A1	170.09	0.940711	0.288847	3.25678	0.00112684	0.00949558
ENSG00000125817.8|CENPB	17674.2	-0.593953	0.103986	-5.71188	1.11738e-08	8.86192e-07
ENSG00000271500.1|ENSG00000271500	72.2703	1.02491	0.367908	2.78576	0.0053402	0.0298532
ENSG00000156162.16|DPY19L4	666.372	0.685381	0.153286	4.47124	7.77657e-06	0.000196147
ENSG00000147689.17|FAM83A	70.0633	1.12049	0.407426	2.75016	0.00595657	0.0321456
ENSG00000281026.1|N4BP2L2-IT2	72.9032	1.66133	0.40082	4.14483	3.40059e-05	0.000616554
ENSG00000291063.1|ENSG00000291063	17508.9	-0.586803	0.0997457	-5.88299	4.0292e-09	3.80618e-07
ENSG00000281383.1|ENSG00000281383	786.188	1.14195	0.181938	6.27661	3.46029e-10	4.54155e-08
ENSG00000186832.9|KRT16	1431.89	1.58197	0.159082	9.94437	2.66846e-23	3.59782e-20
ENSG00000272173.2|ENSG00000272173	307.08	-0.613857	0.227917	-2.69334	0.00707406	0.0365431
ENSG00000104267.10|CA2	273.188	1.2933	0.274905	4.70453	2.54457e-06	7.74919e-05
ENSG00000023287.13|RB1CC1	1642.53	0.842099	0.119972	7.01912	2.23267e-12	6.0205e-10
ENSG00000110200.9|ANAPC15	1734.33	-0.866782	0.154627	-5.60564	2.07483e-08	1.51585e-06
ENSG00000121879.6|PIK3CA	1027.27	0.693484	0.169495	4.09146	4.28664e-05	0.00073753
ENSG00000236423.8|LINC01134	250.255	1.03843	0.237783	4.36712	1.25895e-05	0.000282902
ENSG00000013297.12|CLDN11	15107.9	-0.667727	0.100052	-6.67378	2.49291e-11	4.86479e-09
ENSG00000185753.13|CXorf38	1150.18	-0.714029	0.132767	-5.37808	7.5283e-08	4.4483e-06
ENSG00000103227.19|LMF1	85.5144	-0.903357	0.33451	-2.70054	0.00692267	0.0359615
ENSG00000102317.18|RBM3	47556	-2.54177	0.136842	-18.5745	5.16782e-77	7.66439e-73
ENSG00000141295.14|SCRN2	563.796	-0.722747	0.169864	-4.25487	2.0917e-05	0.000424351
ENSG00000257167.3|TMPO-AS1	375.579	-0.908606	0.177496	-5.11903	3.07107e-07	1.4323e-05
ENSG00000120885.22|CLU	1818.24	1.51542	0.130491	11.6132	3.53099e-31	1.3092e-27
ENSG00000135929.9|CYP27A1	1663.81	0.666591	0.131942	5.05214	4.3688e-07	1.86189e-05
ENSG00000149582.16|TMEM25	142.439	0.874519	0.277983	3.14594	0.00165552	0.0126171
ENSG00000065717.16|TLE2	410.078	1.47705	0.222312	6.64406	3.05155e-11	5.80224e-09
ENSG00000232593.8|KANTR	208.36	0.618632	0.233426	2.65023	0.00804374	0.0403439
ENSG00000160783.19|PMF1	3426.55	-0.698473	0.129656	-5.38711	7.1598e-08	4.3097e-06
ENSG00000065809.14|FAM107B	420.714	0.953947	0.189342	5.03822	4.69876e-07	1.99106e-05
ENSG00000241058.4|NSUN6	300.345	0.62641	0.222442	2.81606	0.00486161	0.0279035
ENSG00000279821.1|ENSG00000279821	80.8019	0.910552	0.341843	2.66366	0.0077296	0.0390722
ENSG00000121753.13|ADGRB2	132.502	0.799145	0.299276	2.67026	0.00757921	0.038522
ENSG00000197696.10|NMB	740.219	-0.638127	0.212258	-3.00637	0.00264384	0.0178555
ENSG00000233461.6|ENSG00000233461	575.905	0.681671	0.178625	3.81622	0.000135513	0.00183042
ENSG00000253333.1|ENSG00000253333	191.157	-0.787443	0.231806	-3.397	0.000681296	0.00651891
ENSG00000123870.11|ZNF137P	72.8766	1.19083	0.375528	3.17108	0.00151875	0.0118116
ENSG00000112742.10|TTK	3914.1	0.618653	0.12504	4.94763	7.51241e-07	2.95535e-05
ENSG00000259345.7|ENSG00000259345	65.4722	1.16736	0.420784	2.77425	0.00553287	0.030573
ENSG00000197776.8|KLHDC1	174.29	-2.70977	0.800538	-3.38494	0.00071195	0.00675988
ENSG00000131242.18|RAB11FIP4	321.839	-0.795457	0.289581	-2.74693	0.00601563	0.032337
ENSG00000186222.5|BLOC1S4	806.046	-0.602294	0.143203	-4.20588	2.60074e-05	0.000503545
ENSG00000197728.11|RPS26	45188.7	-0.621	0.117633	-5.27913	1.29795e-07	7.15612e-06
ENSG00000176108.9|CHMP6	1543.09	-1.13899	0.136761	-8.3283	8.20131e-17	5.79208e-14
ENSG00000168282.6|MGAT2	5122.36	-0.62699	0.120692	-5.19497	2.04755e-07	1.02693e-05
ENSG00000075292.19|ZNF638	3632.11	0.659865	0.111986	5.89241	3.80592e-09	3.64878e-07
ENSG00000130347.13|RTN4IP1	618.422	-0.732074	0.161266	-4.53954	5.63782e-06	0.000149312
ENSG00000105327.18|BBC3	678.972	-0.605512	0.158579	-3.81837	0.000134339	0.00182209
ENSG00000108342.13|CSF3	483.649	-2.34159	0.254321	-9.20722	3.34692e-20	3.54558e-17
ENSG00000262001.4|DLGAP1-AS2	2041.92	-0.635779	0.118698	-5.35629	8.49495e-08	4.94073e-06
ENSG00000204624.8|DISP3	113.911	0.835354	0.316394	2.64023	0.00828493	0.0412328
ENSG00000153201.17|RANBP2	5839.77	0.601379	0.107899	5.57353	2.49625e-08	1.76037e-06
ENSG00000197763.20|TXNRD3	191.607	-0.733729	0.241353	-3.04007	0.00236522	0.0164688
ENSG00000225071.1|RPS26P58	343.854	-0.602458	0.186689	-3.22706	0.00125068	0.0103336
ENSG00000199436.1|SNORD9	150.603	0.716617	0.274682	2.6089	0.00908346	0.0441805
ENSG00000107890.17|ANKRD26	328.976	0.596517	0.183317	3.25403	0.00113782	0.00957717
ENSG00000184489.13|PTP4A3	92.8839	-1.10914	0.375732	-2.95195	0.00315778	0.0204154
ENSG00000273542.2|H4C12	95765.4	-1.1977	0.330067	-3.62866	0.000284899	0.00336145
ENSG00000083444.17|PLOD1	8108.08	0.921066	0.104386	8.82362	1.1082e-18	9.13097e-16
ENSG00000140931.20|CMTM3	10410.4	-0.643323	0.0984178	-6.53666	6.29086e-11	1.07583e-08
ENSG00000166845.15|C18orf54	647.003	0.938264	0.186832	5.02197	5.11453e-07	2.14276e-05
ENSG00000290230.1|ENSG00000290230	62.7054	3.2137	1.1013	2.91809	0.00352187	0.0221326
ENSG00000185947.15|ZNF267	668.312	0.610894	0.149211	4.09417	4.23684e-05	0.000733215
ENSG00000280385.1|ENSG00000280385	234.252	1.60368	0.228768	7.01007	2.38202e-12	6.30852e-10
ENSG00000197933.13|ZNF823	215.278	0.725028	0.217682	3.33067	0.000866373	0.00782532
ENSG00000202408.2|RNVU1-21	261.48	-0.724897	0.244643	-2.96308	0.00304581	0.0199259
ENSG00000267475.3|NUDT19-DT	89.3284	-1.00772	0.330092	-3.05286	0.00226671	0.015978
ENSG00000175536.7|LIPT2	70.7962	-1.07496	0.369617	-2.90831	0.0036339	0.0226067
ENSG00000127914.19|AKAP9	2146.1	0.846116	0.119382	7.08746	1.36591e-12	4.13426e-10
ENSG00000291080.1|ZNF252P	1193.98	0.599788	0.137498	4.36214	1.28794e-05	0.00028854
ENSG00000241764.5|CBLL1-AS1	272.449	-0.644785	0.245919	-2.62194	0.00874309	0.0429225
ENSG00000124107.5|SLPI	330.356	1.5825	0.242114	6.53618	6.31093e-11	1.07583e-08
ENSG00000130522.6|JUND	2172.32	-0.678727	0.167198	-4.05943	4.91924e-05	0.000822517
ENSG00000099864.18|PALM	84.1886	1.1977	0.355372	3.37026	0.000750967	0.00704775
ENSG00000229833.11|PET100	2410.74	-0.585152	0.160731	-3.64056	0.000272048	0.00324075
ENSG00000138593.9|SECISBP2L	902.775	0.693089	0.135419	5.1181	3.08621e-07	1.43485e-05
ENSG00000176678.6|FOXL1	1492.44	-0.714842	0.129715	-5.51088	3.57054e-08	2.34313e-06
ENSG00000184260.6|H2AC20	27927.5	-1.32935	0.370108	-3.59179	0.000328413	0.00372662
ENSG00000006283.18|CACNA1G	140.835	0.702595	0.269308	2.60889	0.00908373	0.0441805
ENSG00000173950.16|XXYLT1	285.707	-1.16278	0.205003	-5.67201	1.4113e-08	1.08451e-06
ENSG00000212994.5|RPS26P6	325.508	-0.614153	0.194823	-3.15236	0.00161954	0.0123939
ENSG00000107829.15|FBXW4	587.891	-0.865387	0.155478	-5.56599	2.60673e-08	1.80656e-06
ENSG00000168743.13|NPNT	440.925	0.600593	0.209549	2.86612	0.00415534	0.0248901
ENSG00000187013.4|LINC02875	91.9141	-1.02533	0.336037	-3.05125	0.00227893	0.0160336
ENSG00000162522.11|NHSL3	546.532	0.645251	0.23353	2.76303	0.00572679	0.0312602
ENSG00000158246.8|TENT5B	1613.95	-0.60483	0.142795	-4.23565	2.27895e-05	0.000454901
ENSG00000268041.3|ERFL	50.4811	1.96605	0.440221	4.46606	7.96744e-06	0.000199603
ENSG00000237017.1|PRPF31-AS1	527.323	-0.677305	0.209595	-3.23149	0.00123148	0.0101863
ENSG00000171234.14|UGT2B7	246.639	-0.643506	0.249413	-2.58008	0.00987781	0.0469996
ENSG00000163536.13|SERPINI1	122.925	1.4315	0.298295	4.79895	1.59499e-06	5.42553e-05
ENSG00000173898.16|SPTBN2	1849.84	0.595324	0.133972	4.44364	8.84491e-06	0.00021611
ENSG00000274104.2|ENSG00000274104	170.283	-0.84115	0.279819	-3.00605	0.00264668	0.0178585
ENSG00000137462.10|TLR2	1167.59	1.17762	0.392335	3.00156	0.00268596	0.0180007
ENSG00000163029.16|SMC6	1197.01	0.693319	0.145558	4.76317	1.90576e-06	6.18475e-05
ENSG00000173581.8|CCDC106	908.933	-0.923189	0.161454	-5.71796	1.07808e-08	8.68968e-07
ENSG00000167600.14|CYP2S1	102.511	1.22225	0.398824	3.06463	0.00217942	0.0154955
ENSG00000289405.2|ENSG00000289405	118.557	1.19925	0.32381	3.70355	0.000212599	0.00264963
ENSG00000132207.18|SLX1A	532.786	-1.39541	0.207371	-6.72907	1.70745e-11	3.46894e-09
ENSG00000175390.15|EIF3F	11191.1	-0.589442	0.102246	-5.76495	8.16805e-09	6.84409e-07
ENSG00000215021.10|PHB2	39326.7	-0.617243	0.0981701	-6.28748	3.22654e-10	4.27258e-08
ENSG00000152076.19|CCDC74B	213.855	-0.943927	0.218794	-4.31423	1.6016e-05	0.000345977
ENSG00000181929.13|PRKAG1	4710.19	-0.667499	0.114755	-5.81674	6.0008e-09	5.52782e-07
ENSG00000174132.10|FAM174A	841.272	-0.693397	0.150091	-4.61984	3.84038e-06	0.000111027
ENSG00000270011.9|ZNF559-ZNF177	108.401	1.05383	0.373027	2.82506	0.00472716	0.0273434
ENSG00000171865.10|RNASEH1	3917.99	-0.627623	0.110681	-5.67055	1.42338e-08	1.08815e-06
ENSG00000184357.5|H1-5	81821.9	-1.29186	0.433953	-2.97697	0.00291116	0.019271
ENSG00000281181.1|ENSG00000281181	1545.77	0.957417	0.173254	5.52608	3.27463e-08	2.19756e-06
ENSG00000278535.5|DHRS11	380.306	-0.812472	0.199994	-4.06249	4.85525e-05	0.000814262
ENSG00000107672.15|NSMCE4A	1043.39	-0.62681	0.134909	-4.64618	3.3814e-06	0.000100099
ENSG00000135451.13|TROAP	3482.13	-0.64883	0.124778	-5.19987	1.99425e-07	1.0129e-05
ENSG00000287967.1|ENSG00000287967	161.622	-0.801243	0.303598	-2.63916	0.00831125	0.0413222
ENSG00000284707.2|ENSG00000284707	550.422	-0.688785	0.236901	-2.90748	0.0036435	0.0226569
ENSG00000293495.1|C19orf48P	24329.8	-0.664042	0.112709	-5.89167	3.82321e-09	3.64878e-07
ENSG00000275713.3|H2BC9	24358	-1.47255	0.437065	-3.36919	0.000753897	0.00706767
ENSG00000280571.2|ENSG00000280571	206.461	-0.743698	0.28681	-2.593	0.00951431	0.04571
ENSG00000230590.13|FTX	823.617	0.597106	0.155049	3.85108	0.000117596	0.00164071
ENSG00000081041.9|CXCL2	2378.4	-0.970648	0.36872	-2.63248	0.00847643	0.0419326
ENSG00000254634.4|SMG1P6	399.744	0.901613	0.176669	5.10339	3.33619e-07	1.51312e-05
ENSG00000253846.3|PCDHGA10	142.963	1.15792	0.392123	2.95296	0.00314745	0.0203664
ENSG00000197603.16|CPLANE1	2451.01	0.733906	0.114443	6.41284	1.42835e-10	2.13978e-08
ENSG00000108784.10|NAGLU	841.863	-0.804676	0.168635	-4.7717	1.8268e-06	5.99407e-05
ENSG00000215105.4|TTC3P1	179.248	0.69213	0.267908	2.58346	0.00978148	0.046646
ENSG00000105429.13|MEGF8	1811.21	0.605665	0.142225	4.25851	2.05799e-05	0.000419302
ENSG00000120738.8|EGR1	141.518	0.857905	0.328437	2.61209	0.00899915	0.0439034
ENSG00000279390.1|ENSG00000279390	58.3963	1.8168	0.511253	3.55362	0.000379969	0.00417431
ENSG00000199753.1|SNORD104	672.415	-0.713346	0.150421	-4.74233	2.11275e-06	6.70967e-05
ENSG00000095303.17|PTGS1	329.763	0.639009	0.20841	3.06612	0.00216855	0.0154512
ENSG00000165475.15|CRYL1	416.849	-0.673413	0.203311	-3.31223	0.000925538	0.00819502
ENSG00000110675.13|ELMOD1	90.7901	1.01499	0.327412	3.10003	0.00193498	0.0142138
ENSG00000280800.1|ENSG00000280800	1532.22	0.926482	0.168113	5.51106	3.56682e-08	2.34313e-06
ENSG00000128973.13|CLN6	4026.93	-0.62745	0.127273	-4.92997	8.22439e-07	3.17889e-05
ENSG00000144369.14|FAM171B	893.844	0.633446	0.148327	4.2706	1.94948e-05	0.000403808
ENSG00000144445.17|KANSL1L	830.859	0.721401	0.131806	5.47322	4.4193e-08	2.84968e-06
ENSG00000272894.5|MIOS-DT	83.4067	-0.890022	0.341634	-2.60519	0.00918224	0.0444893
ENSG00000139324.12|TMTC3	1828.13	0.5984	0.125903	4.75286	2.00556e-06	6.4382e-05
ENSG00000134569.10|LRP4	853.649	0.867092	0.188336	4.60397	4.14504e-06	0.000118064
ENSG00000270800.4|RPS10-NUDT3	13539.8	-1.11064	0.12425	-8.93873	3.93656e-19	3.4343e-16
ENSG00000261455.1|LINC01003	279.463	-0.781745	0.231437	-3.37779	0.000730719	0.0068852
ENSG00000261342.1|ENSG00000261342	296.017	1.3954	0.220741	6.32143	2.59154e-10	3.66048e-08
ENSG00000289517.1|ENSG00000289517	85.4853	-1.16779	0.417796	-2.79513	0.00518784	0.0292996
ENSG00000060749.17|QSER1	2293.46	0.665752	0.170431	3.90629	9.37249e-05	0.00136278
ENSG00000196656.8|ENSG00000196656	3623.88	-0.616923	0.117972	-5.22939	1.70073e-07	8.81943e-06
ENSG00000255154.9|HTD2	174.849	-0.853079	0.292555	-2.91596	0.00354591	0.0222418
ENSG00000279110.1|ENSG00000279110	70.5236	1.04621	0.407932	2.56467	0.0103274	0.0484086
ENSG00000168140.5|VASN	228.692	0.653405	0.23573	2.77184	0.00557406	0.0306784
ENSG00000256223.6|ZNF10	366.358	0.980922	0.205484	4.77371	1.80866e-06	5.97517e-05
ENSG00000172183.16|ISG20	484.071	0.634107	0.178251	3.55738	0.000374571	0.00413338
ENSG00000285077.4|ARHGAP11B	283.278	0.892213	0.216371	4.12354	3.7309e-05	0.00066506
ENSG00000103540.17|CCP110	722.767	0.650961	0.187124	3.47877	0.000503727	0.00517367
ENSG00000214076.3|CPSF1P1	127.836	-1.45618	0.394518	-3.69103	0.000223349	0.00276501
ENSG00000267244.5|ENSG00000267244	446.486	-1.08479	0.171177	-6.33726	2.33888e-10	3.33538e-08
ENSG00000166592.13|RRAD	81.5029	1.67732	0.379223	4.42304	9.73224e-06	0.000230573
ENSG00000172340.15|SUCLG2	1660.14	-0.689031	0.1413	-4.87636	1.08059e-06	3.97675e-05
ENSG00000127325.19|BEST3	76.8939	-1.65276	0.36029	-4.5873	4.49026e-06	0.000125651
ENSG00000205643.11|CDPF1	1068.93	-0.621564	0.131169	-4.73866	2.15136e-06	6.79683e-05
ENSG00000163093.12|BBS5	205.614	-1.06687	0.321481	-3.3186	0.000904691	0.00806824
ENSG00000164342.14|TLR3	77.1066	1.08071	0.404505	2.67168	0.00754716	0.0383783
ENSG00000270504.1|ENSG00000270504	236.381	-1.08756	0.357337	-3.04352	0.00233826	0.016314
ENSG00000132470.14|ITGB4	816.074	0.946042	0.163624	5.7818	7.39064e-09	6.37271e-07
ENSG00000243136.3|RN7SL22P	152.846	4.08901	1.31754	3.10352	0.00191235	0.0140827
ENSG00000198113.3|TOR4A	14295.6	-0.635092	0.138716	-4.57836	4.68635e-06	0.000129428
ENSG00000104081.14|BMF	126.245	0.814245	0.312458	2.60593	0.00916253	0.0444229
ENSG00000100577.19|GSTZ1	1654.25	-0.826448	0.133882	-6.17295	6.70254e-10	8.3534e-08
ENSG00000290032.1|ENSG00000290032	2668.25	0.671332	0.145292	4.62056	3.82703e-06	0.000110857
ENSG00000142798.20|HSPG2	115.894	1.07183	0.357626	2.99706	0.00272597	0.0181948
ENSG00000115392.13|FANCL	2689.17	0.611733	0.103528	5.90888	3.44438e-09	3.4516e-07
ENSG00000198182.13|ZNF607	533.598	0.597957	0.172677	3.46286	0.000534464	0.00541067
ENSG00000014138.10|POLA2	1784.72	-0.587455	0.147301	-3.98812	6.66002e-05	0.00104303
ENSG00000284661.1|ENSG00000284661	161.325	-0.710371	0.271746	-2.6141	0.00894636	0.043689
ENSG00000102189.17|EEA1	838.407	0.764211	0.150321	5.08388	3.6981e-07	1.64704e-05
ENSG00000026103.25|FAS	1373.14	1.02387	0.1562	6.5549	5.56798e-11	9.71515e-09
ENSG00000210049.1|MT-TF	355.206	-0.655516	0.252106	-2.60016	0.00931794	0.0450145
ENSG00000128272.18|ATF4	59114.7	-0.783728	0.132872	-5.89838	3.67095e-09	3.60555e-07
ENSG00000117724.15|CENPF	8225.25	0.647667	0.117542	5.51009	3.58656e-08	2.34327e-06
ENSG00000115504.15|EHBP1	1668.9	0.673377	0.133742	5.03489	4.78134e-07	2.02028e-05
ENSG00000166199.13|ALKBH3	617.608	-0.613238	0.153889	-3.98494	6.7497e-05	0.00105596
ENSG00000218510.9|LINC00339	361.33	-0.608635	0.182836	-3.32887	0.000872003	0.00786731
ENSG00000099250.18|NRP1	237.516	1.02232	0.224277	4.55829	5.15724e-06	0.000139321
ENSG00000100852.14|ARHGAP5	4533.35	1.25207	0.114598	10.9257	8.68745e-28	1.84062e-24
ENSG00000188994.14|ZNF292	1645	0.613379	0.136592	4.49061	7.1021e-06	0.000181919
ENSG00000134352.21|IL6ST	11993.4	0.785787	0.107591	7.30346	2.80467e-13	1.01454e-10
ENSG00000140406.4|TLNRD1	1760.15	-0.873432	0.152751	-5.71801	1.07778e-08	8.68968e-07
ENSG00000129951.19|PLPPR3	53.9914	-1.49444	0.42764	-3.49462	0.000474735	0.00494785
ENSG00000240498.9|CDKN2B-AS1	486.093	0.685986	0.173085	3.9633	7.39215e-05	0.00113374
ENSG00000135315.12|CEP162	558.365	0.763723	0.167469	4.56037	5.10625e-06	0.000138447
ENSG00000100288.20|CHKB	618.991	-0.618257	0.215981	-2.86255	0.00420244	0.0250407
ENSG00000166004.15|CEP295	1115.27	0.680806	0.13146	5.1788	2.2332e-07	1.10402e-05
ENSG00000117114.21|ADGRL2	441.595	0.639799	0.182478	3.50618	0.000454594	0.0047848
ENSG00000203852.4|H3C15	55864.5	-0.900201	0.349655	-2.57454	0.0100374	0.0475149
ENSG00000115009.13|CCL20	1574.55	-1.52625	0.152868	-9.98413	1.78865e-23	2.9475e-20
ENSG00000178440.9|TIMM23B-AGAP6	140.038	-1.42799	0.374185	-3.81627	0.000135483	0.00183042
ENSG00000198719.9|DLL1	64.8451	1.15281	0.394527	2.92201	0.00347783	0.0219209
ENSG00000289294.2|ENSG00000289294	243.936	-0.627492	0.22116	-2.83728	0.00454997	0.0265567
ENSG00000212588.1|SNORA26	74.4808	1.43419	0.517446	2.77167	0.00557702	0.0306784
ENSG00000291112.1|ENSG00000291112	141.956	1.04855	0.301731	3.47511	0.000510647	0.00523025
ENSG00000290687.1|ZNF286B	107.82	1.45119	0.317512	4.57051	4.86534e-06	0.000133379
ENSG00000112357.14|PEX7	404.047	-0.755553	0.19041	-3.96803	7.24702e-05	0.00111959
ENSG00000164543.7|STK17A	1744.66	0.639773	0.174204	3.67256	0.000240133	0.00294088
ENSG00000078177.15|N4BP2	376.35	0.667839	0.20352	3.28144	0.0010328	0.00887454
ENSG00000280537.2|ENSG00000280537	126.687	1.32066	0.459434	2.87453	0.00404627	0.0244637
ENSG00000238825.1|RNVU1-2	150.816	-1.07952	0.282842	-3.81668	0.000135257	0.00183029
ENSG00000145592.14|RPL37	149491	-0.596095	0.105686	-5.64024	1.69813e-08	1.27164e-06
